# Supplementary material for: The Myotis chiloensis Guano Virome: Viral Nucleic Acid Enrichments for High-Resolution Virome Elucidation and Full Alphacoronavirus Genome Assembly
Source: Viruses. 2022 Jan 20;14(2):202. doi: 10.3390/v14020202 (PMC8875970; doi:10.3390/v14020202)
Supplement: Supplementary file 1 [file viruses-14-00202-s001.zip › Table S2.xlsx]

## Sheet: Multi BLAST (96 sequences)_
Query	Lowest E-value	Accession (E-value)	Description (E-value)
B3_(Unmapped_reads)_[B3]_(single)_contig_1		not available	not available
B3_(Unmapped_reads)_[B3]_(single)_contig_2	2.35659e-176	MN661053	Atrato Partiti-like virus 1 strain Mati 1755-173 segment 1 genomic sequence
B3_(Unmapped_reads)_[B3]_(single)_contig_4	2.1119e-78	MW115117	Antheraea mylitta iflavirus isolate Am-War2015, complete genome
B3_(Unmapped_reads)_[B3]_(single)_contig_5	0.0474077	AP019846	Leptotrichia hongkongensis JMUB5056 DNA, complete genome
B3_(Unmapped_reads)_[B3]_(single)_contig_6	6.22672e-06	LR699041	Nibea albiflora genome assembly, chromosome: 18
B3_(Unmapped_reads)_[B3]_(single)_contig_8		not available	not available
B3_(Unmapped_reads)_[B3]_(single)_contig_9	0	KU754533	Soudat virus segment 1 putative polymerase gene, partial cds
B3_(Unmapped_reads)_[B3]_(single)_contig_10	4.84988e-23	MN661053	Atrato Partiti-like virus 1 strain Mati 1755-173 segment 1 genomic sequence
B3_(Unmapped_reads)_[B3]_(single)_contig_11	1.40713e-75	MK026602	Shelly beach virus segment 3 VP3 gene, complete cds
B3_(Unmapped_reads)_[B3]_(single)_contig_12	1.52378e-31	MK026601	Shelly beach virus segment 2 VP2 gene, complete cds
B3_(Unmapped_reads)_[B3]_(single)_contig_13	7.90997e-104	MK026600	Shelly beach virus segment 1 RNA-dependent RNA polymerase gene, complete cds
B3_(Unmapped_reads)_[B3]_(single)_contig_14	1.69054e-11	MF893267	Eccles virus segment 3, partial sequence
B3_(Unmapped_reads)_[B3]_(single)_contig_16	5.64425e-123	MG963177	Iflavirus sp. strain 15/G-Me polyprotein gene, partial cds
B3_(Unmapped_reads)_[B3]_(single)_contig_17	0.0233895	KX883447	Beihai permutotetra-like virus 1 strain SCJXSX31686 RdRp gene, partial cds
B3_(Unmapped_reads)_[B3]_(single)_contig_18	1.74176e-109	KJ186788	Spodoptera exigua iflavirus 2 from Spain, complete genome
B3_(Unmapped_reads)_[B3]_(single)_contig_19	2.40017e-05	KX884048	Hubei tetragnatha maxillosa virus 8 strain arthropodmix13417 segment Seg 3 hypothetical protein gene, complete cds >gi|1110866298|gb|KX884123.1| Hubei tetragnatha maxillosa virus 8 strain QTM24815 segment Seg 3 hypothetical protein gene, complete cds >gi|1110866404|gb|KX884175.1| Hubei tetragnatha maxillosa virus 8 strain SSZZ3448 segment Seg 3 hypothetical protein gene, complete cds
B3_(Unmapped_reads)_[B3]_(single)_contig_20	2.22511e-44	KX228231	Helicoverpa armigera iflavirus strain HBLF2013-1 polyprotein gene, complete cds
B3_(Unmapped_reads)_[B3]_(single)_contig_21		not available	not available
B3_(Unmapped_reads)_[B3]_(single)_contig_22	0.000200079	LR990136	Hypena proboscidalis genome assembly, chromosome: 10
B3_(Unmapped_reads)_[B3]_(single)_contig_23	0.0285707	CP017253	Clostridium taeniosporum strain 1/k chromosome, complete genome
B3_(Unmapped_reads)_[B3]_(single)_contig_24	8.60672e-84	MT138115	Nodaviridae sp. isolate wpk049nod02 genomic sequence
B3_(Unmapped_reads)_[B3]_(single)_contig_25	0.0072493	LR877227	Acomys russatus genome assembly, chromosome: 16
B3_(Unmapped_reads)_[B3]_(single)_contig_26	8.2706e-34	NC_002690	Nodamura virus RNA1 segment, complete sequence >gi|9739005|gb|AF174533.1| Nodamura virus RNA1 segment, complete sequence
B3_(Unmapped_reads)_[B3]_(single)_contig_27	0	MT096527	Hubei picorna-like virus 61 isolate FTA2-5, complete genome
B3_(Unmapped_reads)_[B3]_(single)_contig_28	0	AY594352	Dendrolimus punctatus tetravirus segment RNA1, complete sequence
B3_(Unmapped_reads)_[B3]_(single)_contig_31		not available	not available
B3_(Unmapped_reads)_[B3]_(single)_contig_32		not available	not available
B3_(Unmapped_reads)_[B3]_(single)_contig_34	1.07812e-41	MK026605	Shelly beach virus segment 6 VP6 gene, partial cds
B3_(Unmapped_reads)_[B3]_(single)_contig_36	2.04639e-65	MN560635	Rondonia iflavirus 1 isolate BR_15 polyprotein gene, complete cds
B3_(Unmapped_reads)_[B3]_(single)_contig_37	1.71926e-15	MT138126	Dicistroviridae sp. isolate zftwig05rna1 genomic sequence
B3_(Unmapped_reads)_[B3]_(single)_contig_39	1.59951e-156	AY594352	Dendrolimus punctatus tetravirus segment RNA1, complete sequence
B3_(Unmapped_reads)_[B3]_(single)_contig_40	3.39493e-42	KX884111	Hubei partiti-like virus 4 strain QCM950973 RdRp gene, complete cds
B3_(Unmapped_reads)_[B3]_(single)_contig_41	0.0179297	MG792012	Burmannia disticha chloroplast, complete genome
B3_(Unmapped_reads)_[B3]_(single)_contig_42	0.013697	OC316552	3_Tce_b3v08
B3_(Unmapped_reads)_[B3]_(single)_contig_43	2.78746e-25	KX882827	Hubei sobemo-like virus 33 strain LCM101922 hypothetical protein 1 and hypothetical protein 2 genes, complete cds
B3_(Unmapped_reads)_[B3]_(single)_contig_46	4.16274e-13	XM_015656563	PREDICTED: Neodiprion lecontei uncharacterized LOC107218636 (LOC107218636), mRNA
B3_(Unmapped_reads)_[B3]_(single)_contig_48		not available	not available
B3_(Unmapped_reads)_[B3]_(single)_contig_49		not available	not available
B3_(Unmapped_reads)_[B3]_(single)_contig_54	0	AY594352	Dendrolimus punctatus tetravirus segment RNA1, complete sequence
B3_(Unmapped_reads)_[B3]_(single)_contig_56	0.0135302	CP027621	Linum usitatissimum chromosome Lu11
B3_(Unmapped_reads)_[B3]_(single)_contig_57		not available	not available
B3_(Unmapped_reads)_[B3]_(single)_contig_59	0	MW434925	Hubei mosquito virus 4 isolate CMS002_028e_WVAL genomic sequence
B3_(Unmapped_reads)_[B3]_(single)_contig_60	8.06858e-06	MW397639	Deformed wing virus isolate DWV_Israel-2018 ORF1 gene, complete cds
B3_(Unmapped_reads)_[B3]_(single)_contig_64	0.00231167	LR990351	Mythimna impura genome assembly, chromosome: 12
B3_(Unmapped_reads)_[B3]_(single)_contig_66	3.3926e-52	MT796428	Alphapermutotetravirus sp. isolate TR46077_c0_g1_i1 polyprotein, RNA-dependent RNA polymerase, and capsid protein genes, complete cds
B3_(Unmapped_reads)_[B3]_(single)_contig_67		not available	not available
B3_(Unmapped_reads)_[B3]_(single)_contig_68	8.34612e-36	OB799980	3_Tms_b3v08
B3_(Unmapped_reads)_[B3]_(single)_contig_73	0.000161729	MT796428	Alphapermutotetravirus sp. isolate TR46077_c0_g1_i1 polyprotein, RNA-dependent RNA polymerase, and capsid protein genes, complete cds
B3_(Unmapped_reads)_[B3]_(single)_contig_77		not available	not available
B3_(Unmapped_reads)_[B3]_(single)_contig_78	8.99642e-06	KX882975	Hubei toti-like virus 16 strain spider123775 hypothetical protein 1, hypothetical protein 2, and hypothetical protein 3 genes, complete cds
B3_(Unmapped_reads)_[B3]_(single)_contig_79	0	CP064354	Pseudomonas fragi strain NL20W chromosome, complete genome
B3_(Unmapped_reads)_[B3]_(single)_contig_87	4.5283e-179	AY594352	Dendrolimus punctatus tetravirus segment RNA1, complete sequence
B3_(Unmapped_reads)_[B3]_(single)_contig_88		not available	not available
B3_(Unmapped_reads)_[B3]_(single)_contig_89	9.70371e-24	MG963177	Iflavirus sp. strain 15/G-Me polyprotein gene, partial cds
B3_(Unmapped_reads)_[B3]_(single)_contig_94	0.00922228	KP217032	Thaumetopoea pityocampa iflavirus 1 polyprotein gene, complete cds
B3_(Unmapped_reads)_[B3]_(single)_contig_97		not available	not available
B3_(Unmapped_reads)_[B3]_(single)_contig_98		not available	not available
B3_(Unmapped_reads)_[B3]_(single)_contig_100	5.3006e-84	MT138115	Nodaviridae sp. isolate wpk049nod02 genomic sequence
B3_(Unmapped_reads)_[B3]_(single)_contig_102	0	CP021132	Pseudomonas fragi strain NMC25, complete genome
B3_(Unmapped_reads)_[B3]_(single)_contig_103	2.70075e-17	MH384294	Chaq virus strain INNminus0002 hypothetical protein gene, complete cds
B3_(Unmapped_reads)_[B3]_(single)_contig_107		not available	not available
B3_(Unmapped_reads)_[B3]_(single)_contig_108	0.0307399	LT594793	Theobroma cacao genome assembly, chromosome: VI
B3_(Unmapped_reads)_[B3]_(single)_contig_109	2.98312e-112	KX883692	Hubei picorna-like virus 23 strain spider70066 hypothetical protein 1 gene, complete cds; and hypothetical protein 2 gene, partial cds
B3_(Unmapped_reads)_[B3]_(single)_contig_110	0	NC_040574	Culex Iflavi-like virus 4 strain CIVL/Kern, complete genome >gi|1464252032|gb|MH188015.1| Culex Iflavi-like virus 4 strain CIVL/Kern, complete genome
B3_(Unmapped_reads)_[B3]_(single)_contig_111		not available	not available
B3_(Unmapped_reads)_[B3]_(single)_contig_113	3.77786e-11	MG963177	Iflavirus sp. strain 15/G-Me polyprotein gene, partial cds
B3_(Unmapped_reads)_[B3]_(single)_contig_115	4.8932e-08	MN917664	Dicistroviridae sp. isolate rbu035shi1 genomic sequence
B3_(Unmapped_reads)_[B3]_(single)_contig_116	1.15262e-32	OE231444	2_Tcm_b3v08
B3_(Unmapped_reads)_[B3]_(single)_contig_121	0.00704713	AM457762	Vitis vinifera contig VV78X254380.6, whole genome shotgun sequence
B3_(Unmapped_reads)_[B3]_(single)_contig_122	1.68754e-62	AY594352	Dendrolimus punctatus tetravirus segment RNA1, complete sequence
B3_(Unmapped_reads)_[B3]_(single)_contig_124		not available	not available
B3_(Unmapped_reads)_[B3]_(single)_contig_126		not available	not available
B3_(Unmapped_reads)_[B3]_(single)_contig_131	4.87981e-156	KX884283	Hubei picorna-like virus 78 strain WHSF6879 hypothetical protein 1 and hypothetical protein 2 genes, complete cds
B3_(Unmapped_reads)_[B3]_(single)_contig_132	1.32046e-09	LR990253	Limenitis camilla genome assembly, chromosome: 29
B3_(Unmapped_reads)_[B3]_(single)_contig_134		not available	not available
B3_(Unmapped_reads)_[B3]_(single)_contig_137	8.31382e-147	KX883692	Hubei picorna-like virus 23 strain spider70066 hypothetical protein 1 gene, complete cds; and hypothetical protein 2 gene, partial cds
B3_(Unmapped_reads)_[B3]_(single)_contig_140	0	LC512734	Hubei mosquito virus 4 17CxIT-T2-G15 genes for hypothetical protein 1, hypothetical protein 2, hypothetical protein 3, partial and complete cds
B3_(Unmapped_reads)_[B3]_(single)_contig_141		not available	not available
B3_(Unmapped_reads)_[B3]_(single)_contig_143		not available	not available
B3_(Unmapped_reads)_[B3]_(single)_contig_145	0.00744599	LR778312	Raphanus sativus genome assembly, chromosome: 3
B3_(Unmapped_reads)_[B3]_(single)_contig_148	0	CP016849	Pseudomonas sp. TMW 2.1634 chromosome, complete genome
B3_(Unmapped_reads)_[B3]_(single)_contig_149	2.94629e-92	MT138163	Solemoviridae sp. isolate bsk136shi07 genomic sequence
B3_(Unmapped_reads)_[B3]_(single)_contig_151		not available	not available
B3_(Unmapped_reads)_[B3]_(single)_contig_152	8.0646e-38	KX884153	Hubei diptera virus 19 strain SCM51314 RdRp gene, complete cds
B3_(Unmapped_reads)_[B3]_(single)_contig_154		not available	not available
B3_(Unmapped_reads)_[B3]_(single)_contig_155		not available	not available
B3_(Unmapped_reads)_[B3]_(single)_contig_157	0	MT138387	Picornavirales sp. isolate ytb089pic01 genomic sequence
B3_(Unmapped_reads)_[B3]_(single)_contig_160		not available	not available
B3_(Unmapped_reads)_[B3]_(single)_contig_163	3.39621e-38	KX884148	Hubei partiti-like virus 38 strain SCM245982 RdRp gene, complete cds
B3_(Unmapped_reads)_[B3]_(single)_contig_172		not available	not available
B3_(Unmapped_reads)_[B3]_(single)_contig_174		not available	not available
B3_(Unmapped_reads)_[B3]_(single)_contig_178	1.31759e-53	KX882827	Hubei sobemo-like virus 33 strain LCM101922 hypothetical protein 1 and hypothetical protein 2 genes, complete cds
B3_(Unmapped_reads)_[B3]_(single)_contig_180	4.12787e-50	KX884153	Hubei diptera virus 19 strain SCM51314 RdRp gene, complete cds
B3_(Unmapped_reads)_[B3]_(single)_contig_184		not available	not available
B3_(Unmapped_reads)_[B3]_(single)_contig_188		not available	not available
B3_(Unmapped_reads)_[B3]_(single)_contig_189	0	KU754531	Soudat virus segment 3 putative major core protein gene, complete cds
B3_(Unmapped_reads)_[B3]_(single)_contig_3	5.90197e-39	KX228231	Helicoverpa armigera iflavirus strain HBLF2013-1 polyprotein gene, complete cds
B3_(Unmapped_reads)_[B3]_(single)_contig_30		not available	not available
B3_(Unmapped_reads)_[B3]_(single)_contig_44	0.00401301	AP019297	Prunus dulcis DNA, pseudomolecule Pd01
B3_(Unmapped_reads)_[B3]_(single)_contig_47	1.27123e-61	MN565687	Bremia lactucae associated partitivirus 1 isolate DML-A_DN24106 RNA-dependent RNA polymerase gene, complete cds
B3_(Unmapped_reads)_[B3]_(single)_contig_53	0.00192415	OB793993	3_Tms_b3v08
B3_(Unmapped_reads)_[B3]_(single)_contig_65	0	MT240795	Hubei macula-like virus 3 hypothetical protein 1 and RNA-dependent RNA polymerase super family 3 genes, complete cds
B3_(Unmapped_reads)_[B3]_(single)_contig_70	7.7823e-17	KM270559	Himetobi P virus, complete genome
B3_(Unmapped_reads)_[B3]_(single)_contig_71	0	KX882827	Hubei sobemo-like virus 33 strain LCM101922 hypothetical protein 1 and hypothetical protein 2 genes, complete cds
B3_(Unmapped_reads)_[B3]_(single)_contig_72	0.00741789	LR990553	Vanessa atalanta genome assembly, chromosome: 4
B3_(Unmapped_reads)_[B3]_(single)_contig_75		not available	not available
B3_(Unmapped_reads)_[B3]_(single)_contig_76	0.0115882	AP019868	Marchantia polymorpha subsp. ruderalis Tak-1 DNA, chromosome: 3
B3_(Unmapped_reads)_[B3]_(single)_contig_81	0.0019087	CP067416	Mammaliicoccus sciuri strain TET2 chromosome, complete genome
B3_(Unmapped_reads)_[B3]_(single)_contig_84	2.01187e-49	KX883692	Hubei picorna-like virus 23 strain spider70066 hypothetical protein 1 gene, complete cds; and hypothetical protein 2 gene, partial cds
B3_(Unmapped_reads)_[B3]_(single)_contig_90		not available	not available
B3_(Unmapped_reads)_[B3]_(single)_contig_91		not available	not available
B3_(Unmapped_reads)_[B3]_(single)_contig_96		not available	not available
B3_(Unmapped_reads)_[B3]_(single)_contig_104		not available	not available
B3_(Unmapped_reads)_[B3]_(single)_contig_106		not available	not available
B3_(Unmapped_reads)_[B3]_(single)_contig_112	3.28106e-05	NC_038335	capsid protein [Nudaurelia capensis omega virus, Genomic RNA, 2448 nt] >gi|255203|gb|S43937.1| capsid protein [Nudaurelia capensis omega virus, Genomic RNA, 2448 nt]
B3_(Unmapped_reads)_[B3]_(single)_contig_117	3.66767e-22	MT138163	Solemoviridae sp. isolate bsk136shi07 genomic sequence
B3_(Unmapped_reads)_[B3]_(single)_contig_125	0.00340525	LR990098	Erynnis tages genome assembly, chromosome: 27
B3_(Unmapped_reads)_[B3]_(single)_contig_127		not available	not available
B3_(Unmapped_reads)_[B3]_(single)_contig_128		not available	not available
B3_(Unmapped_reads)_[B3]_(single)_contig_136		not available	not available
B3_(Unmapped_reads)_[B3]_(single)_contig_138	2.61671e-167	HG992041	Ennomos fuscantarius genome assembly, chromosome: 18
B3_(Unmapped_reads)_[B3]_(single)_contig_146	1.2536e-50	NC_002690	Nodamura virus RNA1 segment, complete sequence >gi|9739005|gb|AF174533.1| Nodamura virus RNA1 segment, complete sequence
B3_(Unmapped_reads)_[B3]_(single)_contig_158	0.0486368	AP019302	Prunus dulcis DNA, pseudomolecule Pd06
B3_(Unmapped_reads)_[B3]_(single)_contig_161	1.07959e-162	KU754532	Soudat virus segment 5 hypothetical protein gene, partial cds
B3_(Unmapped_reads)_[B3]_(single)_contig_162	0.000308483	MH620822	Lampyris noctiluca toti-like virus 1 isolate 17FIN10, complete genome
B3_(Unmapped_reads)_[B3]_(single)_contig_177	0.0144101	XM_020569936	PREDICTED: Prunus persica TMV resistance protein N (LOC18768961), transcript variant X4, mRNA
B3_(Unmapped_reads)_[B3]_(single)_contig_179	2.56299e-15	MT742173	Chaq-like virus isolate CLv.FoCo18 ORF gene, complete cds
B3_(Unmapped_reads)_[B3]_(single)_contig_202	0.0428294	LK022891	Plasmodium chabaudi chabaudi strain AS genome assembly, chromosome: 14
B3_(Unmapped_reads)_[B3]_(single)_contig_203		not available	not available
B3_(Unmapped_reads)_[B3]_(single)_contig_206	0.00494491	KX884048	Hubei tetragnatha maxillosa virus 8 strain arthropodmix13417 segment Seg 3 hypothetical protein gene, complete cds >gi|1110866298|gb|KX884123.1| Hubei tetragnatha maxillosa virus 8 strain QTM24815 segment Seg 3 hypothetical protein gene, complete cds >gi|1110866404|gb|KX884175.1| Hubei tetragnatha maxillosa virus 8 strain SSZZ3448 segment Seg 3 hypothetical protein gene, complete cds
B3_(Unmapped_reads)_[B3]_(single)_contig_214		not available	not available
B3_(Unmapped_reads)_[B3]_(single)_contig_215	2.16384e-07	KX884086	Wuhan insect virus 24 strain CC64001 RdRp gene, complete cds
B3_(Unmapped_reads)_[B3]_(single)_contig_216	7.43089e-05	HG994369	Brassica napus genome assembly, chromosome: C05
B3_(Unmapped_reads)_[B3]_(single)_contig_218	0.00269647	LR129825	Plasmodium yoelii strain 33X genome assembly, chromosome: 14
B3_(Unmapped_reads)_[B3]_(single)_contig_224		not available	not available
B3_(Unmapped_reads)_[B3]_(single)_contig_225		not available	not available
B3_(Unmapped_reads)_[B3]_(single)_contig_227	0.0270031	XM_009064642	Lottia gigantea hypothetical protein partial mRNA
B3_(Unmapped_reads)_[B3]_(single)_contig_237		not available	not available
B3_(Unmapped_reads)_[B3]_(single)_contig_245	1.31342e-68	MF287666	Formica pressilabris virus 2 isolate FEX2like-B polyprotein (gp1) gene, complete cds
B3_(Unmapped_reads)_[B3]_(single)_contig_246		not available	not available
B3_(Unmapped_reads)_[B3]_(single)_contig_251	2.6251e-30	MN982392	Scaphoideus titanus-associated partiti-like virus 1 isolate St_USA RNA-directed RNA polymerase gene, complete cds
B3_(Unmapped_reads)_[B3]_(single)_contig_252		not available	not available
B3_(Unmapped_reads)_[B3]_(single)_contig_255		not available	not available
B3_(Unmapped_reads)_[B3]_(single)_contig_259	0	KP217032	Thaumetopoea pityocampa iflavirus 1 polyprotein gene, complete cds
B3_(Unmapped_reads)_[B3]_(single)_contig_261	2.4045e-20	NC_043232	Thosea asigna virus RNA-dependent RNA polymerase (RdRp) gene, complete cds; and capsid protein gene, partial cds >gi|33339695|gb|AF282930.1| Thosea asigna virus RNA-dependent RNA polymerase (RdRp) gene, complete cds; and capsid protein gene, partial cds
B3_(Unmapped_reads)_[B3]_(single)_contig_263		not available	not available
B3_(Unmapped_reads)_[B3]_(single)_contig_264		not available	not available
B3_(Unmapped_reads)_[B3]_(single)_contig_268		not available	not available
B3_(Unmapped_reads)_[B3]_(single)_contig_271	1.40348e-23	HG992090	Lysandra coridon genome assembly, chromosome: 35
B3_(Unmapped_reads)_[B3]_(single)_contig_273		not available	not available
B3_(Unmapped_reads)_[B3]_(single)_contig_278	6.61837e-17	KX884177	Hubei partiti-like virus 3 strain SSZZ4709 RdRp gene, complete cds
B3_(Unmapped_reads)_[B3]_(single)_contig_279	0.000724343	LR812508	Danio aesculapii genome assembly, chromosome: 10
B3_(Unmapped_reads)_[B3]_(single)_contig_288	0.00659707	XM_035019949	PREDICTED: Mirounga leonina protein ZNF365 (LOC118020078), mRNA
B3_(Unmapped_reads)_[B3]_(single)_contig_289		not available	not available
B3_(Unmapped_reads)_[B3]_(single)_contig_293	2.80133e-08	OE261108	2_Tcm_b3v08
B3_(Unmapped_reads)_[B3]_(single)_contig_294		not available	not available
B3_(Unmapped_reads)_[B3]_(single)_contig_297	0.0311026	LR584433	Salmo trutta genome assembly, chromosome: 5
B3_(Unmapped_reads)_[B3]_(single)_contig_298		not available	not available
B3_(Unmapped_reads)_[B3]_(single)_contig_299		not available	not available
B3_(Unmapped_reads)_[B3]_(single)_contig_300		not available	not available
B3_(Unmapped_reads)_[B3]_(single)_contig_323	6.75348e-82	KX884136	Hubei partiti-like virus 36 strain QTM3514 RdRp gene, complete cds
B3_(Unmapped_reads)_[B3]_(single)_contig_325	0.024112	XM_020449146	Loa loa CBR-PQN-73 protein, variant mRNA
B3_(Unmapped_reads)_[B3]_(single)_contig_335	0	KX884146	Hubei diptera virus 17 strain SCM172187 segment Seg 2 hypothetical protein gene, complete cds
B3_(Unmapped_reads)_[B3]_(single)_contig_336	5.17183e-28	KX883677	Hubei picorna-like virus 46 strain spider133332 hypothetical protein gene, complete cds
B3_(Unmapped_reads)_[B3]_(single)_contig_339		not available	not available
B3_(Unmapped_reads)_[B3]_(single)_contig_350	0	MW039371	Soybean thrips partiti-like virus 3 strain STN1PV3 isolate JN21 RNA-dependent RNA polymerase gene, partial cds
B3_(Unmapped_reads)_[B3]_(single)_contig_356		not available	not available
B3_(Unmapped_reads)_[B3]_(single)_contig_363	2.28458e-10	KX423453	Helicoverpa armigera stunt virus isolate HaSV RNA-dependent RNA polymerase, p11, p15, and p8 genes, complete cds
B3_(Unmapped_reads)_[B3]_(single)_contig_364	1.27337e-15	KX884287	Wuhan arthropod virus 2 strain WHSFII47608 hypothetical protein 1 and hypothetical protein 2 genes, complete cds
B3_(Unmapped_reads)_[B3]_(single)_contig_369		not available	not available
B3_(Unmapped_reads)_[B3]_(single)_contig_379	5.97246e-50	CP053154	Carposina sasakii isolate BJYQ chromosome 07
B3_(Unmapped_reads)_[B3]_(single)_contig_382	0	NC_040561	Cherry virus Trakiya isolate PAI 2-29, complete genome >gi|1332060846|gb|MG459012.1| Cherry virus Trakiya isolate PAI 2-29, complete genome
B3_(Unmapped_reads)_[B3]_(single)_contig_390		not available	not available
B3_(Unmapped_reads)_[B3]_(single)_contig_396	4.86191e-17	OD053359	1_Tps_b3v08
B3_(Unmapped_reads)_[B3]_(single)_contig_398		not available	not available
B3_(Unmapped_reads)_[B3]_(single)_contig_400	0	MG995715	Robinvale bee virus 5 isolate VN1-15 nonstructural polyprotein gene, partial cds; and structural polyprotein gene, complete cds
B3_(Unmapped_reads)_[B3]_(single)_contig_402	0.00182198	LR990221	Hylaea fasciaria genome assembly, chromosome: 29
B3_(Unmapped_reads)_[B3]_(single)_contig_403		not available	not available
B3_(Unmapped_reads)_[B3]_(single)_contig_408	8.59149e-29	AF323747	Perina nuda picorna-like virus, complete genome
B3_(Unmapped_reads)_[B3]_(single)_contig_441	0	KX883008	Hubei mosquito virus 4 strain 3mos6213 hypothetical protein 1, hypothetical protein 2, and hypothetical protein 3 genes, complete cds
B3_(Unmapped_reads)_[B3]_(single)_contig_442	2.86164e-05	KX884143	Hubei partiti-like virus 17 strain QTM75790 RdRp gene, complete cds
B3_(Unmapped_reads)_[B3]_(single)_contig_445		not available	not available
B3_(Unmapped_reads)_[B3]_(single)_contig_460		not available	not available
B3_(Unmapped_reads)_[B3]_(single)_contig_463	2.48937e-45	MN556979	Plasmopara viticola lesion associated Partitivirus 7 isolate DMG-D_DN27442 segment RNA1 RNA dependent RNA polymerase gene, complete cds
B3_(Unmapped_reads)_[B3]_(single)_contig_470		not available	not available
B3_(Unmapped_reads)_[B3]_(single)_contig_480	0.00876636	XM_010453229	PREDICTED: Camelina sativa E3 ubiquitin-protein ligase CHIP-like (LOC104733641), mRNA
B3_(Unmapped_reads)_[B3]_(single)_contig_490	2.75748e-14	KX883121	Shuangao insect virus 10 strain insectZJ94627 hypothetical protein gene, complete cds
B3_(Unmapped_reads)_[B3]_(single)_contig_496	1.04674e-22	KX884048	Hubei tetragnatha maxillosa virus 8 strain arthropodmix13417 segment Seg 3 hypothetical protein gene, complete cds >gi|1110866298|gb|KX884123.1| Hubei tetragnatha maxillosa virus 8 strain QTM24815 segment Seg 3 hypothetical protein gene, complete cds >gi|1110866404|gb|KX884175.1| Hubei tetragnatha maxillosa virus 8 strain SSZZ3448 segment Seg 3 hypothetical protein gene, complete cds
B3_(Unmapped_reads)_[B3]_(single)_contig_500	0	LR990212	Hylaea fasciaria genome assembly, chromosome: 20
B3_(Unmapped_reads)_[B3]_(single)_contig_502	3.27933e-73	KX228231	Helicoverpa armigera iflavirus strain HBLF2013-1 polyprotein gene, complete cds
B3_(Unmapped_reads)_[B3]_(single)_contig_510		not available	not available
B3_(Unmapped_reads)_[B3]_(single)_contig_511		not available	not available
B3_(Unmapped_reads)_[B3]_(single)_contig_515	6.79648e-06	MT734812	Bat associated nodavirus isolate BNodV/JR2 segment 2, complete sequence
B3_(Unmapped_reads)_[B3]_(single)_contig_519	5.07057e-23	KX884046	Hubei tetragnatha maxillosa virus 8 strain arthropodmix13417 segment Seg 1 RdRp gene, complete cds >gi|1110866294|gb|KX884121.1| Hubei tetragnatha maxillosa virus 8 strain QTM24815 segment Seg 1 RdRp gene, complete cds >gi|1110866400|gb|KX884173.1| Hubei tetragnatha maxillosa virus 8 strain SSZZ3448 segment Seg 1 RdRp gene, complete cds
B3_(Unmapped_reads)_[B3]_(single)_contig_520		not available	not available
B3_(Unmapped_reads)_[B3]_(single)_contig_523		not available	not available
B3_(Unmapped_reads)_[B3]_(single)_contig_540	1.73969e-16	MG963177	Iflavirus sp. strain 15/G-Me polyprotein gene, partial cds
B3_(Unmapped_reads)_[B3]_(single)_contig_551	0.00129738	MT138406	Riboviria sp. isolate dth148pic1 genomic sequence
B3_(Unmapped_reads)_[B3]_(single)_contig_552		not available	not available
B3_(Unmapped_reads)_[B3]_(single)_contig_562	1.44984e-09	KY928836	Marmot picobirnavirus clone c314798_g1_i1_libraryA_2414 segment I putative ORF1 gene, complete cds; and putative capsid gene, partial cds
B3_(Unmapped_reads)_[B3]_(single)_contig_577	1.96667e-168	HG992041	Ennomos fuscantarius genome assembly, chromosome: 18
B3_(Unmapped_reads)_[B3]_(single)_contig_596	2.01152e-119	KU754534	Soudat virus segment 2 hypothetical protein gene, partial cds
B3_(Unmapped_reads)_[B3]_(single)_contig_614	2.22723e-43	KX884046	Hubei tetragnatha maxillosa virus 8 strain arthropodmix13417 segment Seg 1 RdRp gene, complete cds >gi|1110866294|gb|KX884121.1| Hubei tetragnatha maxillosa virus 8 strain QTM24815 segment Seg 1 RdRp gene, complete cds >gi|1110866400|gb|KX884173.1| Hubei tetragnatha maxillosa virus 8 strain SSZZ3448 segment Seg 1 RdRp gene, complete cds
B3_(Unmapped_reads)_[B3]_(single)_contig_625		not available	not available
B3_(Unmapped_reads)_[B3]_(single)_contig_628		not available	not available
B3_(Unmapped_reads)_[B3]_(single)_contig_634		not available	not available
B3_(Unmapped_reads)_[B3]_(single)_contig_659		not available	not available
B3_(Unmapped_reads)_[B3]_(single)_contig_748	0.00178982	HG992007	Amphipyra tragopoginis genome assembly, chromosome: 16
B3_(Unmapped_reads)_[B3]_(single)_contig_749		not available	not available
B3_(Unmapped_reads)_[B3]_(single)_contig_752	0	KX580892	Niehaus virus polyprotein gene, partial cds
B3_(Unmapped_reads)_[B3]_(single)_contig_786	0.0426939	AP019869	Marchantia polymorpha subsp. ruderalis Tak-1 DNA, chromosome: 4
B3_(Unmapped_reads)_[B3]_(single)_contig_795		not available	not available
B3_(Unmapped_reads)_[B3]_(single)_contig_802		not available	not available
B3_(Unmapped_reads)_[B3]_(single)_contig_859	8.99109e-70	LR990259	Aricia agestis genome assembly, chromosome: 3
B3_(Unmapped_reads)_[B3]_(single)_contig_1503	5.73885e-10	KX884045	Hubei partiti-like virus 2 strain arthropodmix12819 RdRp gene, complete cds
B3_(Unmapped_reads)_[B3]_(single)_contig_33	1.56942e-12	MT138409	Riboviria sp. isolate rob114pic1 genomic sequence
B3_(Unmapped_reads)_[B3]_(single)_contig_35	1.28656e-66	DQ233638	Wuhan nodavirus capsid precursor protein gene, complete cds
B3_(Unmapped_reads)_[B3]_(single)_contig_38	1.23158e-47	AB017037	Himetobi P virus genomic RNA, complete sequence
B3_(Unmapped_reads)_[B3]_(single)_contig_45	2.22752e-11	LN899822	Ralstonia solanacearum genome assembly 9 genomes, chromosome : IV
B3_(Unmapped_reads)_[B3]_(single)_contig_50	0	KU254591	Porcine rotavirus H strain MN.9.65 VP2 gene, complete cds
B3_(Unmapped_reads)_[B3]_(single)_contig_80	3.00687e-108	KX883029	Beihai tombus-like virus 11 strain BHHK128439 hypothetical protein 1, hypothetical protein 2, and hypothetical protein 3 genes, complete cds
B3_(Unmapped_reads)_[B3]_(single)_contig_85		not available	not available
B3_(Unmapped_reads)_[B3]_(single)_contig_92		not available	not available
B3_(Unmapped_reads)_[B3]_(single)_contig_93	3.86756e-30	KX883029	Beihai tombus-like virus 11 strain BHHK128439 hypothetical protein 1, hypothetical protein 2, and hypothetical protein 3 genes, complete cds
B3_(Unmapped_reads)_[B3]_(single)_contig_99		not available	not available
B3_(Unmapped_reads)_[B3]_(single)_contig_101		not available	not available
B3_(Unmapped_reads)_[B3]_(single)_contig_105		not available	not available
B3_(Unmapped_reads)_[B3]_(single)_contig_129	4.98293e-12	KJ802403	Cripavirus NB-1/2011/HUN, complete genome
B3_(Unmapped_reads)_[B3]_(single)_contig_130	6.31108e-23	HG992234	Melitaea cinxia genome assembly, chromosome: 25
B3_(Unmapped_reads)_[B3]_(single)_contig_142	3.05511e-42	MT603635	Himetobi P virus isolate Sh.Moghodam, complete genome
B3_(Unmapped_reads)_[B3]_(single)_contig_150	0.000208767	KJ697752	Cloning vector pRRL-sffv-eGFP-cmv-hsCDNF-T2A-hsMANF, complete sequence
B3_(Unmapped_reads)_[B3]_(single)_contig_165	0	MH230116	Porcine rotavirus H strain OK.5.68 VP1 gene, complete cds
B3_(Unmapped_reads)_[B3]_(single)_contig_168	2.75302e-83	KX884177	Hubei partiti-like virus 3 strain SSZZ4709 RdRp gene, complete cds
B3_(Unmapped_reads)_[B3]_(single)_contig_169	1.91529e-131	KX580892	Niehaus virus polyprotein gene, partial cds
B3_(Unmapped_reads)_[B3]_(single)_contig_181		not available	not available
B3_(Unmapped_reads)_[B3]_(single)_contig_191		not available	not available
B3_(Unmapped_reads)_[B3]_(single)_contig_197		not available	not available
B3_(Unmapped_reads)_[B3]_(single)_contig_207	0.0093294	XM_027348407	PREDICTED: Dermatophagoides pteronyssinus voltage-gated potassium channel subunit beta-2-like (LOC113797936), transcript variant X2, mRNA
B3_(Unmapped_reads)_[B3]_(single)_contig_217	0.00634923	OC330839	3_Tce_b3v08
B3_(Unmapped_reads)_[B3]_(single)_contig_219	0	KX884091	Wuhan fly virus 5 strain fly34516 segment Seg 1 RdRp gene, complete cds
B3_(Unmapped_reads)_[B3]_(single)_contig_230	0.0157147	XM_027348407	PREDICTED: Dermatophagoides pteronyssinus voltage-gated potassium channel subunit beta-2-like (LOC113797936), transcript variant X2, mRNA
B3_(Unmapped_reads)_[B3]_(single)_contig_232		not available	not available
B3_(Unmapped_reads)_[B3]_(single)_contig_248	0.0159895	LR597453	Salarias fasciatus genome assembly, chromosome: 18
B3_(Unmapped_reads)_[B3]_(single)_contig_253	6.54457e-32	KX883925	Hubei coleoptera virus 2 strain QCM76287 hypothetical protein gene, complete cds
B3_(Unmapped_reads)_[B3]_(single)_contig_276		not available	not available
B3_(Unmapped_reads)_[B3]_(single)_contig_286	0.0221963	OD001852	1_Tps_b3v08
B3_(Unmapped_reads)_[B3]_(single)_contig_295	1.48962e-77	KX884086	Wuhan insect virus 24 strain CC64001 RdRp gene, complete cds
B3_(Unmapped_reads)_[B3]_(single)_contig_296	4.85515e-08	HG991981	Colias croceus genome assembly, chromosome: 23
B3_(Unmapped_reads)_[B3]_(single)_contig_301		not available	not available
B3_(Unmapped_reads)_[B3]_(single)_contig_303	0	MH384303	Galbut virus strain MARminus1112 segment 1 putative RNA-dependent RNA polymerase gene, complete cds
B3_(Unmapped_reads)_[B3]_(single)_contig_307		not available	not available
B3_(Unmapped_reads)_[B3]_(single)_contig_321	0.00674924	LR999946	Vanessa cardui genome assembly, chromosome: 21
B3_(Unmapped_reads)_[B3]_(single)_contig_322		not available	not available
B3_(Unmapped_reads)_[B3]_(single)_contig_329		not available	not available
B3_(Unmapped_reads)_[B3]_(single)_contig_333	0.0311026	OC000006	2_Tsi_b3v08
B3_(Unmapped_reads)_[B3]_(single)_contig_340	0.0256147	CP040128	Noviherbaspirillum sp. UKPF54 chromosome, complete genome
B3_(Unmapped_reads)_[B3]_(single)_contig_342	0.0340377	LR989961	Laspeyria flexula genome assembly, chromosome: 12
B3_(Unmapped_reads)_[B3]_(single)_contig_353	1.94485e-180	MN167493	Hudson virus RNA-dependent RNA polymerase gene, partial cds
B3_(Unmapped_reads)_[B3]_(single)_contig_362		not available	not available
B3_(Unmapped_reads)_[B3]_(single)_contig_371	4.04658e-60	LR990221	Hylaea fasciaria genome assembly, chromosome: 29
B3_(Unmapped_reads)_[B3]_(single)_contig_372		not available	not available
B3_(Unmapped_reads)_[B3]_(single)_contig_374	0.0107271	CP025664	Ipomoea triloba cultivar NCNSP0323 chromosome 5
B3_(Unmapped_reads)_[B3]_(single)_contig_385	1.03886e-64	XR_005245671	PREDICTED: Bombyx mori uncharacterized LOC119629761 (LOC119629761), ncRNA
B3_(Unmapped_reads)_[B3]_(single)_contig_391		not available	not available
B3_(Unmapped_reads)_[B3]_(single)_contig_393	0	AB576631	Porcine rotavirus genomic RNA, segment RNA4, complete sequence, strain: SKA-1
B3_(Unmapped_reads)_[B3]_(single)_contig_397		not available	not available
B3_(Unmapped_reads)_[B3]_(single)_contig_399		not available	not available
B3_(Unmapped_reads)_[B3]_(single)_contig_409		not available	not available
B3_(Unmapped_reads)_[B3]_(single)_contig_416	1.89985e-06	MN933900	Picornaviridae sp. isolate tit162shi1nc, complete genome
B3_(Unmapped_reads)_[B3]_(single)_contig_417		not available	not available
B3_(Unmapped_reads)_[B3]_(single)_contig_418		not available	not available
B3_(Unmapped_reads)_[B3]_(single)_contig_420	2.53545e-38	LR990221	Hylaea fasciaria genome assembly, chromosome: 29
B3_(Unmapped_reads)_[B3]_(single)_contig_423	0.000405255	CP063967	Clostridium botulinum strain BKT2873 plasmid p2, complete sequence
B3_(Unmapped_reads)_[B3]_(single)_contig_424	1.2574e-39	MN905987	Dicistroviridae sp. isolate stc111dic2 genomic sequence
B3_(Unmapped_reads)_[B3]_(single)_contig_435		not available	not available
B3_(Unmapped_reads)_[B3]_(single)_contig_437		not available	not available
B3_(Unmapped_reads)_[B3]_(single)_contig_443	0.00224729	XM_017058192	PREDICTED: Apis cerana transcription factor stalky (LOC107998757), mRNA
B3_(Unmapped_reads)_[B3]_(single)_contig_462	0.00992217	CT032685	Platynereis dumerilii EST IB0AAA33BG05EM1
B3_(Unmapped_reads)_[B3]_(single)_contig_465		not available	not available
B3_(Unmapped_reads)_[B3]_(single)_contig_468	5.5654e-05	NC_049949	Escherichia phage Lambda_ev207 chromosome 1, complete sequence >gi|1779413832|emb|LR597636.1| Escherichia phage Lambda_ev207 genome assembly, chromosome: 1
B3_(Unmapped_reads)_[B3]_(single)_contig_471	0.00683364	HG994360	Brassica napus genome assembly, chromosome: A06
B3_(Unmapped_reads)_[B3]_(single)_contig_473		not available	not available
B3_(Unmapped_reads)_[B3]_(single)_contig_489		not available	not available
B3_(Unmapped_reads)_[B3]_(single)_contig_494		not available	not available
B3_(Unmapped_reads)_[B3]_(single)_contig_504		not available	not available
B3_(Unmapped_reads)_[B3]_(single)_contig_507		not available	not available
B3_(Unmapped_reads)_[B3]_(single)_contig_512	3.92886e-21	MG746618	Wuhan large pig roundworm virus RNA-directed RNA polymerase gene, complete cds
B3_(Unmapped_reads)_[B3]_(single)_contig_516		not available	not available
B3_(Unmapped_reads)_[B3]_(single)_contig_517		not available	not available
B3_(Unmapped_reads)_[B3]_(single)_contig_525	0.00120686	LR537122	Sparus aurata genome assembly, chromosome: 2
B3_(Unmapped_reads)_[B3]_(single)_contig_533	6.09417e-22	MN053817	Humaita-Tubiacanga virus strain Ab-AAM-1-4 segment 1, complete sequence
B3_(Unmapped_reads)_[B3]_(single)_contig_543	0.00401707	XR_001775813	PREDICTED: Drosophila miranda uncharacterized LOC108164245 (LOC108164245), transcript variant X2, ncRNA
B3_(Unmapped_reads)_[B3]_(single)_contig_553	5.66591e-141	MT138169	Totiviridae sp. isolate ltt164upi1 genomic sequence
B3_(Unmapped_reads)_[B3]_(single)_contig_559		not available	not available
B3_(Unmapped_reads)_[B3]_(single)_contig_566	0	MG995715	Robinvale bee virus 5 isolate VN1-15 nonstructural polyprotein gene, partial cds; and structural polyprotein gene, complete cds
B3_(Unmapped_reads)_[B3]_(single)_contig_582		not available	not available
B3_(Unmapped_reads)_[B3]_(single)_contig_588	4.61669e-07	NC_043100	Bat astrovirus Tm/Guangxi/LD77/2007 non-structural polyprotein 1AB (pol) gene, partial cds; and capsid protein precursor (ORF2) gene, complete cds >gi|225380911|gb|FJ571066.1| Bat astrovirus Tm/Guangxi/LD77/2007 non-structural polyprotein 1AB (pol) gene, partial cds; and capsid protein precursor (ORF2) gene, complete cds
B3_(Unmapped_reads)_[B3]_(single)_contig_589		not available	not available
B3_(Unmapped_reads)_[B3]_(single)_contig_593	0.0232335	LN023133	Spirometra erinaceieuropaei genome assembly S_erinaceieuropaei ,scaffold SPER_scaffold0022733
B3_(Unmapped_reads)_[B3]_(single)_contig_613	0.0174674	XR_003720756	PREDICTED: Macaca mulatta uncharacterized LOC114670922 (LOC114670922), ncRNA
B3_(Unmapped_reads)_[B3]_(single)_contig_621		not available	not available
B3_(Unmapped_reads)_[B3]_(single)_contig_633	0.000182146	HG993175	Pieris napi genome assembly, chromosome: 18
B3_(Unmapped_reads)_[B3]_(single)_contig_647	0	KR534892	Opsiphanes invirae iflavirus 1, complete genome
B3_(Unmapped_reads)_[B3]_(single)_contig_651	7.76792e-10	NC_043232	Thosea asigna virus RNA-dependent RNA polymerase (RdRp) gene, complete cds; and capsid protein gene, partial cds >gi|33339695|gb|AF282930.1| Thosea asigna virus RNA-dependent RNA polymerase (RdRp) gene, complete cds; and capsid protein gene, partial cds
B3_(Unmapped_reads)_[B3]_(single)_contig_656		not available	not available
B3_(Unmapped_reads)_[B3]_(single)_contig_672		not available	not available
B3_(Unmapped_reads)_[B3]_(single)_contig_698		not available	not available
B3_(Unmapped_reads)_[B3]_(single)_contig_728	1.96743e-42	MT482491	PNG bee virus 9 isolate PNGBV/9 polyprotein gene, partial cds
B3_(Unmapped_reads)_[B3]_(single)_contig_760		not available	not available
B3_(Unmapped_reads)_[B3]_(single)_contig_779	0	MN714669	Thrips tabaci associated picorna-like virus 1 isolate ThassRNAV6 hypothetical protein gene, complete cds
B3_(Unmapped_reads)_[B3]_(single)_contig_820	0.0269628	AM468464	Vitis vinifera contig VV78X019304.12, whole genome shotgun sequence
B3_(Unmapped_reads)_[B3]_(single)_contig_826	0.0438392	XM_016058390	PREDICTED: Parasteatoda tepidariorum zinc finger protein Gfi-1b-like (LOC107444289), mRNA
B3_(Unmapped_reads)_[B3]_(single)_contig_866		not available	not available
B3_(Unmapped_reads)_[B3]_(single)_contig_868	0.0127462	LR606184	Aquila chrysaetos chrysaetos genome assembly, chromosome: 4
B3_(Unmapped_reads)_[B3]_(single)_contig_992	7.19151e-40	KT207915	Homalodisca coagulata virus-1 isolate OJ76, complete genome
B3_(Unmapped_reads)_[B3]_(single)_contig_994		not available	not available
B3_(Unmapped_reads)_[B3]_(single)_contig_1016		not available	not available
B3_(Unmapped_reads)_[B3]_(single)_contig_1081	0.0344239	MH620822	Lampyris noctiluca toti-like virus 1 isolate 17FIN10, complete genome
B3_(Unmapped_reads)_[B3]_(single)_contig_1110	1.15059e-33	KX884177	Hubei partiti-like virus 3 strain SSZZ4709 RdRp gene, complete cds
B3_(Unmapped_reads)_[B3]_(single)_contig_1130		not available	not available
B3_(Unmapped_reads)_[B3]_(single)_contig_1307		not available	not available
B3_(Unmapped_reads)_[B3]_(single)_contig_2010	1.50594e-40	KX884142	Hubei partiti-like virus 3 strain QTM75369 RdRp gene, complete cds
B3_(Unmapped_reads)_[B3]_(single)_contig_3044	1.39113e-136	MN938851	Lymantria dispar iflavirus 1 isolate LdIFV1 polyprotein gene, complete cds
B3_(Unmapped_reads)_[B3]_(single)_contig_187	3.84675e-18	MH614289	Allermuir Hill virus 2 putative non-structral polyprotein gene, complete cds; and hypothetical protein gene, partial cds
B3_(Unmapped_reads)_[B3]_(single)_contig_242	9.86573e-15	KX884272	Hubei picorna-like virus 80 strain WHCCII10252 hypothetical protein gene, complete cds
B3_(Unmapped_reads)_[B3]_(single)_contig_292		not available	not available
B3_(Unmapped_reads)_[B3]_(single)_contig_306		not available	not available
B3_(Unmapped_reads)_[B3]_(single)_contig_332	0.00649181	LT969444	Plasmodium sp. DRC-Itaito genome assembly, chromosome: 7
B3_(Unmapped_reads)_[B3]_(single)_contig_370	3.44005e-62	KX884129	Hubei partiti-like virus 56 strain QTM26145 RdRp gene, complete cds
B3_(Unmapped_reads)_[B3]_(single)_contig_401		not available	not available
B3_(Unmapped_reads)_[B3]_(single)_contig_407		not available	not available
B3_(Unmapped_reads)_[B3]_(single)_contig_499		not available	not available
B3_(Unmapped_reads)_[B3]_(single)_contig_508	4.45248e-05	MT138110	Nodaviridae sp. isolate dwb062nod1 genomic sequence
B3_(Unmapped_reads)_[B3]_(single)_contig_524		not available	not available
B3_(Unmapped_reads)_[B3]_(single)_contig_546	0.0451131	LR812496	Danio aesculapii genome assembly, chromosome: 17
B3_(Unmapped_reads)_[B3]_(single)_contig_548	4.51538e-36	MT138183	Riboviria sp. isolate wpk049rna01 genomic sequence
B3_(Unmapped_reads)_[B3]_(single)_contig_565		not available	not available
B3_(Unmapped_reads)_[B3]_(single)_contig_571		not available	not available
B3_(Unmapped_reads)_[B3]_(single)_contig_600		not available	not available
B3_(Unmapped_reads)_[B3]_(single)_contig_626		not available	not available
B3_(Unmapped_reads)_[B3]_(single)_contig_654		not available	not available
B3_(Unmapped_reads)_[B3]_(single)_contig_662		not available	not available
B3_(Unmapped_reads)_[B3]_(single)_contig_665		not available	not available
B3_(Unmapped_reads)_[B3]_(single)_contig_674		not available	not available
B3_(Unmapped_reads)_[B3]_(single)_contig_694	7.48663e-65	MN661064	Atrato Partiti-like virus 5 strain Mati 1755-132 genomic sequence
B3_(Unmapped_reads)_[B3]_(single)_contig_699		not available	not available
B3_(Unmapped_reads)_[B3]_(single)_contig_707		not available	not available
B3_(Unmapped_reads)_[B3]_(single)_contig_711		not available	not available
B3_(Unmapped_reads)_[B3]_(single)_contig_729		not available	not available
B3_(Unmapped_reads)_[B3]_(single)_contig_736	0	MN918752	Dicistroviridae sp. isolate nut157dic1 genomic sequence
B3_(Unmapped_reads)_[B3]_(single)_contig_747	2.45605e-22	KX883737	Hubei picorna-like virus 76 strain WGML143182 hypothetical protein 1, hypothetical protein 2, and hypothetical protein 3 genes, complete cds
B3_(Unmapped_reads)_[B3]_(single)_contig_754		not available	not available
B3_(Unmapped_reads)_[B3]_(single)_contig_762		not available	not available
B3_(Unmapped_reads)_[B3]_(single)_contig_763	1.67747e-10	KJ679438	Heliconius erato iflavirus, complete genome
B3_(Unmapped_reads)_[B3]_(single)_contig_765	0.0129813	OE179282	2_Tcm_b3v08
B3_(Unmapped_reads)_[B3]_(single)_contig_771		not available	not available
B3_(Unmapped_reads)_[B3]_(single)_contig_780	0.00977813	LR991107	Lymantria monacha genome assembly, chromosome: 26
B3_(Unmapped_reads)_[B3]_(single)_contig_781	4.06825e-38	KX884046	Hubei tetragnatha maxillosa virus 8 strain arthropodmix13417 segment Seg 1 RdRp gene, complete cds >gi|1110866294|gb|KX884121.1| Hubei tetragnatha maxillosa virus 8 strain QTM24815 segment Seg 1 RdRp gene, complete cds >gi|1110866400|gb|KX884173.1| Hubei tetragnatha maxillosa virus 8 strain SSZZ3448 segment Seg 1 RdRp gene, complete cds
B3_(Unmapped_reads)_[B3]_(single)_contig_782		not available	not available
B3_(Unmapped_reads)_[B3]_(single)_contig_799	1.09065e-30	MG995695	Darwin bee virus 8 isolate NT-7 nonstructural polyprotein and structural polyprotein genes, complete cds
B3_(Unmapped_reads)_[B3]_(single)_contig_800	0.0240276	XM_011178404	PREDICTED: Zeugodacus cucurbitae cytohesin-1 (LOC105208517), transcript variant X1, mRNA
B3_(Unmapped_reads)_[B3]_(single)_contig_808	0.000291414	KX882868	Hubei sobemo-like virus 11 strain spider125434 hypothetical protein 1 and hypothetical protein 2 genes, complete cds
B3_(Unmapped_reads)_[B3]_(single)_contig_819		not available	not available
B3_(Unmapped_reads)_[B3]_(single)_contig_824		not available	not available
B3_(Unmapped_reads)_[B3]_(single)_contig_828		not available	not available
B3_(Unmapped_reads)_[B3]_(single)_contig_832	5.27535e-99	MH990441	Tetranychus truncatus clone 06 polyprotein-3 mRNA, complete cds
B3_(Unmapped_reads)_[B3]_(single)_contig_846		not available	not available
B3_(Unmapped_reads)_[B3]_(single)_contig_852		not available	not available
B3_(Unmapped_reads)_[B3]_(single)_contig_860	0.0403076	AP022631	Lotus japonicus B-129 DNA, chromosome 3, complete sequence
B3_(Unmapped_reads)_[B3]_(single)_contig_861	0.0296177	LT635622	Plasmodium vivax genome assembly, chromosome: 11
B3_(Unmapped_reads)_[B3]_(single)_contig_886	0	KX884046	Hubei tetragnatha maxillosa virus 8 strain arthropodmix13417 segment Seg 1 RdRp gene, complete cds >gi|1110866294|gb|KX884121.1| Hubei tetragnatha maxillosa virus 8 strain QTM24815 segment Seg 1 RdRp gene, complete cds >gi|1110866400|gb|KX884173.1| Hubei tetragnatha maxillosa virus 8 strain SSZZ3448 segment Seg 1 RdRp gene, complete cds
B3_(Unmapped_reads)_[B3]_(single)_contig_888	1.39847e-85	KX884049	Hubei tetragnatha maxillosa virus 8 strain arthropodmix13417 segment Seg 4 hypothetical protein gene, complete cds >gi|1110866300|gb|KX884124.1| Hubei tetragnatha maxillosa virus 8 strain QTM24815 segment Seg 4 hypothetical protein gene, complete cds >gi|1110866406|gb|KX884176.1| Hubei tetragnatha maxillosa virus 8 strain SSZZ3448 segment Seg 4 hypothetical protein gene, complete cds
B3_(Unmapped_reads)_[B3]_(single)_contig_908	1.72978e-15	MN560636	Rondonia iflavirus 2 isolate BR_16 polyprotein gene, partial cds
B3_(Unmapped_reads)_[B3]_(single)_contig_917		not available	not available
B3_(Unmapped_reads)_[B3]_(single)_contig_923	0.00838336	HG992209	Melitaea cinxia genome assembly, chromosome: Z
B3_(Unmapped_reads)_[B3]_(single)_contig_941	0.000191353	KX883733	Hubei picorna-like virus 70 strain WGML134035 hypothetical protein 1, hypothetical protein 2, hypothetical protein 3, and hypothetical protein 4 genes, complete cds
B3_(Unmapped_reads)_[B3]_(single)_contig_948		not available	not available
B3_(Unmapped_reads)_[B3]_(single)_contig_949	0.00263887	MT079817	Hovenia dulcis-associated virus 1 isolate DF-390, complete genome
B3_(Unmapped_reads)_[B3]_(single)_contig_958	5.77883e-08	KX883946	Hubei picorna-like virus 35 strain QTM27260 hypothetical protein gene, complete cds
B3_(Unmapped_reads)_[B3]_(single)_contig_962	8.17206e-56	MT240797	Soybean thrips picorna-like virus 1 strain STN1 polyprotein gene, partial cds
B3_(Unmapped_reads)_[B3]_(single)_contig_963	0	XM_001862181	Culex quinquefasciatus 40S ribosomal protein S8 (LOC6044753), mRNA
B3_(Unmapped_reads)_[B3]_(single)_contig_986	0	KX423453	Helicoverpa armigera stunt virus isolate HaSV RNA-dependent RNA polymerase, p11, p15, and p8 genes, complete cds
B3_(Unmapped_reads)_[B3]_(single)_contig_1004		not available	not available
B3_(Unmapped_reads)_[B3]_(single)_contig_1009		not available	not available
B3_(Unmapped_reads)_[B3]_(single)_contig_1011		not available	not available
B3_(Unmapped_reads)_[B3]_(single)_contig_1013	0	KP969741	La Jolla virus isolate ATH32_LaJolla polyprotein gene, partial cds
B3_(Unmapped_reads)_[B3]_(single)_contig_1019	0	KU095842	Daeseongdong virus 2 strain A12.2549/ROK/2012, complete genome
B3_(Unmapped_reads)_[B3]_(single)_contig_1027		not available	not available
B3_(Unmapped_reads)_[B3]_(single)_contig_1029	3.31434e-170	KR534892	Opsiphanes invirae iflavirus 1, complete genome
B3_(Unmapped_reads)_[B3]_(single)_contig_1030	0	CP021986	Pseudomonas fragi strain DBC genome
B3_(Unmapped_reads)_[B3]_(single)_contig_1041		not available	not available
B3_(Unmapped_reads)_[B3]_(single)_contig_1045		not available	not available
B3_(Unmapped_reads)_[B3]_(single)_contig_1046	1.8833e-143	LR991077	Notocelia uddmanniana genome assembly, chromosome: 24
B3_(Unmapped_reads)_[B3]_(single)_contig_1048	3.62998e-84	AB280944	Homona magnanima MK1241 RNA for hypothetical protein, partial cds
B3_(Unmapped_reads)_[B3]_(single)_contig_1065		not available	not available
B3_(Unmapped_reads)_[B3]_(single)_contig_1066		not available	not available
B3_(Unmapped_reads)_[B3]_(single)_contig_1072	0	CP021986	Pseudomonas fragi strain DBC genome
B3_(Unmapped_reads)_[B3]_(single)_contig_1075		not available	not available
B3_(Unmapped_reads)_[B3]_(single)_contig_1085	1.28916e-112	MF348194	Hubei virga-like virus 11 isolate NcS, complete genome
B3_(Unmapped_reads)_[B3]_(single)_contig_1096		not available	not available
B3_(Unmapped_reads)_[B3]_(single)_contig_1099		not available	not available
B3_(Unmapped_reads)_[B3]_(single)_contig_1111		not available	not available
B3_(Unmapped_reads)_[B3]_(single)_contig_1114	2.98146e-08	KP757986	Uncultured virus clone DmelPosVir_50 genomic sequence
B3_(Unmapped_reads)_[B3]_(single)_contig_1117		not available	not available
B3_(Unmapped_reads)_[B3]_(single)_contig_1121		not available	not available
B3_(Unmapped_reads)_[B3]_(single)_contig_1140		not available	not available
B3_(Unmapped_reads)_[B3]_(single)_contig_1144		not available	not available
B3_(Unmapped_reads)_[B3]_(single)_contig_1150	9.80965e-06	LN590680	Cyprinus carpio genome assembly common carp genome, scaffold: LG4, chromosome: 4
B3_(Unmapped_reads)_[B3]_(single)_contig_1152		not available	not available
B3_(Unmapped_reads)_[B3]_(single)_contig_1154	0	AP022845	Cutibacterium acnes SZ2 DNA, complete genome
B3_(Unmapped_reads)_[B3]_(single)_contig_1158		not available	not available
B3_(Unmapped_reads)_[B3]_(single)_contig_1164		not available	not available
B3_(Unmapped_reads)_[B3]_(single)_contig_1180	0.0116766	OA888660	Notodromas monacha
B3_(Unmapped_reads)_[B3]_(single)_contig_1189		not available	not available
B3_(Unmapped_reads)_[B3]_(single)_contig_1191	2.23444e-130	MG995715	Robinvale bee virus 5 isolate VN1-15 nonstructural polyprotein gene, partial cds; and structural polyprotein gene, complete cds
B3_(Unmapped_reads)_[B3]_(single)_contig_1196		not available	not available
B3_(Unmapped_reads)_[B3]_(single)_contig_1197		not available	not available
B3_(Unmapped_reads)_[B3]_(single)_contig_1203		not available	not available
B3_(Unmapped_reads)_[B3]_(single)_contig_1204	3.22618e-60	MN560636	Rondonia iflavirus 2 isolate BR_16 polyprotein gene, partial cds
B3_(Unmapped_reads)_[B3]_(single)_contig_1211	6.88995e-128	KX884217	Wuhan house centipede virus 8 strain WHYY33011 RdRp gene, complete cds
B3_(Unmapped_reads)_[B3]_(single)_contig_1213	1.46928e-58	MN371245	Dongxihu virus isolate toadflu34783 segment 5 genomic sequence
B3_(Unmapped_reads)_[B3]_(single)_contig_1217	0.00736844	MH213249	Linepithema humile virus 1 putative capsid and putative RdRp genes, complete cds
B3_(Unmapped_reads)_[B3]_(single)_contig_1220	4.7551e-16	JN870848	Spodoptera exigua iflavirus 2 isolate Korean, complete genome
B3_(Unmapped_reads)_[B3]_(single)_contig_1228	0.00515768	XM_037645510	PREDICTED: Rhipicephalus sanguineus uncharacterized LOC119375332 (LOC119375332), mRNA
B3_(Unmapped_reads)_[B3]_(single)_contig_1230	2.76178e-150	LC597895	Osugoroshi virus clone OG26
B3_(Unmapped_reads)_[B3]_(single)_contig_1235		not available	not available
B3_(Unmapped_reads)_[B3]_(single)_contig_1243		not available	not available
B3_(Unmapped_reads)_[B3]_(single)_contig_1259	0	MF348194	Hubei virga-like virus 11 isolate NcS, complete genome
B3_(Unmapped_reads)_[B3]_(single)_contig_1261	1.85948e-73	KX884128	Hubei partiti-like virus 27 strain QTM26091 RdRp gene, partial cds
B3_(Unmapped_reads)_[B3]_(single)_contig_1263		not available	not available
B3_(Unmapped_reads)_[B3]_(single)_contig_1268		not available	not available
B3_(Unmapped_reads)_[B3]_(single)_contig_1273	2.18308e-39	KY435608	Diamondback moth iflavirus isolate Guangzhou, complete genome
B3_(Unmapped_reads)_[B3]_(single)_contig_1278	3.88227e-18	KY607723	Macrobrachium rosenbergii dicistrovirus 2 isolate MY13, complete genome
B3_(Unmapped_reads)_[B3]_(single)_contig_1286	1.83147e-45	KX884046	Hubei tetragnatha maxillosa virus 8 strain arthropodmix13417 segment Seg 1 RdRp gene, complete cds >gi|1110866294|gb|KX884121.1| Hubei tetragnatha maxillosa virus 8 strain QTM24815 segment Seg 1 RdRp gene, complete cds >gi|1110866400|gb|KX884173.1| Hubei tetragnatha maxillosa virus 8 strain SSZZ3448 segment Seg 1 RdRp gene, complete cds
B3_(Unmapped_reads)_[B3]_(single)_contig_1291	3.4315e-07	LC338003	Dromedary picobirnavirus 17C/GpI RdRp gene for RNA-dependent RNA polymerase, partial cds
B3_(Unmapped_reads)_[B3]_(single)_contig_1300		not available	not available
B3_(Unmapped_reads)_[B3]_(single)_contig_1311	2.29162e-08	AB280944	Homona magnanima MK1241 RNA for hypothetical protein, partial cds
B3_(Unmapped_reads)_[B3]_(single)_contig_1345	0.000265643	KP734630	Deformed wing virus isolate SPJM5D RNA-dependent RNA polymerase gene, partial cds
B3_(Unmapped_reads)_[B3]_(single)_contig_1352	0	CP021986	Pseudomonas fragi strain DBC genome
B3_(Unmapped_reads)_[B3]_(single)_contig_1357		not available	not available
B3_(Unmapped_reads)_[B3]_(single)_contig_1365		not available	not available
B3_(Unmapped_reads)_[B3]_(single)_contig_1378	0.00394461	LR132049	Anabas testudineus genome assembly, chromosome: 19
B3_(Unmapped_reads)_[B3]_(single)_contig_1381		not available	not available
B3_(Unmapped_reads)_[B3]_(single)_contig_1382	0	CP021986	Pseudomonas fragi strain DBC genome
B3_(Unmapped_reads)_[B3]_(single)_contig_1393		not available	not available
B3_(Unmapped_reads)_[B3]_(single)_contig_1396	4.29318e-08	KX882966	Hubei toti-like virus 13 strain QTM25941 hypothetical protein 1 and hypothetical protein 2 genes, complete cds
B3_(Unmapped_reads)_[B3]_(single)_contig_1399		not available	not available
B3_(Unmapped_reads)_[B3]_(single)_contig_1409		not available	not available
B3_(Unmapped_reads)_[B3]_(single)_contig_1417		not available	not available
B3_(Unmapped_reads)_[B3]_(single)_contig_1418		not available	not available
B3_(Unmapped_reads)_[B3]_(single)_contig_1423		not available	not available
B3_(Unmapped_reads)_[B3]_(single)_contig_1426	5.38848e-42	MT137949	Iflaviridae sp. isolate ltt163ifl2 genomic sequence
B3_(Unmapped_reads)_[B3]_(single)_contig_1427		not available	not available
B3_(Unmapped_reads)_[B3]_(single)_contig_1437	0.000278859	LN590678	Cyprinus carpio genome assembly common carp genome, scaffold: LG28, chromosome: 28
B3_(Unmapped_reads)_[B3]_(single)_contig_1447		not available	not available
B3_(Unmapped_reads)_[B3]_(single)_contig_1451		not available	not available
B3_(Unmapped_reads)_[B3]_(single)_contig_1453	3.6866e-67	KX883646	Shahe picorna-like virus 2 strain SHWC0209c12507 hypothetical protein 1 and hypothetical protein 2 genes, complete cds
B3_(Unmapped_reads)_[B3]_(single)_contig_1456	0	MN918733	Dicistroviridae sp. isolate coa195dic1 genomic sequence
B3_(Unmapped_reads)_[B3]_(single)_contig_1459	3.80245e-12	MT138110	Nodaviridae sp. isolate dwb062nod1 genomic sequence
B3_(Unmapped_reads)_[B3]_(single)_contig_1460		not available	not available
B3_(Unmapped_reads)_[B3]_(single)_contig_1471	0	CP021986	Pseudomonas fragi strain DBC genome
B3_(Unmapped_reads)_[B3]_(single)_contig_1473		not available	not available
B3_(Unmapped_reads)_[B3]_(single)_contig_1476	0.0381628	XM_030649663	PREDICTED: Cannabis sativa fasciclin-like arabinogalactan protein 12 (LOC115720517), mRNA
B3_(Unmapped_reads)_[B3]_(single)_contig_1489	0.0115875	KX883946	Hubei picorna-like virus 35 strain QTM27260 hypothetical protein gene, complete cds
B3_(Unmapped_reads)_[B3]_(single)_contig_1507	0.032148	CP032248	Gossypioides kirkii chromosome KI_06
B3_(Unmapped_reads)_[B3]_(single)_contig_1515		not available	not available
B3_(Unmapped_reads)_[B3]_(single)_contig_1518	0.00300366	KM428969	Stenamma expolitum isolate 16974ste ultra conserved element locus uce-88 genomic sequence
B3_(Unmapped_reads)_[B3]_(single)_contig_1520	2.66356e-65	HG991998	Amphipyra tragopoginis genome assembly, chromosome: 7
B3_(Unmapped_reads)_[B3]_(single)_contig_1528	0.00251118	LR989962	Laspeyria flexula genome assembly, chromosome: 13
B3_(Unmapped_reads)_[B3]_(single)_contig_1538		not available	not available
B3_(Unmapped_reads)_[B3]_(single)_contig_1548		not available	not available
B3_(Unmapped_reads)_[B3]_(single)_contig_1557		not available	not available
B3_(Unmapped_reads)_[B3]_(single)_contig_1560		not available	not available
B3_(Unmapped_reads)_[B3]_(single)_contig_1577	0.0249534	GQ239849	Uncultured marine organism clone IOBCBE001_52-G12-T7.ab1 genomic sequence
B3_(Unmapped_reads)_[B3]_(single)_contig_1603		not available	not available
B3_(Unmapped_reads)_[B3]_(single)_contig_1604		not available	not available
B3_(Unmapped_reads)_[B3]_(single)_contig_1618		not available	not available
B3_(Unmapped_reads)_[B3]_(single)_contig_1620	1.48069e-69	KX884163	Hubei partiti-like virus 14 strain spider132884 RdRp gene, complete cds
B3_(Unmapped_reads)_[B3]_(single)_contig_1621	2.20816e-102	MK533158	Tetranychus urticae-associated picorna-like virus 2 isolate Lisbon, complete genome
B3_(Unmapped_reads)_[B3]_(single)_contig_1622		not available	not available
B3_(Unmapped_reads)_[B3]_(single)_contig_1628	0	MG992408	Galleria mellonella Iflavirus-like protein (Gm-Iflavir) mRNA, partial cds
B3_(Unmapped_reads)_[B3]_(single)_contig_1630	0	MT129734	Vannostrand partiti-like virus strain GUNCaV_DN27464-124 RNA-dependent RNA polymerase gene, complete cds
B3_(Unmapped_reads)_[B3]_(single)_contig_1637		not available	not available
B3_(Unmapped_reads)_[B3]_(single)_contig_1639	0.00246011	AY341824	Ectropis obliqua picorna-like virus polyprotein gene, partial cds
B3_(Unmapped_reads)_[B3]_(single)_contig_1640	0.0483257	LR812511	Danio aesculapii genome assembly, chromosome: 2
B3_(Unmapped_reads)_[B3]_(single)_contig_1645		not available	not available
B3_(Unmapped_reads)_[B3]_(single)_contig_1647	0.0236443	CP062047	Macrobrachium nipponense isolate FS-2020 chromosome 34
B3_(Unmapped_reads)_[B3]_(single)_contig_1654	1.25845e-35	KF006989	Ferret parechovirus isolate MpPeV1 polyprotein gene, complete cds
B3_(Unmapped_reads)_[B3]_(single)_contig_1668	0	XM_039581400	PREDICTED: Culex pipiens pallens 60S ribosomal protein L14 (LOC120418866), mRNA
B3_(Unmapped_reads)_[B3]_(single)_contig_1671		not available	not available
B3_(Unmapped_reads)_[B3]_(single)_contig_1680		not available	not available
B3_(Unmapped_reads)_[B3]_(single)_contig_1683		not available	not available
B3_(Unmapped_reads)_[B3]_(single)_contig_1686	0.00377103	AC237587	Populus trichocarpa clone POP036-C05, complete sequence
B3_(Unmapped_reads)_[B3]_(single)_contig_1689		not available	not available
B3_(Unmapped_reads)_[B3]_(single)_contig_1691		not available	not available
B3_(Unmapped_reads)_[B3]_(single)_contig_1693	0	CP033784	Corynebacterium jeikeium strain FDAARGOS_574 chromosome, complete genome
B3_(Unmapped_reads)_[B3]_(single)_contig_1694	0	CP016849	Pseudomonas sp. TMW 2.1634 chromosome, complete genome
B3_(Unmapped_reads)_[B3]_(single)_contig_1695		not available	not available
B3_(Unmapped_reads)_[B3]_(single)_contig_1697		not available	not available
B3_(Unmapped_reads)_[B3]_(single)_contig_1698	1.26124e-78	KX884166	Hubei partiti-like virus 42 strain spider134492 RdRp gene, complete cds
B3_(Unmapped_reads)_[B3]_(single)_contig_1707		not available	not available
B3_(Unmapped_reads)_[B3]_(single)_contig_1711		not available	not available
B3_(Unmapped_reads)_[B3]_(single)_contig_1714		not available	not available
B3_(Unmapped_reads)_[B3]_(single)_contig_1736	0.0354665	LR812509	Danio aesculapii genome assembly, chromosome: 24
B3_(Unmapped_reads)_[B3]_(single)_contig_1737		not available	not available
B3_(Unmapped_reads)_[B3]_(single)_contig_1739		not available	not available
B3_(Unmapped_reads)_[B3]_(single)_contig_1744	5.25361e-18	MT129758	Bobbyc reo-like virus strain GUNChV_DN43497-27 RNA-dependent RNA polymerase gene, complete cds
B3_(Unmapped_reads)_[B3]_(single)_contig_1746		not available	not available
B3_(Unmapped_reads)_[B3]_(single)_contig_1747		not available	not available
B3_(Unmapped_reads)_[B3]_(single)_contig_1750	0.0360871	AP019736	Alistipes dispar 5CPEGH6 DNA, complete genome
B3_(Unmapped_reads)_[B3]_(single)_contig_1754	1.89907e-85	KX884275	Hubei picorna-like virus 79 strain WHCCII12350 hypothetical protein 1 and hypothetical protein 2 genes, complete cds
B3_(Unmapped_reads)_[B3]_(single)_contig_1755	0.00577048	XM_030043427	PREDICTED: Aquila chrysaetos chrysaetos Raf-1 proto-oncogene, serine/threonine kinase (RAF1), transcript variant X7, mRNA
B3_(Unmapped_reads)_[B3]_(single)_contig_1757	2.6082e-07	KX884515	Beihai picorna-like virus 21 strain BHZY60822 hypothetical protein 1 and hypothetical protein 2 genes, complete cds
B3_(Unmapped_reads)_[B3]_(single)_contig_1762		not available	not available
B3_(Unmapped_reads)_[B3]_(single)_contig_1772		not available	not available
B3_(Unmapped_reads)_[B3]_(single)_contig_1777	0.000623875	GQ342961	Drosophila melanogaster totivirus SW-2009a strain DTV, complete genome
B3_(Unmapped_reads)_[B3]_(single)_contig_1784	2.68181e-108	MT808425	Culex pipiens internal transcribed spacer 2 and large subunit ribosomal RNA gene, partial sequence
B3_(Unmapped_reads)_[B3]_(single)_contig_1785	0.00158255	CP042425	Limnoglobus roseus strain PX52 chromosome, complete genome
B3_(Unmapped_reads)_[B3]_(single)_contig_1816		not available	not available
B3_(Unmapped_reads)_[B3]_(single)_contig_1817		not available	not available
B3_(Unmapped_reads)_[B3]_(single)_contig_1819		not available	not available
B3_(Unmapped_reads)_[B3]_(single)_contig_1836		not available	not available
B3_(Unmapped_reads)_[B3]_(single)_contig_1846		not available	not available
B3_(Unmapped_reads)_[B3]_(single)_contig_1858	3.83878e-177	MT137989	Iflaviridae sp. isolate ybb150ifl01 genomic sequence
B3_(Unmapped_reads)_[B3]_(single)_contig_1861	7.02416e-86	KX884153	Hubei diptera virus 19 strain SCM51314 RdRp gene, complete cds
B3_(Unmapped_reads)_[B3]_(single)_contig_1865	0.0016989	MN933875	Picornavirales sp. isolate nut158shi2 genomic sequence
B3_(Unmapped_reads)_[B3]_(single)_contig_1866		not available	not available
B3_(Unmapped_reads)_[B3]_(single)_contig_1875	1.5747e-16	JN870848	Spodoptera exigua iflavirus 2 isolate Korean, complete genome
B3_(Unmapped_reads)_[B3]_(single)_contig_1877	1.99809e-37	KR534892	Opsiphanes invirae iflavirus 1, complete genome
B3_(Unmapped_reads)_[B3]_(single)_contig_1882	0.0308743	XM_011190732	PREDICTED: Zeugodacus cucurbitae alpha-protein kinase 1 (LOC105216307), mRNA
B3_(Unmapped_reads)_[B3]_(single)_contig_1884		not available	not available
B3_(Unmapped_reads)_[B3]_(single)_contig_1901		not available	not available
B3_(Unmapped_reads)_[B3]_(single)_contig_1903	1.55664e-99	XM_013328213	PREDICTED: Amyelois transitella uncharacterized family 31 glucosidase KIAA1161-like (LOC106129612), mRNA
B3_(Unmapped_reads)_[B3]_(single)_contig_1910		not available	not available
B3_(Unmapped_reads)_[B3]_(single)_contig_1911	2.03032e-06	MN296094	Omono River virus strain YJ, complete genome
B3_(Unmapped_reads)_[B3]_(single)_contig_1914	0.0298139	XM_026289133	PREDICTED: Carassius auratus uncharacterized LOC113119566 (LOC113119566), transcript variant X2, mRNA
B3_(Unmapped_reads)_[B3]_(single)_contig_1925		not available	not available
B3_(Unmapped_reads)_[B3]_(single)_contig_1926	6.57674e-79	KX884129	Hubei partiti-like virus 56 strain QTM26145 RdRp gene, complete cds
B3_(Unmapped_reads)_[B3]_(single)_contig_1930		not available	not available
B3_(Unmapped_reads)_[B3]_(single)_contig_1941	0.0413864	XM_008283146	PREDICTED: Stegastes partitus Rho family GTPase 3 (rnd3), mRNA
B3_(Unmapped_reads)_[B3]_(single)_contig_1947	1.41352e-46	KX884153	Hubei diptera virus 19 strain SCM51314 RdRp gene, complete cds
B3_(Unmapped_reads)_[B3]_(single)_contig_1952	1.05541e-22	MG210802	Mytedu virus 1 replicative protein and hypothetical protein genes, complete cds; and structural protein gene, partial cds
B3_(Unmapped_reads)_[B3]_(single)_contig_1965	2.04354e-101	MN661046	Murindo virus strain Anda 1750-5 genomic sequence
B3_(Unmapped_reads)_[B3]_(single)_contig_1968		not available	not available
B3_(Unmapped_reads)_[B3]_(single)_contig_1970		not available	not available
B3_(Unmapped_reads)_[B3]_(single)_contig_1976	6.88369e-22	KX644945	Bat badicivirus 1 clone Bat/CAM/BadV-P11/2013 structural polyprotein and non-structural polyprotein genes, complete cds
B3_(Unmapped_reads)_[B3]_(single)_contig_2003	1.52762e-84	AY341824	Ectropis obliqua picorna-like virus polyprotein gene, partial cds
B3_(Unmapped_reads)_[B3]_(single)_contig_2004		not available	not available
B3_(Unmapped_reads)_[B3]_(single)_contig_2008		not available	not available
B3_(Unmapped_reads)_[B3]_(single)_contig_2011		not available	not available
B3_(Unmapped_reads)_[B3]_(single)_contig_2016		not available	not available
B3_(Unmapped_reads)_[B3]_(single)_contig_2018	0	EU282007	Rhopalosiphum padi virus clone RhPV6, complete genome
B3_(Unmapped_reads)_[B3]_(single)_contig_2019		not available	not available
B3_(Unmapped_reads)_[B3]_(single)_contig_2025	1.30861e-118	LR990221	Hylaea fasciaria genome assembly, chromosome: 29
B3_(Unmapped_reads)_[B3]_(single)_contig_2030	5.23072e-74	LR991066	Notocelia uddmanniana genome assembly, chromosome: 14
B3_(Unmapped_reads)_[B3]_(single)_contig_2038		not available	not available
B3_(Unmapped_reads)_[B3]_(single)_contig_2040	0.0158726	CP007440	Rhodoplanes sp. Z2-YC6860, complete genome
B3_(Unmapped_reads)_[B3]_(single)_contig_2041		not available	not available
B3_(Unmapped_reads)_[B3]_(single)_contig_2045	0	XM_001842835	Culex quinquefasciatus 40S ribosomal protein S23 (LOC6032249), mRNA
B3_(Unmapped_reads)_[B3]_(single)_contig_2047	2.49174e-81	LC597875	Osugoroshi virus clone OG4
B3_(Unmapped_reads)_[B3]_(single)_contig_2048	4.9433e-05	LR812049	Danio rerio genome assembly, chromosome: 12
B3_(Unmapped_reads)_[B3]_(single)_contig_2057	3.65962e-89	XR_002546026	PREDICTED: Zootermopsis nevadensis uncharacterized LOC110838248 (LOC110838248), ncRNA
B3_(Unmapped_reads)_[B3]_(single)_contig_2060	0.0147641	XM_032213078	PREDICTED: Thamnophis elegans tankyrase (TNKS), mRNA
B3_(Unmapped_reads)_[B3]_(single)_contig_2062		not available	not available
B3_(Unmapped_reads)_[B3]_(single)_contig_2064		not available	not available
B3_(Unmapped_reads)_[B3]_(single)_contig_2073	3.34142e-50	KX884158	Hubei partiti-like virus 28 strain spider113121 RdRp gene, complete cds
B3_(Unmapped_reads)_[B3]_(single)_contig_2076	0	XM_039584969	PREDICTED: Culex pipiens pallens 40S ribosomal protein S3a (LOC120421718), mRNA
B3_(Unmapped_reads)_[B3]_(single)_contig_2084		not available	not available
B3_(Unmapped_reads)_[B3]_(single)_contig_2090		not available	not available
B3_(Unmapped_reads)_[B3]_(single)_contig_2093	1.12891e-80	KX884128	Hubei partiti-like virus 27 strain QTM26091 RdRp gene, partial cds
B3_(Unmapped_reads)_[B3]_(single)_contig_2098		not available	not available
B3_(Unmapped_reads)_[B3]_(single)_contig_2112		not available	not available
B3_(Unmapped_reads)_[B3]_(single)_contig_2115		not available	not available
B3_(Unmapped_reads)_[B3]_(single)_contig_2116	5.75471e-26	LR994596	Celastrina argiolus genome assembly, chromosome: 19
B3_(Unmapped_reads)_[B3]_(single)_contig_2118	0	LT629783	Pseudomonas fragi strain NRRL B-727 genome assembly, chromosome: I
B3_(Unmapped_reads)_[B3]_(single)_contig_2121		not available	not available
B3_(Unmapped_reads)_[B3]_(single)_contig_2137	0.00439169	OE839562	5_Tge_b3v08
B3_(Unmapped_reads)_[B3]_(single)_contig_2140	2.21448e-41	LR991102	Lymantria monacha genome assembly, chromosome: 21
B3_(Unmapped_reads)_[B3]_(single)_contig_2142		not available	not available
B3_(Unmapped_reads)_[B3]_(single)_contig_2144		not available	not available
B3_(Unmapped_reads)_[B3]_(single)_contig_2145		not available	not available
B3_(Unmapped_reads)_[B3]_(single)_contig_2147		not available	not available
B3_(Unmapped_reads)_[B3]_(single)_contig_2156	2.4128e-06	KX644945	Bat badicivirus 1 clone Bat/CAM/BadV-P11/2013 structural polyprotein and non-structural polyprotein genes, complete cds
B3_(Unmapped_reads)_[B3]_(single)_contig_2159		not available	not available
B3_(Unmapped_reads)_[B3]_(single)_contig_2162	0.0431516	LR989878	Autographa gamma genome assembly, chromosome: 29
B3_(Unmapped_reads)_[B3]_(single)_contig_2165		not available	not available
B3_(Unmapped_reads)_[B3]_(single)_contig_2169	0.00147346	CP002563	Carnobacterium sp. 17-4, complete genome
B3_(Unmapped_reads)_[B3]_(single)_contig_2175		not available	not available
B3_(Unmapped_reads)_[B3]_(single)_contig_2180		not available	not available
B3_(Unmapped_reads)_[B3]_(single)_contig_2182	0.00170645	JX857989	Hepatitis E virus isolate HEV_T107 RNA dependent RNA polymerase gene, partial cds
B3_(Unmapped_reads)_[B3]_(single)_contig_2183		not available	not available
B3_(Unmapped_reads)_[B3]_(single)_contig_2185	0.00515928	LC026053	Camponotus yamaokai virus genomic RNA, complete genome
B3_(Unmapped_reads)_[B3]_(single)_contig_2186	0	FR872582	Simkania negevensis Z main chromosome, complete genome
B3_(Unmapped_reads)_[B3]_(single)_contig_2193		not available	not available
B3_(Unmapped_reads)_[B3]_(single)_contig_2194		not available	not available
B3_(Unmapped_reads)_[B3]_(single)_contig_2203		not available	not available
B3_(Unmapped_reads)_[B3]_(single)_contig_2204	0	KX518770	Cordoba virus strain EVG9-228B hypothetical protein 1 gene, complete cds
B3_(Unmapped_reads)_[B3]_(single)_contig_2209	3.16545e-39	LC597894	Osugoroshi virus clone OG25
B3_(Unmapped_reads)_[B3]_(single)_contig_2228	1.60891e-119	MG995715	Robinvale bee virus 5 isolate VN1-15 nonstructural polyprotein gene, partial cds; and structural polyprotein gene, complete cds
B3_(Unmapped_reads)_[B3]_(single)_contig_2243	4.19743e-64	MG963177	Iflavirus sp. strain 15/G-Me polyprotein gene, partial cds
B3_(Unmapped_reads)_[B3]_(single)_contig_2249	5.42671e-125	KR534892	Opsiphanes invirae iflavirus 1, complete genome
B3_(Unmapped_reads)_[B3]_(single)_contig_2263		not available	not available
B3_(Unmapped_reads)_[B3]_(single)_contig_2269	3.92664e-68	HG991998	Amphipyra tragopoginis genome assembly, chromosome: 7
B3_(Unmapped_reads)_[B3]_(single)_contig_2276		not available	not available
B3_(Unmapped_reads)_[B3]_(single)_contig_2281	5.23833e-20	KX884129	Hubei partiti-like virus 56 strain QTM26145 RdRp gene, complete cds
B3_(Unmapped_reads)_[B3]_(single)_contig_2283	0.000487856	CP047563	Solanum pinnatisectum cultivar CGN17745 chromosome 11
B3_(Unmapped_reads)_[B3]_(single)_contig_2295		not available	not available
B3_(Unmapped_reads)_[B3]_(single)_contig_2303		not available	not available
B3_(Unmapped_reads)_[B3]_(single)_contig_2304	0.0400968	CP063772	Lysobacter sp. H21R4 chromosome, complete genome
B3_(Unmapped_reads)_[B3]_(single)_contig_2317		not available	not available
B3_(Unmapped_reads)_[B3]_(single)_contig_2321	0	MK285335	Cordoba virus clone CDBV_Mex_2016, partial genome
B3_(Unmapped_reads)_[B3]_(single)_contig_2325	1.95132e-07	KF242510	Drosophila subobscura Nora virus, complete genome
B3_(Unmapped_reads)_[B3]_(single)_contig_2326		not available	not available
B3_(Unmapped_reads)_[B3]_(single)_contig_2334		not available	not available
B3_(Unmapped_reads)_[B3]_(single)_contig_2335	0.0225472	CP037933	Flavobacterium nackdongense strain GS13 chromosome, complete genome
B3_(Unmapped_reads)_[B3]_(single)_contig_2345	5.47362e-14	KX883946	Hubei picorna-like virus 35 strain QTM27260 hypothetical protein gene, complete cds
B3_(Unmapped_reads)_[B3]_(single)_contig_2348		not available	not available
B3_(Unmapped_reads)_[B3]_(single)_contig_2350	2.4161e-80	MH384374	Galbut virus strain MEL187G segment 3 orf1 gene, complete cds
B3_(Unmapped_reads)_[B3]_(single)_contig_2372	0.00739815	CP025653	Ipomoea trifida cultivar NCNSP0306 chromosome 10
B3_(Unmapped_reads)_[B3]_(single)_contig_2375	0.000489738	LR862130	Ananas comosus var. bracteatus genome assembly, chromosome: 2
B3_(Unmapped_reads)_[B3]_(single)_contig_2379	1.93429e-44	MT129759	Bobbyc reo-like virus strain GUNCaV_DN14360-13 RNA-dependent RNA polymerase gene, complete cds
B3_(Unmapped_reads)_[B3]_(single)_contig_2380	7.10729e-08	MT138385	Picornavirales sp. isolate wftcra75pic2 genomic sequence
B3_(Unmapped_reads)_[B3]_(single)_contig_2385		not available	not available
B3_(Unmapped_reads)_[B3]_(single)_contig_2393	4.41114e-135	MT137949	Iflaviridae sp. isolate ltt163ifl2 genomic sequence
B3_(Unmapped_reads)_[B3]_(single)_contig_2397	0	XM_038266309	Culex quinquefasciatus 60S ribosomal protein L13a (LOC6052975), mRNA
B3_(Unmapped_reads)_[B3]_(single)_contig_2402		not available	not available
B3_(Unmapped_reads)_[B3]_(single)_contig_2403	0	CP021986	Pseudomonas fragi strain DBC genome
B3_(Unmapped_reads)_[B3]_(single)_contig_2411	0.00589814	CP000312	Clostridium perfringens SM101, complete genome
B3_(Unmapped_reads)_[B3]_(single)_contig_2414	2.44097e-07	OB799756	3_Tms_b3v08
B3_(Unmapped_reads)_[B3]_(single)_contig_2429		not available	not available
B3_(Unmapped_reads)_[B3]_(single)_contig_2430	8.61846e-21	KX883174	Sanxia water strider virus 17 strain SXSSP1704 hypothetical protein 1 and hypothetical protein 2 genes, complete cds
B3_(Unmapped_reads)_[B3]_(single)_contig_2439		not available	not available
B3_(Unmapped_reads)_[B3]_(single)_contig_2444		not available	not available
B3_(Unmapped_reads)_[B3]_(single)_contig_2457		not available	not available
B3_(Unmapped_reads)_[B3]_(single)_contig_2461	1.37403e-92	KX883174	Sanxia water strider virus 17 strain SXSSP1704 hypothetical protein 1 and hypothetical protein 2 genes, complete cds
B3_(Unmapped_reads)_[B3]_(single)_contig_2466		not available	not available
B3_(Unmapped_reads)_[B3]_(single)_contig_2470		not available	not available
B3_(Unmapped_reads)_[B3]_(single)_contig_2480		not available	not available
B3_(Unmapped_reads)_[B3]_(single)_contig_2486		not available	not available
B3_(Unmapped_reads)_[B3]_(single)_contig_2488		not available	not available
B3_(Unmapped_reads)_[B3]_(single)_contig_2495	0.0447208	LR699099	Asterias rubens genome assembly, chromosome: 8
B3_(Unmapped_reads)_[B3]_(single)_contig_2496	7.07378e-123	JX507734	Piptoporus betulinus isolate 277 large subunit ribosomal RNA gene, partial sequence
B3_(Unmapped_reads)_[B3]_(single)_contig_2498		not available	not available
B3_(Unmapped_reads)_[B3]_(single)_contig_2501		not available	not available
B3_(Unmapped_reads)_[B3]_(single)_contig_2512	0.00416197	CP023767	Solanum lycopersicum cultivar I-3 chromosome 11
B3_(Unmapped_reads)_[B3]_(single)_contig_2517	0	XM_001846404	Culex quinquefasciatus 60S ribosomal protein L22 (LOC6036403), mRNA
B3_(Unmapped_reads)_[B3]_(single)_contig_2518		not available	not available
B3_(Unmapped_reads)_[B3]_(single)_contig_2519	9.09164e-98	LR990304	Apotomis turbidana genome assembly, chromosome: 25
B3_(Unmapped_reads)_[B3]_(single)_contig_2523	0	XM_039581156	PREDICTED: Culex pipiens pallens Krueppel-like factor 10 (LOC120418691), transcript variant X2, mRNA
B3_(Unmapped_reads)_[B3]_(single)_contig_2524	0.00837863	AP022633	Lotus japonicus B-129 DNA, chromosome 5, complete sequence
B3_(Unmapped_reads)_[B3]_(single)_contig_2526		not available	not available
B3_(Unmapped_reads)_[B3]_(single)_contig_2536	1.12235e-18	MH188050	Partitivirus-like Culex mosquito virus strain CPLV/Lake, complete genome
B3_(Unmapped_reads)_[B3]_(single)_contig_2538	0.0477035	XM_017428101	PREDICTED: Kryptolebias marmoratus Jupiter microtubule associated homolog 2 (jpt2), mRNA
B3_(Unmapped_reads)_[B3]_(single)_contig_2542		not available	not available
B3_(Unmapped_reads)_[B3]_(single)_contig_2552		not available	not available
B3_(Unmapped_reads)_[B3]_(single)_contig_2554	8.66411e-14	MN296094	Omono River virus strain YJ, complete genome
B3_(Unmapped_reads)_[B3]_(single)_contig_2569	0	CP021986	Pseudomonas fragi strain DBC genome
B3_(Unmapped_reads)_[B3]_(single)_contig_2574	0.0475998	AP022634	Lotus japonicus B-129 DNA, chromosome 6, complete sequence
B3_(Unmapped_reads)_[B3]_(single)_contig_2575		not available	not available
B3_(Unmapped_reads)_[B3]_(single)_contig_2577	9.26032e-108	CP021986	Pseudomonas fragi strain DBC genome
B3_(Unmapped_reads)_[B3]_(single)_contig_2587	4.93517e-97	MN938851	Lymantria dispar iflavirus 1 isolate LdIFV1 polyprotein gene, complete cds
B3_(Unmapped_reads)_[B3]_(single)_contig_2593		not available	not available
B3_(Unmapped_reads)_[B3]_(single)_contig_2595	1.94128e-169	XR_005606618	PREDICTED: Culex pipiens pallens large subunit ribosomal RNA (LOC120425943), rRNA
B3_(Unmapped_reads)_[B3]_(single)_contig_2596	0	AF272670	Culex pipiens quinquefasciatus S7 ribosomal protein (S7) mRNA, complete cds
B3_(Unmapped_reads)_[B3]_(single)_contig_2597		not available	not available
B3_(Unmapped_reads)_[B3]_(single)_contig_2600		not available	not available
B3_(Unmapped_reads)_[B3]_(single)_contig_2602	2.75727e-62	KJ629170	Lymantria dispar iflavirus 1 isolate Ames, complete genome
B3_(Unmapped_reads)_[B3]_(single)_contig_2605		not available	not available
B3_(Unmapped_reads)_[B3]_(single)_contig_2621		not available	not available
B3_(Unmapped_reads)_[B3]_(single)_contig_2625		not available	not available
B3_(Unmapped_reads)_[B3]_(single)_contig_2630	3.99777e-11	LC597882	Osugoroshi virus clone OG12
B3_(Unmapped_reads)_[B3]_(single)_contig_2632		not available	not available
B3_(Unmapped_reads)_[B3]_(single)_contig_2638		not available	not available
B3_(Unmapped_reads)_[B3]_(single)_contig_2639		not available	not available
B3_(Unmapped_reads)_[B3]_(single)_contig_2652		not available	not available
B3_(Unmapped_reads)_[B3]_(single)_contig_2655		not available	not available
B3_(Unmapped_reads)_[B3]_(single)_contig_2656	2.65829e-132	XM_015979494	PREDICTED: Tribolium castaneum muscle LIM protein 1 (LOC663031), transcript variant X3, mRNA
B3_(Unmapped_reads)_[B3]_(single)_contig_2660		not available	not available
B3_(Unmapped_reads)_[B3]_(single)_contig_2664		not available	not available
B3_(Unmapped_reads)_[B3]_(single)_contig_2670		not available	not available
B3_(Unmapped_reads)_[B3]_(single)_contig_2675		not available	not available
B3_(Unmapped_reads)_[B3]_(single)_contig_2677	0	MN036218	Partitiviridae sp. isolate H3_Bulk_42_scaffold_4896 sequence
B3_(Unmapped_reads)_[B3]_(single)_contig_2679		not available	not available
B3_(Unmapped_reads)_[B3]_(single)_contig_2692		not available	not available
B3_(Unmapped_reads)_[B3]_(single)_contig_2696		not available	not available
B3_(Unmapped_reads)_[B3]_(single)_contig_2703	0.0108582	LR990092	Erynnis tages genome assembly, chromosome: 21
B3_(Unmapped_reads)_[B3]_(single)_contig_2715	0	MF281707	Negev virus strain 258719/2008 ORF1, ORF2, and ORF3 genes, complete cds
B3_(Unmapped_reads)_[B3]_(single)_contig_2717	1.40982e-19	MH213235	Linepithema humile picorna-like virus 1 putative RdRp and putative capsid genes, complete cds
B3_(Unmapped_reads)_[B3]_(single)_contig_2721	0.000320725	LL999064	Strongyloides stercoralis genome assembly S_stercoralis_PV0001 ,scaffold SSTP_scaffold0000005
B3_(Unmapped_reads)_[B3]_(single)_contig_2725		not available	not available
B3_(Unmapped_reads)_[B3]_(single)_contig_2728		not available	not available
B3_(Unmapped_reads)_[B3]_(single)_contig_2730	0	XM_038260130	Culex quinquefasciatus uncharacterized protein LOC119768815 (LOC119768815), mRNA
B3_(Unmapped_reads)_[B3]_(single)_contig_2738		not available	not available
B3_(Unmapped_reads)_[B3]_(single)_contig_2746	0	MF348194	Hubei virga-like virus 11 isolate NcS, complete genome
B3_(Unmapped_reads)_[B3]_(single)_contig_2749	0	LR990262	Aricia agestis genome assembly, chromosome: 6
B3_(Unmapped_reads)_[B3]_(single)_contig_2750		not available	not available
B3_(Unmapped_reads)_[B3]_(single)_contig_2751	9.5989e-71	KX884132	Hubei diptera virus 19 strain QTM27098 RdRp gene, complete cds
B3_(Unmapped_reads)_[B3]_(single)_contig_2752	8.52724e-142	KC430340	Sonia paraplesiana voucher TOR-DNA-0254 28S ribosomal RNA gene, partial sequence
B3_(Unmapped_reads)_[B3]_(single)_contig_2753		not available	not available
B3_(Unmapped_reads)_[B3]_(single)_contig_2762	0	CP021986	Pseudomonas fragi strain DBC genome
B3_(Unmapped_reads)_[B3]_(single)_contig_2763	0	MT240797	Soybean thrips picorna-like virus 1 strain STN1 polyprotein gene, partial cds
B3_(Unmapped_reads)_[B3]_(single)_contig_2766	4.64302e-17	MT138183	Riboviria sp. isolate wpk049rna01 genomic sequence
B3_(Unmapped_reads)_[B3]_(single)_contig_2770		not available	not available
B3_(Unmapped_reads)_[B3]_(single)_contig_2784		not available	not available
B3_(Unmapped_reads)_[B3]_(single)_contig_2791		not available	not available
B3_(Unmapped_reads)_[B3]_(single)_contig_2794	3.12888e-17	KX883905	Beihai picorna-like virus 22 strain HOU126951 hypothetical protein 1 gene, complete cds; and hypothetical protein 2 gene, partial cds
B3_(Unmapped_reads)_[B3]_(single)_contig_2797		not available	not available
B3_(Unmapped_reads)_[B3]_(single)_contig_2805	0.000160139	KX884203	Wuhan Millipede virus 4 strain WHWG256022 segment Seg 2 hypothetical protein gene, complete cds
B3_(Unmapped_reads)_[B3]_(single)_contig_2815	9.66338e-45	KU754537	Grange virus segment 1 putative polymerase gene, partial cds
B3_(Unmapped_reads)_[B3]_(single)_contig_2816	4.7635e-07	XM_001741382	Entamoeba dispar SAW760 hypothetical protein EDI_330450 mRNA, complete cds
B3_(Unmapped_reads)_[B3]_(single)_contig_2820		not available	not available
B3_(Unmapped_reads)_[B3]_(single)_contig_2823	4.44173e-66	MT734809	Bat astrovirus isolate BAstV/RB, complete genome
B3_(Unmapped_reads)_[B3]_(single)_contig_2827	1.16259e-10	KX883677	Hubei picorna-like virus 46 strain spider133332 hypothetical protein gene, complete cds
B3_(Unmapped_reads)_[B3]_(single)_contig_2872		not available	not available
B3_(Unmapped_reads)_[B3]_(single)_contig_2877		not available	not available
B3_(Unmapped_reads)_[B3]_(single)_contig_2879	8.17499e-25	KX228231	Helicoverpa armigera iflavirus strain HBLF2013-1 polyprotein gene, complete cds
B3_(Unmapped_reads)_[B3]_(single)_contig_2894	0.00630667	KX882989	Wuhan insect virus 31 strain WHZM10182 hypothetical protein 1 and hypothetical protein 2 genes, complete cds
B3_(Unmapped_reads)_[B3]_(single)_contig_2901		not available	not available
B3_(Unmapped_reads)_[B3]_(single)_contig_2903	6.65424e-61	KR534892	Opsiphanes invirae iflavirus 1, complete genome
B3_(Unmapped_reads)_[B3]_(single)_contig_2909	0.0277161	CP062052	Macrobrachium nipponense isolate FS-2020 chromosome 39
B3_(Unmapped_reads)_[B3]_(single)_contig_2917	4.67249e-85	LC348519	Porcine rotavirus H NGS-14 NSP5 gene for Nonstructural protein 5, complete cds
B3_(Unmapped_reads)_[B3]_(single)_contig_2920	2.07168e-134	KX884166	Hubei partiti-like virus 42 strain spider134492 RdRp gene, complete cds
B3_(Unmapped_reads)_[B3]_(single)_contig_2928	0.000260632	XM_013583493	Eimeria necatrix hypothetical protein, conserved partial mRNA
B3_(Unmapped_reads)_[B3]_(single)_contig_2932		not available	not available
B3_(Unmapped_reads)_[B3]_(single)_contig_2959		not available	not available
B3_(Unmapped_reads)_[B3]_(single)_contig_2993		not available	not available
B3_(Unmapped_reads)_[B3]_(single)_contig_2996	2.508e-97	LC597887	Osugoroshi virus clone OG17
B3_(Unmapped_reads)_[B3]_(single)_contig_2999		not available	not available
B3_(Unmapped_reads)_[B3]_(single)_contig_3013		not available	not available
B3_(Unmapped_reads)_[B3]_(single)_contig_3017	0.00285738	OC000048	2_Tsi_b3v08
B3_(Unmapped_reads)_[B3]_(single)_contig_3029	0	XM_039591716	PREDICTED: Culex pipiens pallens tol-Pal system protein TolA (LOC120426907), mRNA
B3_(Unmapped_reads)_[B3]_(single)_contig_3032	0.0079493	HG994384	Canis lupus genome assembly, chromosome: 3
B3_(Unmapped_reads)_[B3]_(single)_contig_3034	0.00218241	HG992052	Ennomos fuscantarius genome assembly, chromosome: 29
B3_(Unmapped_reads)_[B3]_(single)_contig_3043		not available	not available
B3_(Unmapped_reads)_[B3]_(single)_contig_3051		not available	not available
B3_(Unmapped_reads)_[B3]_(single)_contig_3053	0	MF348194	Hubei virga-like virus 11 isolate NcS, complete genome
B3_(Unmapped_reads)_[B3]_(single)_contig_3054	1.0641e-06	MT138387	Picornavirales sp. isolate ytb089pic01 genomic sequence
B3_(Unmapped_reads)_[B3]_(single)_contig_3064		not available	not available
B3_(Unmapped_reads)_[B3]_(single)_contig_3067		not available	not available
B3_(Unmapped_reads)_[B3]_(single)_contig_3081		not available	not available
B3_(Unmapped_reads)_[B3]_(single)_contig_3093		not available	not available
B3_(Unmapped_reads)_[B3]_(single)_contig_3095		not available	not available
B3_(Unmapped_reads)_[B3]_(single)_contig_3114	0.000614594	MG995707	Bundaberg bee virus 6 isolate QLD-14 polyprotein gene, partial cds
B3_(Unmapped_reads)_[B3]_(single)_contig_3133	0.0185071	CP032560	Gossypium raimondii isolate D5-4 chromosome D5_08
B3_(Unmapped_reads)_[B3]_(single)_contig_3135		not available	not available
B3_(Unmapped_reads)_[B3]_(single)_contig_3137		not available	not available
B3_(Unmapped_reads)_[B3]_(single)_contig_3152	0	LR991067	Notocelia uddmanniana genome assembly, chromosome: 15
B3_(Unmapped_reads)_[B3]_(single)_contig_3159	0.0130136	LR990274	Aricia agestis genome assembly, chromosome: 18
B3_(Unmapped_reads)_[B3]_(single)_contig_3160		not available	not available
B3_(Unmapped_reads)_[B3]_(single)_contig_3165	2.33972e-105	DQ054401	Nudaurelia capensis omega virus clone LDP22_G2 segment RNA2 p70 gene, complete cds
B3_(Unmapped_reads)_[B3]_(single)_contig_3170	2.54468e-27	KX884129	Hubei partiti-like virus 56 strain QTM26145 RdRp gene, complete cds
B3_(Unmapped_reads)_[B3]_(single)_contig_3176	2.60847e-18	LC101918	Camponotus nipponicus virus genes for capsid protein, RdRp, complete cds, strain: SS-2014a
B3_(Unmapped_reads)_[B3]_(single)_contig_3180		not available	not available
B3_(Unmapped_reads)_[B3]_(single)_contig_3192	1.04644e-29	NC_038313	Bat hepatovirus SMG18520Minmav2014 polyprotein gene, complete cds >gi|943360055|gb|KT452742.1| Bat hepatovirus SMG18520Minmav2014 polyprotein gene, complete cds
B3_(Unmapped_reads)_[B3]_(single)_contig_3194		not available	not available
B3_(Unmapped_reads)_[B3]_(single)_contig_3207	0	CP021986	Pseudomonas fragi strain DBC genome
B3_(Unmapped_reads)_[B3]_(single)_contig_3209		not available	not available
B3_(Unmapped_reads)_[B3]_(single)_contig_3215	1.33696e-110	KJ629170	Lymantria dispar iflavirus 1 isolate Ames, complete genome
B3_(Unmapped_reads)_[B3]_(single)_contig_3219	1.35078e-11	DQ054403	Nudaurelia capensis omega virus clone LDP21_G2 segment RNA2 p70 gene, complete cds
B3_(Unmapped_reads)_[B3]_(single)_contig_3231	0.00491937	CP023759	Solanum lycopersicum cultivar I-3 chromosome 3
B3_(Unmapped_reads)_[B3]_(single)_contig_3243	0.00131189	HG992011	Amphipyra tragopoginis genome assembly, chromosome: 20
B3_(Unmapped_reads)_[B3]_(single)_contig_3249		not available	not available
B3_(Unmapped_reads)_[B3]_(single)_contig_3252		not available	not available
B3_(Unmapped_reads)_[B3]_(single)_contig_3260	1.03346e-05	KM034090	Armadillidium vulgare endogenous virus totivirus clone fragment 24 totivirus RNA-dependent RNA polymerase-like gene, complete sequence
B3_(Unmapped_reads)_[B3]_(single)_contig_3278	4.65459e-10	MN745082	Bactrocera dorsalis toti-like virus 1 strain BDTLV1.abc7, complete genome
B3_(Unmapped_reads)_[B3]_(single)_contig_3294		not available	not available
B3_(Unmapped_reads)_[B3]_(single)_contig_3306		not available	not available
B3_(Unmapped_reads)_[B3]_(single)_contig_3315		not available	not available
B3_(Unmapped_reads)_[B3]_(single)_contig_3324	0.0190121	HG992152	Laothoe populi genome assembly, chromosome: 6
B3_(Unmapped_reads)_[B3]_(single)_contig_3327	0.000189552	MN866905	Langfang leafhopper iflavirus, complete genome
B3_(Unmapped_reads)_[B3]_(single)_contig_3330	6.21111e-12	KX884047	Hubei tetragnatha maxillosa virus 8 strain arthropodmix13417 segment Seg 2 Capsid gene, complete cds >gi|1110866296|gb|KX884122.1| Hubei tetragnatha maxillosa virus 8 strain QTM24815 segment Seg 2 Capsid gene, complete cds >gi|1110866402|gb|KX884174.1| Hubei tetragnatha maxillosa virus 8 strain SSZZ3448 segment Seg 2 Capsid gene, complete cds
B3_(Unmapped_reads)_[B3]_(single)_contig_3346		not available	not available
B3_(Unmapped_reads)_[B3]_(single)_contig_3357	0.0183586	AC235432	Glycine max strain Williams 82 clone GM_WBb0145A13, complete sequence
B3_(Unmapped_reads)_[B3]_(single)_contig_3360	0	CP021986	Pseudomonas fragi strain DBC genome
B3_(Unmapped_reads)_[B3]_(single)_contig_3364		not available	not available
B3_(Unmapped_reads)_[B3]_(single)_contig_3373	3.22637e-25	MN565687	Bremia lactucae associated partitivirus 1 isolate DML-A_DN24106 RNA-dependent RNA polymerase gene, complete cds
B3_(Unmapped_reads)_[B3]_(single)_contig_3378	1.6939e-46	MT138163	Solemoviridae sp. isolate bsk136shi07 genomic sequence
B3_(Unmapped_reads)_[B3]_(single)_contig_3380		not available	not available
B3_(Unmapped_reads)_[B3]_(single)_contig_3383	0	EU282007	Rhopalosiphum padi virus clone RhPV6, complete genome
B3_(Unmapped_reads)_[B3]_(single)_contig_3389	0	XM_028321088	PREDICTED: Ostrinia furnacalis translation elongation factor 2 (LOC114364785), mRNA
B3_(Unmapped_reads)_[B3]_(single)_contig_3401		not available	not available
B3_(Unmapped_reads)_[B3]_(single)_contig_3403	0.0114686	CP035041	Mycoplasma hyorhinis strain JF5820 chromosome, complete genome
B3_(Unmapped_reads)_[B3]_(single)_contig_3423		not available	not available
B3_(Unmapped_reads)_[B3]_(single)_contig_3441	4.51101e-106	MT137960	Iflaviridae sp. isolate rfb199ifl1 genomic sequence
B3_(Unmapped_reads)_[B3]_(single)_contig_3444	0	XM_039595983	PREDICTED: Culex pipiens pallens 60S ribosomal protein L5 (LOC120430857), mRNA
B3_(Unmapped_reads)_[B3]_(single)_contig_3452		not available	not available
B3_(Unmapped_reads)_[B3]_(single)_contig_3467	5.60862e-11	MT138110	Nodaviridae sp. isolate dwb062nod1 genomic sequence
B3_(Unmapped_reads)_[B3]_(single)_contig_3469	2.88458e-26	MN371245	Dongxihu virus isolate toadflu34783 segment 5 genomic sequence
B3_(Unmapped_reads)_[B3]_(single)_contig_3486	2.509e-06	KX884169	Hubei partiti-like virus 50 strain spider58532 RdRp gene, complete cds
B3_(Unmapped_reads)_[B3]_(single)_contig_3525		not available	not available
B3_(Unmapped_reads)_[B3]_(single)_contig_3526	6.66023e-35	MT137989	Iflaviridae sp. isolate ybb150ifl01 genomic sequence
B3_(Unmapped_reads)_[B3]_(single)_contig_3550		not available	not available
B3_(Unmapped_reads)_[B3]_(single)_contig_3551	0.047185	LR812499	Danio aesculapii genome assembly, chromosome: 16
B3_(Unmapped_reads)_[B3]_(single)_contig_3558		not available	not available
B3_(Unmapped_reads)_[B3]_(single)_contig_3564	4.48123e-23	MN167494	Hudson virus VP2 gene, partial cds
B3_(Unmapped_reads)_[B3]_(single)_contig_3570		not available	not available
B3_(Unmapped_reads)_[B3]_(single)_contig_3572		not available	not available
B3_(Unmapped_reads)_[B3]_(single)_contig_3575		not available	not available
B3_(Unmapped_reads)_[B3]_(single)_contig_3577	0.000356999	CP054666	Mycoplasma sp. OR1901 chromosome, complete genome
B3_(Unmapped_reads)_[B3]_(single)_contig_3579	1.38876e-24	MN164617	Pink bollworm virus 1 polyprotein gene, complete cds
B3_(Unmapped_reads)_[B3]_(single)_contig_3597	0.0128948	XM_004275991	PREDICTED: Orcinus orca DGCR8 microprocessor complex subunit (DGCR8), transcript variant X5, mRNA
B3_(Unmapped_reads)_[B3]_(single)_contig_3603	9.11646e-57	MN556986	Plasmopara viticola lesion associated Partitivirus 1 isolate DMG-A_DN19773 segment RNA2 coat protein gene, complete cds
B3_(Unmapped_reads)_[B3]_(single)_contig_3615	1.95786e-09	MT138116	Nodaviridae sp. isolate wpk139nod01 genomic sequence
B3_(Unmapped_reads)_[B3]_(single)_contig_3678		not available	not available
B3_(Unmapped_reads)_[B3]_(single)_contig_3681	0	CP016849	Pseudomonas sp. TMW 2.1634 chromosome, complete genome
B3_(Unmapped_reads)_[B3]_(single)_contig_3694	1.28126e-73	HG992013	Amphipyra tragopoginis genome assembly, chromosome: 22
B3_(Unmapped_reads)_[B3]_(single)_contig_3709	2.58535e-95	KP217032	Thaumetopoea pityocampa iflavirus 1 polyprotein gene, complete cds
B3_(Unmapped_reads)_[B3]_(single)_contig_3730		not available	not available
B3_(Unmapped_reads)_[B3]_(single)_contig_3732		not available	not available
B3_(Unmapped_reads)_[B3]_(single)_contig_3737	0	XR_005604810	PREDICTED: Culex pipiens pallens uncharacterized LOC120412393 (LOC120412393), ncRNA
B3_(Unmapped_reads)_[B3]_(single)_contig_3751	1.65201e-17	KX884160	Hubei partiti-like virus 13 strain spider122140 RdRp gene, complete cds
B3_(Unmapped_reads)_[B3]_(single)_contig_3790	5.55722e-54	HG991979	Colias croceus genome assembly, chromosome: 21
B3_(Unmapped_reads)_[B3]_(single)_contig_3796		not available	not available
B3_(Unmapped_reads)_[B3]_(single)_contig_3799	9.57924e-70	KX884693	Hubei diptera virus 20 strain SCM51404 RNA-dependent RNA polymerase gene, complete cds
B3_(Unmapped_reads)_[B3]_(single)_contig_3809		not available	not available
B3_(Unmapped_reads)_[B3]_(single)_contig_3839		not available	not available
B3_(Unmapped_reads)_[B3]_(single)_contig_3841		not available	not available
B3_(Unmapped_reads)_[B3]_(single)_contig_3865		not available	not available
B3_(Unmapped_reads)_[B3]_(single)_contig_3867		not available	not available
B3_(Unmapped_reads)_[B3]_(single)_contig_3876	0.0490516	LR989853	Autographa gamma genome assembly, chromosome: 4
B3_(Unmapped_reads)_[B3]_(single)_contig_3878	2.34628e-48	KX884634	Hubei reo-like virus 12 strain mosHB234257 RdRp gene, complete cds
B3_(Unmapped_reads)_[B3]_(single)_contig_3901	6.37926e-09	KX580895	Duwamo virus RNA-dependent RNA polymerase, capsid protein, and ORF3 genes, complete cds
B3_(Unmapped_reads)_[B3]_(single)_contig_3904	1.52033e-76	NC_040561	Cherry virus Trakiya isolate PAI 2-29, complete genome >gi|1332060846|gb|MG459012.1| Cherry virus Trakiya isolate PAI 2-29, complete genome
B3_(Unmapped_reads)_[B3]_(single)_contig_3908	0	MH384336	Galbut virus strain MEL216G segment 2 orf1 gene, complete cds
B3_(Unmapped_reads)_[B3]_(single)_contig_3923		not available	not available
B3_(Unmapped_reads)_[B3]_(single)_contig_3933	0.0128056	AP015041	Vigna angularis var. angularis DNA, chromosome 8, almost complete sequence, cultivar: Shumari
B3_(Unmapped_reads)_[B3]_(single)_contig_3976		not available	not available
B3_(Unmapped_reads)_[B3]_(single)_contig_3988	1.76084e-06	MW434978	Culex pipiens-associated Tunisia virus isolate CMS002_028b_WVAL genomic sequence
B3_(Unmapped_reads)_[B3]_(single)_contig_4005		not available	not available
B3_(Unmapped_reads)_[B3]_(single)_contig_4025		not available	not available
B3_(Unmapped_reads)_[B3]_(single)_contig_4042	0	XM_039579144	PREDICTED: Culex pipiens pallens 60S ribosomal protein L36 (LOC120417163), mRNA
B3_(Unmapped_reads)_[B3]_(single)_contig_4061	0.0246266	CP032255	Gossypioides kirkii chromosome KI_13
B3_(Unmapped_reads)_[B3]_(single)_contig_4085	1.76612e-16	MT742172	Vera virus isolate Vv.FoCo18 putative capsid protein gene, complete cds
B3_(Unmapped_reads)_[B3]_(single)_contig_4094	2.50012e-98	MT734809	Bat astrovirus isolate BAstV/RB, complete genome
B3_(Unmapped_reads)_[B3]_(single)_contig_4112		not available	not available
B3_(Unmapped_reads)_[B3]_(single)_contig_4197	0.00414558	CP009770	Ureaplasma diversum strain ATCC 49782 genome
B3_(Unmapped_reads)_[B3]_(single)_contig_4199	2.48354e-05	MN862357	Emilia sonchifolia noda-like virus strain pt179-rha-3-NY, complete genome
B3_(Unmapped_reads)_[B3]_(single)_contig_4214		not available	not available
B3_(Unmapped_reads)_[B3]_(single)_contig_4275		not available	not available
B3_(Unmapped_reads)_[B3]_(single)_contig_4296		not available	not available
B3_(Unmapped_reads)_[B3]_(single)_contig_4340		not available	not available
B3_(Unmapped_reads)_[B3]_(single)_contig_4346	0.0107555	KP053832	Silene noctiflora isolate BRP chromosome 8 mitochondrion, complete sequence
B3_(Unmapped_reads)_[B3]_(single)_contig_4349	0	XM_001864457	Culex quinquefasciatus 60S ribosomal protein L6 (LOC6047437), mRNA
B3_(Unmapped_reads)_[B3]_(single)_contig_4397		not available	not available
B3_(Unmapped_reads)_[B3]_(single)_contig_4398	0.00587354	OE840637	5_Tge_b3v08
B3_(Unmapped_reads)_[B3]_(single)_contig_4405	2.68228e-142	EU816362	Culex quinquefasciatus odorant-binding protein 7 (Obp7) gene, complete cds
B3_(Unmapped_reads)_[B3]_(single)_contig_4669	0.00522717	CP048844	Crassostrea gigas strain QD chromosome 6
B3_(Unmapped_reads)_[B3]_(single)_contig_4823	0.00488994	XR_002495802	PREDICTED: Hevea brasiliensis uncharacterized LOC110659838 (LOC110659838), transcript variant X1, ncRNA
B3_(Unmapped_reads)_[B3]_(single)_contig_4981	0.0122227	LR812504	Danio aesculapii genome assembly, chromosome: 20
B3_(Unmapped_reads)_[B3]_(single)_contig_5408	5.10725e-125	HM245647	Uncultured bacterium clone B45 16S ribosomal RNA gene, partial sequence
B3_(Unmapped_reads)_[B3]_(single)_contig_55		not available	not available
B3_(Unmapped_reads)_[B3]_(single)_contig_61	0	MH384273	Galbut virus strain COFminus18330 segment 3 orf1 gene, complete cds
B3_(Unmapped_reads)_[B3]_(single)_contig_69	3.85993e-33	KX884047	Hubei tetragnatha maxillosa virus 8 strain arthropodmix13417 segment Seg 2 Capsid gene, complete cds >gi|1110866296|gb|KX884122.1| Hubei tetragnatha maxillosa virus 8 strain QTM24815 segment Seg 2 Capsid gene, complete cds >gi|1110866402|gb|KX884174.1| Hubei tetragnatha maxillosa virus 8 strain SSZZ3448 segment Seg 2 Capsid gene, complete cds
B3_(Unmapped_reads)_[B3]_(single)_contig_133	0	MT734809	Bat astrovirus isolate BAstV/RB, complete genome
B3_(Unmapped_reads)_[B3]_(single)_contig_173		not available	not available
B3_(Unmapped_reads)_[B3]_(single)_contig_195		not available	not available
B3_(Unmapped_reads)_[B3]_(single)_contig_199		not available	not available
B3_(Unmapped_reads)_[B3]_(single)_contig_226	0	MT742167	Chaq virus isolate Cv.FoCo18 ORF gene, complete cds
B3_(Unmapped_reads)_[B3]_(single)_contig_233	5.5402e-37	KR534892	Opsiphanes invirae iflavirus 1, complete genome
B3_(Unmapped_reads)_[B3]_(single)_contig_234	1.30954e-34	KX882937	Hubei sobemo-like virus 22 strain ZCM21279 hypothetical protein 1 and hypothetical protein 2 genes, complete cds
B3_(Unmapped_reads)_[B3]_(single)_contig_239	0.0118368	LR862361	Pipistrellus pipistrellus genome assembly, chromosome: 5
B3_(Unmapped_reads)_[B3]_(single)_contig_249	1.78468e-111	MW039370	Wuhan fly virus 5 strain STN1WV5 isolate JN20 hypothetical protein gene, partial cds
B3_(Unmapped_reads)_[B3]_(single)_contig_270	4.97534e-10	KP757932	Drosophila-associated Partitiviridae-like 5 clone DmelPartitiLike_5 genomic sequence
B3_(Unmapped_reads)_[B3]_(single)_contig_281		not available	not available
B3_(Unmapped_reads)_[B3]_(single)_contig_347	1.36042e-05	LC026053	Camponotus yamaokai virus genomic RNA, complete genome
B3_(Unmapped_reads)_[B3]_(single)_contig_348	2.16808e-05	KX882966	Hubei toti-like virus 13 strain QTM25941 hypothetical protein 1 and hypothetical protein 2 genes, complete cds
B3_(Unmapped_reads)_[B3]_(single)_contig_349	2.21706e-08	LC026053	Camponotus yamaokai virus genomic RNA, complete genome
B3_(Unmapped_reads)_[B3]_(single)_contig_354	0.0404442	LR990620	Phalera bucephala genome assembly, chromosome: 11
B3_(Unmapped_reads)_[B3]_(single)_contig_355	0.019707	LR738557	Neostethus bicornis genome assembly, chromosome: 5
B3_(Unmapped_reads)_[B3]_(single)_contig_359		not available	not available
B3_(Unmapped_reads)_[B3]_(single)_contig_381		not available	not available
B3_(Unmapped_reads)_[B3]_(single)_contig_383	1.22641e-07	LR990259	Aricia agestis genome assembly, chromosome: 3
B3_(Unmapped_reads)_[B3]_(single)_contig_386	0	MT137949	Iflaviridae sp. isolate ltt163ifl2 genomic sequence
B3_(Unmapped_reads)_[B3]_(single)_contig_394		not available	not available
B3_(Unmapped_reads)_[B3]_(single)_contig_425		not available	not available
B3_(Unmapped_reads)_[B3]_(single)_contig_432	1.46593e-16	NC_043232	Thosea asigna virus RNA-dependent RNA polymerase (RdRp) gene, complete cds; and capsid protein gene, partial cds >gi|33339695|gb|AF282930.1| Thosea asigna virus RNA-dependent RNA polymerase (RdRp) gene, complete cds; and capsid protein gene, partial cds
B3_(Unmapped_reads)_[B3]_(single)_contig_438		not available	not available
B3_(Unmapped_reads)_[B3]_(single)_contig_450		not available	not available
B3_(Unmapped_reads)_[B3]_(single)_contig_456		not available	not available
B3_(Unmapped_reads)_[B3]_(single)_contig_457	0	MT137949	Iflaviridae sp. isolate ltt163ifl2 genomic sequence
B3_(Unmapped_reads)_[B3]_(single)_contig_458		not available	not available
B3_(Unmapped_reads)_[B3]_(single)_contig_459	0	KR534892	Opsiphanes invirae iflavirus 1, complete genome
B3_(Unmapped_reads)_[B3]_(single)_contig_472	4.32335e-10	MN661056	Atrato Partiti-like virus 1 strain Mati 1755-173 segment 4 genomic sequence
B3_(Unmapped_reads)_[B3]_(single)_contig_478	7.62253e-25	XM_027996795	PREDICTED: Aphis gossypii uncharacterized LOC114131545 (LOC114131545), mRNA
B3_(Unmapped_reads)_[B3]_(single)_contig_483	3.58099e-79	KX883946	Hubei picorna-like virus 35 strain QTM27260 hypothetical protein gene, complete cds
B3_(Unmapped_reads)_[B3]_(single)_contig_492	7.31881e-178	KY427067	Candidatus Syngnamydia salmonis isolate H03/14Pp 16S ribosomal RNA gene, partial sequence; and 16S-23S ribosomal RNA intergenic spacer 23S ribosomal RNA and 5S ribosomal RNA genes, complete sequence >gi|1214145828|gb|KY427068.1| Candidatus Syngnamydia salmonis isolate R18/15Pp 16S ribosomal RNA gene, partial sequence; and 16S-23S ribosomal RNA intergenic spacer 23S ribosomal RNA and 5S ribosomal …
B3_(Unmapped_reads)_[B3]_(single)_contig_495	0	KX353853	Pseudomonas fragi strain A22 plasmid pPFM, complete sequence
B3_(Unmapped_reads)_[B3]_(single)_contig_503	2.4334e-18	KX883577	Narna-like virus 6 strain WGML136220 RNA-dependent RNA polymerase gene, complete cds
B3_(Unmapped_reads)_[B3]_(single)_contig_506		not available	not available
B3_(Unmapped_reads)_[B3]_(single)_contig_539		not available	not available
B3_(Unmapped_reads)_[B3]_(single)_contig_545	0.0372158	XR_004620648	PREDICTED: Ailuropoda melanoleuca uncharacterized LOC105240749 (LOC105240749), ncRNA
B3_(Unmapped_reads)_[B3]_(single)_contig_560		not available	not available
B3_(Unmapped_reads)_[B3]_(single)_contig_567	0.0246563	LR862370	Pipistrellus pipistrellus genome assembly, chromosome: 14
B3_(Unmapped_reads)_[B3]_(single)_contig_568	0.0256147	LS423626	Anas platyrhynchos genome assembly, chromosome: 16
B3_(Unmapped_reads)_[B3]_(single)_contig_570		not available	not available
B3_(Unmapped_reads)_[B3]_(single)_contig_575		not available	not available
B3_(Unmapped_reads)_[B3]_(single)_contig_578		not available	not available
B3_(Unmapped_reads)_[B3]_(single)_contig_579	0.00645987	XM_003104787	Caenorhabditis remanei hypothetical protein (CRE_23900) mRNA, complete cds
B3_(Unmapped_reads)_[B3]_(single)_contig_590		not available	not available
B3_(Unmapped_reads)_[B3]_(single)_contig_607	6.63321e-100	LC597893	Osugoroshi virus clone OG24
B3_(Unmapped_reads)_[B3]_(single)_contig_610	0.000768243	LR877206	Onychomys torridus genome assembly, chromosome: 19
B3_(Unmapped_reads)_[B3]_(single)_contig_635		not available	not available
B3_(Unmapped_reads)_[B3]_(single)_contig_636	1.48943e-131	AY988445	Culex pipiens small subunit ribosomal RNA gene, partial sequence >gi|66269562|gb|AY988446.1| Culex pipiens molestus small subunit ribosomal RNA gene, partial sequence
B3_(Unmapped_reads)_[B3]_(single)_contig_637	0.0101945	LR990661	Xestia xanthographa genome assembly, chromosome: 20
B3_(Unmapped_reads)_[B3]_(single)_contig_638		not available	not available
B3_(Unmapped_reads)_[B3]_(single)_contig_641		not available	not available
B3_(Unmapped_reads)_[B3]_(single)_contig_642	0.0389924	LR597563	Myripristis murdjan genome assembly, chromosome: 14
B3_(Unmapped_reads)_[B3]_(single)_contig_649	1.07602e-32	KX884046	Hubei tetragnatha maxillosa virus 8 strain arthropodmix13417 segment Seg 1 RdRp gene, complete cds >gi|1110866294|gb|KX884121.1| Hubei tetragnatha maxillosa virus 8 strain QTM24815 segment Seg 1 RdRp gene, complete cds >gi|1110866400|gb|KX884173.1| Hubei tetragnatha maxillosa virus 8 strain SSZZ3448 segment Seg 1 RdRp gene, complete cds
B3_(Unmapped_reads)_[B3]_(single)_contig_650	3.11569e-53	MW039371	Soybean thrips partiti-like virus 3 strain STN1PV3 isolate JN21 RNA-dependent RNA polymerase gene, partial cds
B3_(Unmapped_reads)_[B3]_(single)_contig_652	3.20835e-09	AF323747	Perina nuda picorna-like virus, complete genome
B3_(Unmapped_reads)_[B3]_(single)_contig_658	0	NC_040575	Culex-associated Tombus-like virus strain CaTomVL/Santa Cruz, complete genome >gi|1464252038|gb|MH188017.1| Culex-associated Tombus-like virus strain CaTomVL/Santa Cruz, complete genome
B3_(Unmapped_reads)_[B3]_(single)_contig_687	0.00754671	CP027262	Lateolabrax maculatus chromosome Lm1
B3_(Unmapped_reads)_[B3]_(single)_contig_690		not available	not available
B3_(Unmapped_reads)_[B3]_(single)_contig_697		not available	not available
B3_(Unmapped_reads)_[B3]_(single)_contig_704	2.80105e-150	KX884129	Hubei partiti-like virus 56 strain QTM26145 RdRp gene, complete cds
B3_(Unmapped_reads)_[B3]_(single)_contig_705		not available	not available
B3_(Unmapped_reads)_[B3]_(single)_contig_706		not available	not available
B3_(Unmapped_reads)_[B3]_(single)_contig_712		not available	not available
B3_(Unmapped_reads)_[B3]_(single)_contig_715	0.00915113	LN590685	Cyprinus carpio genome assembly common carp genome, scaffold: LG16, chromosome: 16
B3_(Unmapped_reads)_[B3]_(single)_contig_721	1.0775e-70	MF348204	Wuhan fly virus 6 isolate NcS segment RNA 2, complete sequence
B3_(Unmapped_reads)_[B3]_(single)_contig_726	0	NR_077046	Parachlamydia acanthamoebae strain UV-7 23S ribosomal RNA gene, complete sequence
B3_(Unmapped_reads)_[B3]_(single)_contig_734		not available	not available
B3_(Unmapped_reads)_[B3]_(single)_contig_738		not available	not available
B3_(Unmapped_reads)_[B3]_(single)_contig_744	1.7747e-170	MW039370	Wuhan fly virus 5 strain STN1WV5 isolate JN20 hypothetical protein gene, partial cds
B3_(Unmapped_reads)_[B3]_(single)_contig_767		not available	not available
B3_(Unmapped_reads)_[B3]_(single)_contig_772	2.08336e-40	MF416371	Bloomfield virus isolate BV/NYC/Manhattan/poolF1 segment 1 RNA-dependent RNA polymerase gene, complete cds
B3_(Unmapped_reads)_[B3]_(single)_contig_804		not available	not available
B3_(Unmapped_reads)_[B3]_(single)_contig_805		not available	not available
B3_(Unmapped_reads)_[B3]_(single)_contig_822	1.22136e-92	LC597875	Osugoroshi virus clone OG4
B3_(Unmapped_reads)_[B3]_(single)_contig_823	5.94189e-20	MN745082	Bactrocera dorsalis toti-like virus 1 strain BDTLV1.abc7, complete genome
B3_(Unmapped_reads)_[B3]_(single)_contig_836	9.06009e-14	KP757986	Uncultured virus clone DmelPosVir_50 genomic sequence
B3_(Unmapped_reads)_[B3]_(single)_contig_839		not available	not available
B3_(Unmapped_reads)_[B3]_(single)_contig_843	0	MG995724	Victoria bee virus 2 isolate VN2-6 polyprotein gene, complete cds
B3_(Unmapped_reads)_[B3]_(single)_contig_865		not available	not available
B3_(Unmapped_reads)_[B3]_(single)_contig_873		not available	not available
B3_(Unmapped_reads)_[B3]_(single)_contig_880	1.77664e-16	MG963178	Iflavirus sp. strain 16/F-Rf polyprotein gene, partial cds
B3_(Unmapped_reads)_[B3]_(single)_contig_884	1.21759e-28	JN870848	Spodoptera exigua iflavirus 2 isolate Korean, complete genome
B3_(Unmapped_reads)_[B3]_(single)_contig_889		not available	not available
B3_(Unmapped_reads)_[B3]_(single)_contig_891		not available	not available
B3_(Unmapped_reads)_[B3]_(single)_contig_895	0.0421165	LT969449	Plasmodium sp. DRC-Itaito genome assembly, chromosome: 12
B3_(Unmapped_reads)_[B3]_(single)_contig_900	5.29217e-132	KJ186788	Spodoptera exigua iflavirus 2 from Spain, complete genome
B3_(Unmapped_reads)_[B3]_(single)_contig_905		not available	not available
B3_(Unmapped_reads)_[B3]_(single)_contig_909	3.57299e-33	KX423455	Helicoverpa armigera stunt virus isolate pMDB18 p11, p15, and p8 genes, complete cds
B3_(Unmapped_reads)_[B3]_(single)_contig_911	0.0362961	CP032561	Gossypium raimondii isolate D5-4 chromosome D5_09
B3_(Unmapped_reads)_[B3]_(single)_contig_929		not available	not available
B3_(Unmapped_reads)_[B3]_(single)_contig_938	2.14952e-12	MN982392	Scaphoideus titanus-associated partiti-like virus 1 isolate St_USA RNA-directed RNA polymerase gene, complete cds
B3_(Unmapped_reads)_[B3]_(single)_contig_946	0.0107306	CP041070	Arcobacter anaerophilus strain DSM 24636 chromosome, complete genome
B3_(Unmapped_reads)_[B3]_(single)_contig_947		not available	not available
B3_(Unmapped_reads)_[B3]_(single)_contig_950	0.00311581	HG993135	Boloria selene genome assembly, chromosome: 4
B3_(Unmapped_reads)_[B3]_(single)_contig_951		not available	not available
B3_(Unmapped_reads)_[B3]_(single)_contig_952		not available	not available
B3_(Unmapped_reads)_[B3]_(single)_contig_959		not available	not available
B3_(Unmapped_reads)_[B3]_(single)_contig_960		not available	not available
B3_(Unmapped_reads)_[B3]_(single)_contig_964		not available	not available
B3_(Unmapped_reads)_[B3]_(single)_contig_969		not available	not available
B3_(Unmapped_reads)_[B3]_(single)_contig_973	1.49393e-38	LC597878	Osugoroshi virus clone OG7
B3_(Unmapped_reads)_[B3]_(single)_contig_975	3.3472e-17	KX884163	Hubei partiti-like virus 14 strain spider132884 RdRp gene, complete cds
B3_(Unmapped_reads)_[B3]_(single)_contig_977		not available	not available
B3_(Unmapped_reads)_[B3]_(single)_contig_985	5.52622e-52	KX884163	Hubei partiti-like virus 14 strain spider132884 RdRp gene, complete cds
B3_(Unmapped_reads)_[B3]_(single)_contig_987	7.25767e-60	KX882827	Hubei sobemo-like virus 33 strain LCM101922 hypothetical protein 1 and hypothetical protein 2 genes, complete cds
B3_(Unmapped_reads)_[B3]_(single)_contig_999	0.0221907	LR594555	Streptopelia turtur genome assembly, chromosome: Z
B3_(Unmapped_reads)_[B3]_(single)_contig_1012	0.0125772	CP032583	Gossypium turneri isolate D10-2 chromosome D10_13
B3_(Unmapped_reads)_[B3]_(single)_contig_1021		not available	not available
B3_(Unmapped_reads)_[B3]_(single)_contig_1033	0.015998	HG993171	Pieris napi genome assembly, chromosome: 9
B3_(Unmapped_reads)_[B3]_(single)_contig_1036		not available	not available
B3_(Unmapped_reads)_[B3]_(single)_contig_1037		not available	not available
B3_(Unmapped_reads)_[B3]_(single)_contig_1038		not available	not available
B3_(Unmapped_reads)_[B3]_(single)_contig_1043	1.2664e-06	KJ186789	Spodoptera exigua virus AKJ-2014 from Spain, partial genome
B3_(Unmapped_reads)_[B3]_(single)_contig_1047	1.22517e-90	MT138169	Totiviridae sp. isolate ltt164upi1 genomic sequence
B3_(Unmapped_reads)_[B3]_(single)_contig_1052	0	LC597880	Osugoroshi virus clone OG10
B3_(Unmapped_reads)_[B3]_(single)_contig_1053		not available	not available
B3_(Unmapped_reads)_[B3]_(single)_contig_1059		not available	not available
B3_(Unmapped_reads)_[B3]_(single)_contig_1063	6.13308e-08	KX884047	Hubei tetragnatha maxillosa virus 8 strain arthropodmix13417 segment Seg 2 Capsid gene, complete cds >gi|1110866296|gb|KX884122.1| Hubei tetragnatha maxillosa virus 8 strain QTM24815 segment Seg 2 Capsid gene, complete cds >gi|1110866402|gb|KX884174.1| Hubei tetragnatha maxillosa virus 8 strain SSZZ3448 segment Seg 2 Capsid gene, complete cds
B3_(Unmapped_reads)_[B3]_(single)_contig_1064	4.48054e-106	KU561830	Antheraea mylitta Iflavirus isolate Warangal RNA-dependent RNA polymerase mRNA, partial cds
B3_(Unmapped_reads)_[B3]_(single)_contig_1076	9.64936e-05	HG992222	Melitaea cinxia genome assembly, chromosome: 13
B3_(Unmapped_reads)_[B3]_(single)_contig_1078		not available	not available
B3_(Unmapped_reads)_[B3]_(single)_contig_1083	4.25092e-59	LC597882	Osugoroshi virus clone OG12
B3_(Unmapped_reads)_[B3]_(single)_contig_1084	0.0064475	XM_028672597	Plasmodium gallinaceum conserved Plasmodium protein, unknown function (PGAL8A_00354700), partial mRNA
B3_(Unmapped_reads)_[B3]_(single)_contig_1086	0.0147369	CP039353	Vigna unguiculata cultivar Xiabao 2 chromosome LG9
B3_(Unmapped_reads)_[B3]_(single)_contig_1088	2.98576e-09	LR990935	Noctua fimbriata genome assembly, chromosome: 8
B3_(Unmapped_reads)_[B3]_(single)_contig_1094	1.24254e-70	LR989876	Autographa gamma genome assembly, chromosome: 27
B3_(Unmapped_reads)_[B3]_(single)_contig_1095	0	XR_005245671	PREDICTED: Bombyx mori uncharacterized LOC119629761 (LOC119629761), ncRNA
B3_(Unmapped_reads)_[B3]_(single)_contig_1097	1.05108e-28	MT129733	Pennypacker partiti-like virus strain GUNCaV_Contig1-3 RNA-dependent RNA polymerase gene, partial cds
B3_(Unmapped_reads)_[B3]_(single)_contig_1101		not available	not available
B3_(Unmapped_reads)_[B3]_(single)_contig_1102	9.47059e-11	KX884048	Hubei tetragnatha maxillosa virus 8 strain arthropodmix13417 segment Seg 3 hypothetical protein gene, complete cds >gi|1110866298|gb|KX884123.1| Hubei tetragnatha maxillosa virus 8 strain QTM24815 segment Seg 3 hypothetical protein gene, complete cds >gi|1110866404|gb|KX884175.1| Hubei tetragnatha maxillosa virus 8 strain SSZZ3448 segment Seg 3 hypothetical protein gene, complete cds
B3_(Unmapped_reads)_[B3]_(single)_contig_1103		not available	not available
B3_(Unmapped_reads)_[B3]_(single)_contig_1105		not available	not available
B3_(Unmapped_reads)_[B3]_(single)_contig_1106		not available	not available
B3_(Unmapped_reads)_[B3]_(single)_contig_1108		not available	not available
B3_(Unmapped_reads)_[B3]_(single)_contig_1116	4.14819e-25	MN371239	Hongshan virus isolate InsectZJ56008 segment 5 genomic sequence
B3_(Unmapped_reads)_[B3]_(single)_contig_1119	9.58455e-30	XM_027996795	PREDICTED: Aphis gossypii uncharacterized LOC114131545 (LOC114131545), mRNA
B3_(Unmapped_reads)_[B3]_(single)_contig_1123		not available	not available
B3_(Unmapped_reads)_[B3]_(single)_contig_1124		not available	not available
B3_(Unmapped_reads)_[B3]_(single)_contig_1128	1.95605e-100	LC597896	Osugoroshi virus clone OG27
B3_(Unmapped_reads)_[B3]_(single)_contig_1129		not available	not available
B3_(Unmapped_reads)_[B3]_(single)_contig_1136		not available	not available
B3_(Unmapped_reads)_[B3]_(single)_contig_1139	0.000794903	CP062014	Macrobrachium nipponense isolate FS-2020 chromosome 14
B3_(Unmapped_reads)_[B3]_(single)_contig_1148		not available	not available
B3_(Unmapped_reads)_[B3]_(single)_contig_1159	0.0103732	LR778318	Raphanus sativus genome assembly, chromosome: 9
B3_(Unmapped_reads)_[B3]_(single)_contig_1160		not available	not available
B3_(Unmapped_reads)_[B3]_(single)_contig_1163		not available	not available
B3_(Unmapped_reads)_[B3]_(single)_contig_1168	0.0313403	XM_036377426	PREDICTED: Bactrocera oleae protein tincar (LOC106617428), transcript variant X8, mRNA
B3_(Unmapped_reads)_[B3]_(single)_contig_1177	0.00259451	XR_004625662	PREDICTED: Ailuropoda melanoleuca uncharacterized LOC105239529 (LOC105239529), transcript variant X9, ncRNA
B3_(Unmapped_reads)_[B3]_(single)_contig_1179		not available	not available
B3_(Unmapped_reads)_[B3]_(single)_contig_1209	3.89964e-151	KX423453	Helicoverpa armigera stunt virus isolate HaSV RNA-dependent RNA polymerase, p11, p15, and p8 genes, complete cds
B3_(Unmapped_reads)_[B3]_(single)_contig_1212	0	MF535298	Rhopalosiphum padi virus nonstructural polyprotein gene, complete cds; and structural polyprotein gene, partial cds
B3_(Unmapped_reads)_[B3]_(single)_contig_1214	0	XR_003699247	Plasmodium relictum 28S ribosomal RNA (PRELSG_0000120), partial rRNA
B3_(Unmapped_reads)_[B3]_(single)_contig_1215		not available	not available
B3_(Unmapped_reads)_[B3]_(single)_contig_1219	5.01612e-93	MH230124	Porcine rotavirus H strain OK.5.68 VP7 gene, complete cds
B3_(Unmapped_reads)_[B3]_(single)_contig_1221		not available	not available
B3_(Unmapped_reads)_[B3]_(single)_contig_1222		not available	not available
B3_(Unmapped_reads)_[B3]_(single)_contig_1227	7.75456e-88	MG963177	Iflavirus sp. strain 15/G-Me polyprotein gene, partial cds
B3_(Unmapped_reads)_[B3]_(single)_contig_1231		not available	not available
B3_(Unmapped_reads)_[B3]_(single)_contig_1250		not available	not available
B3_(Unmapped_reads)_[B3]_(single)_contig_1256	0.0317733	LR738543	Neostethus bicornis genome assembly, chromosome: 3
B3_(Unmapped_reads)_[B3]_(single)_contig_1265	0.00624709	AP015034	Vigna angularis var. angularis DNA, chromosome 1, almost complete sequence, cultivar: Shumari
B3_(Unmapped_reads)_[B3]_(single)_contig_1267	0.0478591	LR606181	Aquila chrysaetos chrysaetos genome assembly, chromosome: 1
B3_(Unmapped_reads)_[B3]_(single)_contig_1271	1.09279e-07	MG010905	Macaque picobirnavirus 20 RNA-dependent RNA polymerase gene, complete cds
B3_(Unmapped_reads)_[B3]_(single)_contig_1277		not available	not available
B3_(Unmapped_reads)_[B3]_(single)_contig_1287		not available	not available
B3_(Unmapped_reads)_[B3]_(single)_contig_1299	8.32758e-07	AF461742	Euprosterna elaeasa virus, complete genome
B3_(Unmapped_reads)_[B3]_(single)_contig_1304		not available	not available
B3_(Unmapped_reads)_[B3]_(single)_contig_1305	0.00052596	LR989999	Nymphalis urticae genome assembly, chromosome: 16
B3_(Unmapped_reads)_[B3]_(single)_contig_1315	0.00577683	CP060548	Pyrenophora teres f. maculata isolate NZKF2 chromosome 3
B3_(Unmapped_reads)_[B3]_(single)_contig_1317	0.000129096	LR991630	Trachurus trachurus genome assembly, chromosome: 3
B3_(Unmapped_reads)_[B3]_(single)_contig_1319	1.11638e-31	KX884162	Hubei partiti-like virus 31 strain spider131862 RdRp gene, complete cds
B3_(Unmapped_reads)_[B3]_(single)_contig_1323		not available	not available
B3_(Unmapped_reads)_[B3]_(single)_contig_1325		not available	not available
B3_(Unmapped_reads)_[B3]_(single)_contig_1331		not available	not available
B3_(Unmapped_reads)_[B3]_(single)_contig_1333	5.68639e-130	MH230123	Porcine rotavirus H strain OK.5.68 NSP2 gene, complete cds
B3_(Unmapped_reads)_[B3]_(single)_contig_1334	5.65644e-05	MH620822	Lampyris noctiluca toti-like virus 1 isolate 17FIN10, complete genome
B3_(Unmapped_reads)_[B3]_(single)_contig_1337	3.74401e-50	KJ186788	Spodoptera exigua iflavirus 2 from Spain, complete genome
B3_(Unmapped_reads)_[B3]_(single)_contig_1340	0.0405037	XM_020636936	PREDICTED: Labrus bergylta sulfate anion transporter 1-like (LOC109986326), mRNA
B3_(Unmapped_reads)_[B3]_(single)_contig_1346	0	MW039371	Soybean thrips partiti-like virus 3 strain STN1PV3 isolate JN21 RNA-dependent RNA polymerase gene, partial cds
B3_(Unmapped_reads)_[B3]_(single)_contig_1359	0.0173485	AP020715	Prunus dulcis DNA, unplaced-scaffold_378
B3_(Unmapped_reads)_[B3]_(single)_contig_1364		not available	not available
B3_(Unmapped_reads)_[B3]_(single)_contig_1366		not available	not available
B3_(Unmapped_reads)_[B3]_(single)_contig_1367	8.87959e-10	CP058704	Parachlamydiaceae bacterium isolate SSA5 chromosome
B3_(Unmapped_reads)_[B3]_(single)_contig_1370		not available	not available
B3_(Unmapped_reads)_[B3]_(single)_contig_1372	0.0381068	CT737200	Pig DNA sequence from clone CH242-13L11 on chromosome 14, complete sequence
B3_(Unmapped_reads)_[B3]_(single)_contig_1385		not available	not available
B3_(Unmapped_reads)_[B3]_(single)_contig_1388		not available	not available
B3_(Unmapped_reads)_[B3]_(single)_contig_1390		not available	not available
B3_(Unmapped_reads)_[B3]_(single)_contig_1395		not available	not available
B3_(Unmapped_reads)_[B3]_(single)_contig_1398		not available	not available
B3_(Unmapped_reads)_[B3]_(single)_contig_1407		not available	not available
B3_(Unmapped_reads)_[B3]_(single)_contig_1414	0.000881518	HG994360	Brassica napus genome assembly, chromosome: A06
B3_(Unmapped_reads)_[B3]_(single)_contig_1420	1.19131e-58	KJ186788	Spodoptera exigua iflavirus 2 from Spain, complete genome
B3_(Unmapped_reads)_[B3]_(single)_contig_1421	0	MW039370	Wuhan fly virus 5 strain STN1WV5 isolate JN20 hypothetical protein gene, partial cds
B3_(Unmapped_reads)_[B3]_(single)_contig_1424	2.20187e-19	KX884140	Hubei partiti-like virus 20 strain QTM74833 RdRp gene, complete cds
B3_(Unmapped_reads)_[B3]_(single)_contig_1429		not available	not available
B3_(Unmapped_reads)_[B3]_(single)_contig_1431		not available	not available
B3_(Unmapped_reads)_[B3]_(single)_contig_1434	0.00725991	LT607734	Fusobacterium sp. P6 Po strain Fusobacterium gastrosuis sp. nov. CDW1, P6 Po genome assembly, chromosome: chr
B3_(Unmapped_reads)_[B3]_(single)_contig_1444	0.0157741	LR877222	Acomys russatus genome assembly, chromosome: 11
B3_(Unmapped_reads)_[B3]_(single)_contig_1446	8.54959e-17	GU983889	Drosophila C virus isolate Bam73_L polyprotein gene, partial cds
B3_(Unmapped_reads)_[B3]_(single)_contig_1461		not available	not available
B3_(Unmapped_reads)_[B3]_(single)_contig_1481		not available	not available
B3_(Unmapped_reads)_[B3]_(single)_contig_1499	1.80893e-32	KX884160	Hubei partiti-like virus 13 strain spider122140 RdRp gene, complete cds
B3_(Unmapped_reads)_[B3]_(single)_contig_1501	0	MT137949	Iflaviridae sp. isolate ltt163ifl2 genomic sequence
B3_(Unmapped_reads)_[B3]_(single)_contig_1502	0.00597221	CP050594	Canis lupus familiaris breed Labrador retriever chromosome 33a
B3_(Unmapped_reads)_[B3]_(single)_contig_1506	0.00699642	LR031874	Brassica oleracea HDEM genome, scaffold: C2
B3_(Unmapped_reads)_[B3]_(single)_contig_1512		not available	not available
B3_(Unmapped_reads)_[B3]_(single)_contig_1513		not available	not available
B3_(Unmapped_reads)_[B3]_(single)_contig_1519	2.40058e-10	LC597875	Osugoroshi virus clone OG4
B3_(Unmapped_reads)_[B3]_(single)_contig_1527		not available	not available
B3_(Unmapped_reads)_[B3]_(single)_contig_1529	0.00626699	XR_004977282	PREDICTED: Bactrocera oleae uncharacterized LOC118681565 (LOC118681565), ncRNA
B3_(Unmapped_reads)_[B3]_(single)_contig_1530	2.84313e-46	JN870848	Spodoptera exigua iflavirus 2 isolate Korean, complete genome
B3_(Unmapped_reads)_[B3]_(single)_contig_1534	0.00050598	KP642128	DsRNA virus environmental sample clone thai.aeae_contig5425 proline-alanine-rich protein and PArp-RdRp genes, partial cds
B3_(Unmapped_reads)_[B3]_(single)_contig_1536	2.15626e-19	MG963177	Iflavirus sp. strain 15/G-Me polyprotein gene, partial cds
B3_(Unmapped_reads)_[B3]_(single)_contig_1537		not available	not available
B3_(Unmapped_reads)_[B3]_(single)_contig_1543	5.03532e-54	KX883946	Hubei picorna-like virus 35 strain QTM27260 hypothetical protein gene, complete cds
B3_(Unmapped_reads)_[B3]_(single)_contig_1549		not available	not available
B3_(Unmapped_reads)_[B3]_(single)_contig_1552	3.97387e-47	KJ186788	Spodoptera exigua iflavirus 2 from Spain, complete genome
B3_(Unmapped_reads)_[B3]_(single)_contig_1571	0	NC_040575	Culex-associated Tombus-like virus strain CaTomVL/Santa Cruz, complete genome >gi|1464252038|gb|MH188017.1| Culex-associated Tombus-like virus strain CaTomVL/Santa Cruz, complete genome
B3_(Unmapped_reads)_[B3]_(single)_contig_1585		not available	not available
B3_(Unmapped_reads)_[B3]_(single)_contig_1596		not available	not available
B3_(Unmapped_reads)_[B3]_(single)_contig_1606		not available	not available
B3_(Unmapped_reads)_[B3]_(single)_contig_1608	1.11651e-23	KP714094	Bloomfield virus segment 6 ORF1 gene, complete cds
B3_(Unmapped_reads)_[B3]_(single)_contig_1609	0.0477035	KP337757	Salvia miltiorrhiza cytochrome P450 CYP720A1 mRNA, complete cds
B3_(Unmapped_reads)_[B3]_(single)_contig_1625	5.46897e-06	MT742167	Chaq virus isolate Cv.FoCo18 ORF gene, complete cds
B3_(Unmapped_reads)_[B3]_(single)_contig_1635		not available	not available
B3_(Unmapped_reads)_[B3]_(single)_contig_1649		not available	not available
B3_(Unmapped_reads)_[B3]_(single)_contig_1656		not available	not available
B3_(Unmapped_reads)_[B3]_(single)_contig_1663		not available	not available
B3_(Unmapped_reads)_[B3]_(single)_contig_1670		not available	not available
B3_(Unmapped_reads)_[B3]_(single)_contig_1677	1.22274e-10	MF346351	Vespa velutina partiti-like virus 2 isolate MG17VV3 RdRp gene, complete cds
B3_(Unmapped_reads)_[B3]_(single)_contig_1684	0.00137002	KR902506	Picobirnavirus Equ2 segment 1, complete sequence
B3_(Unmapped_reads)_[B3]_(single)_contig_1690	7.72974e-70	MT138169	Totiviridae sp. isolate ltt164upi1 genomic sequence
B3_(Unmapped_reads)_[B3]_(single)_contig_1701	0.000574136	XM_030902190	PREDICTED: Sitophilus oryzae uncharacterized LOC115883781 (LOC115883781), mRNA
B3_(Unmapped_reads)_[B3]_(single)_contig_1721	4.53457e-138	FJ806529	Kalotermes flavicollis isolate IS027 28S ribosomal RNA gene, partial sequence
B3_(Unmapped_reads)_[B3]_(single)_contig_1722		not available	not available
B3_(Unmapped_reads)_[B3]_(single)_contig_1731	0	MF348194	Hubei virga-like virus 11 isolate NcS, complete genome
B3_(Unmapped_reads)_[B3]_(single)_contig_1734	7.7313e-84	KP714091	Bloomfield virus segment 2 putative major core protein gene, complete cds
B3_(Unmapped_reads)_[B3]_(single)_contig_1735		not available	not available
B3_(Unmapped_reads)_[B3]_(single)_contig_1740		not available	not available
B3_(Unmapped_reads)_[B3]_(single)_contig_1770	7.6541e-17	KX883704	Sanxia water strider virus 9 strain SXSSP2367 hypothetical protein gene, complete cds
B3_(Unmapped_reads)_[B3]_(single)_contig_1790	2.90549e-127	XM_028306568	PREDICTED: Ostrinia furnacalis maltase A1-like (LOC114354275), mRNA
B3_(Unmapped_reads)_[B3]_(single)_contig_1805		not available	not available
B3_(Unmapped_reads)_[B3]_(single)_contig_1808		not available	not available
B3_(Unmapped_reads)_[B3]_(single)_contig_1820	4.51581e-56	KX580892	Niehaus virus polyprotein gene, partial cds
B3_(Unmapped_reads)_[B3]_(single)_contig_1831		not available	not available
B3_(Unmapped_reads)_[B3]_(single)_contig_1832	1.32822e-59	MH213240	Linepithema humile partiti-like virus 1 putative capsid gene, complete cds
B3_(Unmapped_reads)_[B3]_(single)_contig_1834	0.000327206	KX882876	Hubei sobemo-like virus 7 strain spider134446 hypothetical protein 1 and hypothetical protein 2 genes, complete cds
B3_(Unmapped_reads)_[B3]_(single)_contig_1844		not available	not available
B3_(Unmapped_reads)_[B3]_(single)_contig_1859		not available	not available
B3_(Unmapped_reads)_[B3]_(single)_contig_1886		not available	not available
B3_(Unmapped_reads)_[B3]_(single)_contig_1891		not available	not available
B3_(Unmapped_reads)_[B3]_(single)_contig_1893		not available	not available
B3_(Unmapped_reads)_[B3]_(single)_contig_1906	4.06312e-14	LC597893	Osugoroshi virus clone OG24
B3_(Unmapped_reads)_[B3]_(single)_contig_1916		not available	not available
B3_(Unmapped_reads)_[B3]_(single)_contig_1929	0	KX883800	Hubei macula-like virus 3 strain spider129741 hypothetical protein gene, partial cds; and hypothetical protein gene, complete cds
B3_(Unmapped_reads)_[B3]_(single)_contig_1933	0	MF348194	Hubei virga-like virus 11 isolate NcS, complete genome
B3_(Unmapped_reads)_[B3]_(single)_contig_1936		not available	not available
B3_(Unmapped_reads)_[B3]_(single)_contig_1937		not available	not available
B3_(Unmapped_reads)_[B3]_(single)_contig_1963	3.1671e-125	AB280944	Homona magnanima MK1241 RNA for hypothetical protein, partial cds
B3_(Unmapped_reads)_[B3]_(single)_contig_1972		not available	not available
B3_(Unmapped_reads)_[B3]_(single)_contig_1995		not available	not available
B3_(Unmapped_reads)_[B3]_(single)_contig_2002		not available	not available
B3_(Unmapped_reads)_[B3]_(single)_contig_2012		not available	not available
B3_(Unmapped_reads)_[B3]_(single)_contig_2013	0	KX884283	Hubei picorna-like virus 78 strain WHSF6879 hypothetical protein 1 and hypothetical protein 2 genes, complete cds
B3_(Unmapped_reads)_[B3]_(single)_contig_2031	0.0193686	XM_035360225	PREDICTED: Stegodyphus dumicola pleckstrin homology domain-containing family M member 1-like (LOC118189597), mRNA
B3_(Unmapped_reads)_[B3]_(single)_contig_2037	2.2451e-83	CP040257	Moraxella osloensis strain MOXF1 chromosome, complete genome
B3_(Unmapped_reads)_[B3]_(single)_contig_2039		not available	not available
B3_(Unmapped_reads)_[B3]_(single)_contig_2075	0.00820036	XM_020195224	Ascoidea rubescens DSM 1968 hypothetical protein mRNA
B3_(Unmapped_reads)_[B3]_(single)_contig_2077		not available	not available
B3_(Unmapped_reads)_[B3]_(single)_contig_2107	0.0179437	HG992199	Mellicta athalia genome assembly, chromosome: 23
B3_(Unmapped_reads)_[B3]_(single)_contig_2135		not available	not available
B3_(Unmapped_reads)_[B3]_(single)_contig_2139	1.76044e-69	LR990211	Hylaea fasciaria genome assembly, chromosome: 19
B3_(Unmapped_reads)_[B3]_(single)_contig_2148		not available	not available
B3_(Unmapped_reads)_[B3]_(single)_contig_2151		not available	not available
B3_(Unmapped_reads)_[B3]_(single)_contig_2161	2.98153e-116	LR990879	Endotricha flammealis genome assembly, chromosome: 26
B3_(Unmapped_reads)_[B3]_(single)_contig_2232		not available	not available
B3_(Unmapped_reads)_[B3]_(single)_contig_2255	2.74994e-05	MN714669	Thrips tabaci associated picorna-like virus 1 isolate ThassRNAV6 hypothetical protein gene, complete cds
B3_(Unmapped_reads)_[B3]_(single)_contig_2284		not available	not available
B3_(Unmapped_reads)_[B3]_(single)_contig_2294	2.80719e-68	MN938851	Lymantria dispar iflavirus 1 isolate LdIFV1 polyprotein gene, complete cds
B3_(Unmapped_reads)_[B3]_(single)_contig_2363	9.97443e-151	LR991047	Cosmia trapezina genome assembly, chromosome: 28
B3_(Unmapped_reads)_[B3]_(single)_contig_2364		not available	not available
B3_(Unmapped_reads)_[B3]_(single)_contig_2365		not available	not available
B3_(Unmapped_reads)_[B3]_(single)_contig_2423		not available	not available
B3_(Unmapped_reads)_[B3]_(single)_contig_2455	2.22237e-109	XM_028306568	PREDICTED: Ostrinia furnacalis maltase A1-like (LOC114354275), mRNA
B3_(Unmapped_reads)_[B3]_(single)_contig_2472		not available	not available
B3_(Unmapped_reads)_[B3]_(single)_contig_2490	5.37678e-05	OC316484	3_Tce_b3v08
B3_(Unmapped_reads)_[B3]_(single)_contig_2558		not available	not available
B3_(Unmapped_reads)_[B3]_(single)_contig_2604	0.0457996	AL353751	Human DNA sequence from clone RP11-149I23 on chromosome 10, complete sequence
B3_(Unmapped_reads)_[B3]_(single)_contig_2690	0.00297424	KX883687	Hubei picorna-like virus 71 strain spider133937 hypothetical protein 1, hypothetical protein 2, hypothetical protein 3, and hypothetical protein 4 genes, complete cds
B3_(Unmapped_reads)_[B3]_(single)_contig_2718	3.0492e-42	MW052109	Potsystermes virus isolate 8v_32 putative replicase, hypothetical protein 1, and hypothetical protein 2 genes, complete cds; and hypothetical protein 3 gene, partial cds
B3_(Unmapped_reads)_[B3]_(single)_contig_2741	0.000285209	KX883946	Hubei picorna-like virus 35 strain QTM27260 hypothetical protein gene, complete cds
B3_(Unmapped_reads)_[B3]_(single)_contig_2926		not available	not available
B3_(Unmapped_reads)_[B3]_(single)_contig_3113		not available	not available
B3_(Unmapped_reads)_[B3]_(single)_contig_3448	1.90096e-14	XM_017629058	PREDICTED: Rhagoletis zephyria uncharacterized LOC108373198 (LOC108373198), mRNA
B3_(Unmapped_reads)_[B3]_(single)_contig_3721	0.000608898	KX884118	Hubei partiti-like virus 37 strain QTM23479 RdRp gene, complete cds
B3_(Unmapped_reads)_[B3]_(single)_contig_4855		not available	not available
B3_(Unmapped_reads)_[B3]_(single)_contig_5066	0.0211873	LR990274	Aricia agestis genome assembly, chromosome: 18
B3_(Unmapped_reads)_[B3]_(single)_contig_74		not available	not available
B3_(Unmapped_reads)_[B3]_(single)_contig_114		not available	not available
B3_(Unmapped_reads)_[B3]_(single)_contig_200	7.52612e-05	KX779452	Rolda virus strain UW1 polyprotein gene, partial cds
B3_(Unmapped_reads)_[B3]_(single)_contig_229		not available	not available
B3_(Unmapped_reads)_[B3]_(single)_contig_250	1.78603e-117	MW039370	Wuhan fly virus 5 strain STN1WV5 isolate JN20 hypothetical protein gene, partial cds
B3_(Unmapped_reads)_[B3]_(single)_contig_305		not available	not available
B3_(Unmapped_reads)_[B3]_(single)_contig_308	0	MT808425	Culex pipiens internal transcribed spacer 2 and large subunit ribosomal RNA gene, partial sequence
B3_(Unmapped_reads)_[B3]_(single)_contig_327		not available	not available
B3_(Unmapped_reads)_[B3]_(single)_contig_331	4.21348e-37	MT138173	Totiviridae sp. isolate wag88rna1 genomic sequence
B3_(Unmapped_reads)_[B3]_(single)_contig_378	9.9179e-20	JN870848	Spodoptera exigua iflavirus 2 isolate Korean, complete genome
B3_(Unmapped_reads)_[B3]_(single)_contig_413	0.00148508	HE601624	Schistosoma mansoni strain Puerto Rico genome assembly, chromosome: 1
B3_(Unmapped_reads)_[B3]_(single)_contig_433		not available	not available
B3_(Unmapped_reads)_[B3]_(single)_contig_474		not available	not available
B3_(Unmapped_reads)_[B3]_(single)_contig_476	0.000241491	LR991027	Cosmia trapezina genome assembly, chromosome: 8
B3_(Unmapped_reads)_[B3]_(single)_contig_526		not available	not available
B3_(Unmapped_reads)_[B3]_(single)_contig_581		not available	not available
B3_(Unmapped_reads)_[B3]_(single)_contig_604	0.0254804	LR812497	Danio aesculapii genome assembly, chromosome: 14
B3_(Unmapped_reads)_[B3]_(single)_contig_630	4.11082e-05	MN558692	Erysiphe necator associated picorna-like virus 1 isolate PMS-18_Contig3 RdRp gene, complete cds
B3_(Unmapped_reads)_[B3]_(single)_contig_643	5.82773e-06	MF348204	Wuhan fly virus 6 isolate NcS segment RNA 2, complete sequence
B3_(Unmapped_reads)_[B3]_(single)_contig_653	0	MF143498	Myotis martiniquensis mitochondrion, complete genome
B3_(Unmapped_reads)_[B3]_(single)_contig_670	2.49942e-19	MT796428	Alphapermutotetravirus sp. isolate TR46077_c0_g1_i1 polyprotein, RNA-dependent RNA polymerase, and capsid protein genes, complete cds
B3_(Unmapped_reads)_[B3]_(single)_contig_671	3.37169e-31	KX883946	Hubei picorna-like virus 35 strain QTM27260 hypothetical protein gene, complete cds
B3_(Unmapped_reads)_[B3]_(single)_contig_675		not available	not available
B3_(Unmapped_reads)_[B3]_(single)_contig_678	0.0326945	LR738626	Sciurus vulgaris genome assembly, chromosome: 15
B3_(Unmapped_reads)_[B3]_(single)_contig_710	1.59327e-35	LR990879	Endotricha flammealis genome assembly, chromosome: 26
B3_(Unmapped_reads)_[B3]_(single)_contig_718	2.14694e-16	KX884137	Hubei partiti-like virus 47 strain QTM46465 RdRp gene, complete cds
B3_(Unmapped_reads)_[B3]_(single)_contig_723	0	MN714668	Thrips tabaci associated iflavirus 1 isolate ThassRNAV5 hypothetical protein gene, complete cds
B3_(Unmapped_reads)_[B3]_(single)_contig_731	0.0195809	AC093781	Homo sapiens BAC clone RP11-183D16 from 4, complete sequence
B3_(Unmapped_reads)_[B3]_(single)_contig_740		not available	not available
B3_(Unmapped_reads)_[B3]_(single)_contig_757	3.64928e-96	KX884129	Hubei partiti-like virus 56 strain QTM26145 RdRp gene, complete cds
B3_(Unmapped_reads)_[B3]_(single)_contig_759	7.43901e-114	KP714095	Bloomfield virus segment 7 ORF1 gene, complete cds
B3_(Unmapped_reads)_[B3]_(single)_contig_775	0.00469321	CP045890	Caligus rogercresseyi isolate FCH chromosome 1
B3_(Unmapped_reads)_[B3]_(single)_contig_776		not available	not available
B3_(Unmapped_reads)_[B3]_(single)_contig_783	2.11835e-43	KP714092	Bloomfield virus segment 4 ORF1 gene, complete cds
B3_(Unmapped_reads)_[B3]_(single)_contig_798	7.88399e-05	MN917676	Riboviria sp. isolate rfb198shi4 genomic sequence
B3_(Unmapped_reads)_[B3]_(single)_contig_834	1.74222e-36	LC383814	Osugoroshi virus gene for hypothetical protein, complete cds, clone: OG9
B3_(Unmapped_reads)_[B3]_(single)_contig_845		not available	not available
B3_(Unmapped_reads)_[B3]_(single)_contig_847		not available	not available
B3_(Unmapped_reads)_[B3]_(single)_contig_849		not available	not available
B3_(Unmapped_reads)_[B3]_(single)_contig_864		not available	not available
B3_(Unmapped_reads)_[B3]_(single)_contig_870	0.0149681	XM_031902286	PREDICTED: Xenopus tropicalis potassium channel, voltage gated KQT-like subfamily Q, member 5 (kcnq5), transcript variant X4, mRNA
B3_(Unmapped_reads)_[B3]_(single)_contig_871	1.49885e-21	KX228231	Helicoverpa armigera iflavirus strain HBLF2013-1 polyprotein gene, complete cds
B3_(Unmapped_reads)_[B3]_(single)_contig_876	0.0440343	LR877214	Acomys russatus genome assembly, chromosome: 3
B3_(Unmapped_reads)_[B3]_(single)_contig_878		not available	not available
B3_(Unmapped_reads)_[B3]_(single)_contig_879	3.98079e-35	MG963177	Iflavirus sp. strain 15/G-Me polyprotein gene, partial cds
B3_(Unmapped_reads)_[B3]_(single)_contig_910		not available	not available
B3_(Unmapped_reads)_[B3]_(single)_contig_920	7.00633e-167	LR990221	Hylaea fasciaria genome assembly, chromosome: 29
B3_(Unmapped_reads)_[B3]_(single)_contig_921	8.19857e-45	MN918687	Picornavirales sp. isolate tom152shi1 genomic sequence
B3_(Unmapped_reads)_[B3]_(single)_contig_954	0.000148858	LT629752	Polaribacter sp. KT25b genome assembly, chromosome: I
B3_(Unmapped_reads)_[B3]_(single)_contig_967	0.000207366	MN035343	Partitiviridae sp. isolate H3_Rhizo_Litter_13_scaffold_11553 sequence
B3_(Unmapped_reads)_[B3]_(single)_contig_980		not available	not available
B3_(Unmapped_reads)_[B3]_(single)_contig_982		not available	not available
B3_(Unmapped_reads)_[B3]_(single)_contig_989	4.26213e-08	KX779452	Rolda virus strain UW1 polyprotein gene, partial cds
B3_(Unmapped_reads)_[B3]_(single)_contig_995		not available	not available
B3_(Unmapped_reads)_[B3]_(single)_contig_1028	4.00574e-12	MW520429	Thrace picorna-like virus 1 isolate PI2 genomic sequence
B3_(Unmapped_reads)_[B3]_(single)_contig_1062	0.000142569	AP015043	Vigna angularis var. angularis DNA, chromosome 10, almost complete sequence, cultivar: Shumari
B3_(Unmapped_reads)_[B3]_(single)_contig_1068	1.65278e-38	MF344585	Angico virus strain BR/MT-M06 RNA-dependent RNA polymerase protein (RdRp) gene, partial cds
B3_(Unmapped_reads)_[B3]_(single)_contig_1069	0.000714696	KJ739644	Polygonia c-album Hox cluster protein ShxA (ShxA), Hox cluster protein ShxB (ShxB), and Hox cluster protein ShxC (ShxC) genes, complete cds; Hox cluster protein ShxD (ShxD) gene, partial cds; and Hox cluster protein zen (zen) gene, complete cds
B3_(Unmapped_reads)_[B3]_(single)_contig_1079	0.00713224	XM_022029896	Lobosporangium transversale hypothetical protein (BCR41DRAFT_420415), mRNA
B3_(Unmapped_reads)_[B3]_(single)_contig_1080		not available	not available
B3_(Unmapped_reads)_[B3]_(single)_contig_1082		not available	not available
B3_(Unmapped_reads)_[B3]_(single)_contig_1091		not available	not available
B3_(Unmapped_reads)_[B3]_(single)_contig_1098		not available	not available
B3_(Unmapped_reads)_[B3]_(single)_contig_1104		not available	not available
B3_(Unmapped_reads)_[B3]_(single)_contig_1131		not available	not available
B3_(Unmapped_reads)_[B3]_(single)_contig_1133	2.95572e-73	MF416371	Bloomfield virus isolate BV/NYC/Manhattan/poolF1 segment 1 RNA-dependent RNA polymerase gene, complete cds
B3_(Unmapped_reads)_[B3]_(single)_contig_1142		not available	not available
B3_(Unmapped_reads)_[B3]_(single)_contig_1149	0	KR534892	Opsiphanes invirae iflavirus 1, complete genome
B3_(Unmapped_reads)_[B3]_(single)_contig_1165	0.0386712	CP042942	Escherichia fergusonii strain ATCC 35473 chromosome, complete genome
B3_(Unmapped_reads)_[B3]_(single)_contig_1173	0	MF535298	Rhopalosiphum padi virus nonstructural polyprotein gene, complete cds; and structural polyprotein gene, partial cds
B3_(Unmapped_reads)_[B3]_(single)_contig_1174	0.0278962	LR132038	Anabas testudineus genome assembly, chromosome: 9
B3_(Unmapped_reads)_[B3]_(single)_contig_1175	5.38048e-110	MG995724	Victoria bee virus 2 isolate VN2-6 polyprotein gene, complete cds
B3_(Unmapped_reads)_[B3]_(single)_contig_1178		not available	not available
B3_(Unmapped_reads)_[B3]_(single)_contig_1185	0.0386403	CP025663	Ipomoea triloba cultivar NCNSP0323 chromosome 4
B3_(Unmapped_reads)_[B3]_(single)_contig_1188		not available	not available
B3_(Unmapped_reads)_[B3]_(single)_contig_1190	0	KX924639	Biggievirus Mos11 replicase large subunit gene, partial cds; and hypothetical protein genes, complete cds
B3_(Unmapped_reads)_[B3]_(single)_contig_1194	0.00253582	KX884216	Wuhan house centipede virus 7 strain WHYY9725 RdRp gene, complete cds
B3_(Unmapped_reads)_[B3]_(single)_contig_1199		not available	not available
B3_(Unmapped_reads)_[B3]_(single)_contig_1223	1.43964e-64	KX884694	Hubei diptera virus 20 strain SCM51404 hypothetical protein 1 gene, complete cds
B3_(Unmapped_reads)_[B3]_(single)_contig_1224		not available	not available
B3_(Unmapped_reads)_[B3]_(single)_contig_1234		not available	not available
B3_(Unmapped_reads)_[B3]_(single)_contig_1237	0	MN565049	Vespa velutina associated partiti-like virus 3 isolate VVAPaLV3/144I RNA-dependent RNA polymerase gene, complete cds
B3_(Unmapped_reads)_[B3]_(single)_contig_1239	4.43843e-105	JN051383	Culex theileri haplotype Cx. theileri-18SA 18S ribosomal RNA gene, complete sequence
B3_(Unmapped_reads)_[B3]_(single)_contig_1244	8.68111e-19	JN870848	Spodoptera exigua iflavirus 2 isolate Korean, complete genome
B3_(Unmapped_reads)_[B3]_(single)_contig_1254	0	JF288933	Rickettsiella tipulae strain BBA296/BUR-D/1961 23S ribosomal RNA (rrl) gene, partial sequence
B3_(Unmapped_reads)_[B3]_(single)_contig_1257		not available	not available
B3_(Unmapped_reads)_[B3]_(single)_contig_1279		not available	not available
B3_(Unmapped_reads)_[B3]_(single)_contig_1281	0.00218485	KX580885	Washington bat picornavirus polyprotein gene, complete cds
B3_(Unmapped_reads)_[B3]_(single)_contig_1284	1.24728e-88	XR_002546026	PREDICTED: Zootermopsis nevadensis uncharacterized LOC110838248 (LOC110838248), ncRNA
B3_(Unmapped_reads)_[B3]_(single)_contig_1285	0.0367109	LR535848	Mastacembelus armatus genome assembly, chromosome: 16
B3_(Unmapped_reads)_[B3]_(single)_contig_1294		not available	not available
B3_(Unmapped_reads)_[B3]_(single)_contig_1303	3.52567e-35	LC597888	Osugoroshi virus clone OG19
B3_(Unmapped_reads)_[B3]_(single)_contig_1310		not available	not available
B3_(Unmapped_reads)_[B3]_(single)_contig_1316		not available	not available
B3_(Unmapped_reads)_[B3]_(single)_contig_1327	9.28166e-17	MH990441	Tetranychus truncatus clone 06 polyprotein-3 mRNA, complete cds
B3_(Unmapped_reads)_[B3]_(single)_contig_1329		not available	not available
B3_(Unmapped_reads)_[B3]_(single)_contig_1351		not available	not available
B3_(Unmapped_reads)_[B3]_(single)_contig_1375		not available	not available
B3_(Unmapped_reads)_[B3]_(single)_contig_1397	0.00793296	Y11108	H.sapiens WNT8B gene
B3_(Unmapped_reads)_[B3]_(single)_contig_1401	0.000358626	KP714093	Bloomfield virus segment 5 ORF1 gene, complete cds
B3_(Unmapped_reads)_[B3]_(single)_contig_1415	2.22343e-73	HG993175	Pieris napi genome assembly, chromosome: 18
B3_(Unmapped_reads)_[B3]_(single)_contig_1416		not available	not available
B3_(Unmapped_reads)_[B3]_(single)_contig_1419	0.03282	HG993169	Pieris napi genome assembly, chromosome: 4
B3_(Unmapped_reads)_[B3]_(single)_contig_1425	0	LC597884	Osugoroshi virus clone OG14
B3_(Unmapped_reads)_[B3]_(single)_contig_1439		not available	not available
B3_(Unmapped_reads)_[B3]_(single)_contig_1443		not available	not available
B3_(Unmapped_reads)_[B3]_(single)_contig_1463	0.039681	CP045891	Caligus rogercresseyi isolate FCH chromosome 2
B3_(Unmapped_reads)_[B3]_(single)_contig_1466	2.24274e-17	KM573804	Dromedary picobirnavirus isolate c4702 putative RNA-dependent RNA polymerase (RdRp) gene, complete cds
B3_(Unmapped_reads)_[B3]_(single)_contig_1467		not available	not available
B3_(Unmapped_reads)_[B3]_(single)_contig_1474		not available	not available
B3_(Unmapped_reads)_[B3]_(single)_contig_1477	1.89793e-49	LR991019	Cosmia trapezina genome assembly, chromosome: Z
B3_(Unmapped_reads)_[B3]_(single)_contig_1494	0	MT648430	Soybean thrips partiti-like virus 10 isolate STN1PV10 RNA-dependent RNA polymerase gene, partial cds
B3_(Unmapped_reads)_[B3]_(single)_contig_1500		not available	not available
B3_(Unmapped_reads)_[B3]_(single)_contig_1517	7.74887e-49	KX884126	Hubei partiti-like virus 11 strain QTM25188 segment Seg 1 RdRp gene, complete cds
B3_(Unmapped_reads)_[B3]_(single)_contig_1541	2.88568e-34	MT138115	Nodaviridae sp. isolate wpk049nod02 genomic sequence
B3_(Unmapped_reads)_[B3]_(single)_contig_1544	3.38087e-24	JN870848	Spodoptera exigua iflavirus 2 isolate Korean, complete genome
B3_(Unmapped_reads)_[B3]_(single)_contig_1554	0	MW434511	Nefer virus isolate CMS002_020d_SAND segment RNA1 genomic sequence
B3_(Unmapped_reads)_[B3]_(single)_contig_1559	0.000178143	MH620822	Lampyris noctiluca toti-like virus 1 isolate 17FIN10, complete genome
B3_(Unmapped_reads)_[B3]_(single)_contig_1565	5.14789e-98	LR991077	Notocelia uddmanniana genome assembly, chromosome: 24
B3_(Unmapped_reads)_[B3]_(single)_contig_1567		not available	not available
B3_(Unmapped_reads)_[B3]_(single)_contig_1569		not available	not available
B3_(Unmapped_reads)_[B3]_(single)_contig_1584	0.0113498	XM_017307173	PREDICTED: Poecilia reticulata SLIT and NTRK like family member 4 (slitrk4), transcript variant X2, mRNA
B3_(Unmapped_reads)_[B3]_(single)_contig_1592		not available	not available
B3_(Unmapped_reads)_[B3]_(single)_contig_1593		not available	not available
B3_(Unmapped_reads)_[B3]_(single)_contig_1597	9.86733e-164	MG995723	Victoria bee virus 1 isolate VN2-2 polyprotein gene, complete cds
B3_(Unmapped_reads)_[B3]_(single)_contig_1600	0.0240276	LR877199	Onychomys torridus genome assembly, chromosome: 12
B3_(Unmapped_reads)_[B3]_(single)_contig_1619		not available	not available
B3_(Unmapped_reads)_[B3]_(single)_contig_1632	0.02416	MN661076	Embera virus strain Wy 1731-4 genomic sequence
B3_(Unmapped_reads)_[B3]_(single)_contig_1643	1.65764e-162	MT240795	Hubei macula-like virus 3 hypothetical protein 1 and RNA-dependent RNA polymerase super family 3 genes, complete cds
B3_(Unmapped_reads)_[B3]_(single)_contig_1653	0	KX884048	Hubei tetragnatha maxillosa virus 8 strain arthropodmix13417 segment Seg 3 hypothetical protein gene, complete cds >gi|1110866298|gb|KX884123.1| Hubei tetragnatha maxillosa virus 8 strain QTM24815 segment Seg 3 hypothetical protein gene, complete cds >gi|1110866404|gb|KX884175.1| Hubei tetragnatha maxillosa virus 8 strain SSZZ3448 segment Seg 3 hypothetical protein gene, complete cds
B3_(Unmapped_reads)_[B3]_(single)_contig_1661	6.74329e-18	KU754538	Grange virus segment 2 putative major core protein gene, partial cds
B3_(Unmapped_reads)_[B3]_(single)_contig_1687		not available	not available
B3_(Unmapped_reads)_[B3]_(single)_contig_1692		not available	not available
B3_(Unmapped_reads)_[B3]_(single)_contig_1696		not available	not available
B3_(Unmapped_reads)_[B3]_(single)_contig_1700		not available	not available
B3_(Unmapped_reads)_[B3]_(single)_contig_1729		not available	not available
B3_(Unmapped_reads)_[B3]_(single)_contig_1732	2.34762e-07	KP969923	Drosophila A virus isolate SAF27_DrosophilaA RNA-dependent RNA polymerase and capsid precursor, genes, partial cds
B3_(Unmapped_reads)_[B3]_(single)_contig_1745		not available	not available
B3_(Unmapped_reads)_[B3]_(single)_contig_1751	9.27704e-06	XM_018459237	PREDICTED: Trachymyrmex zeteki uncharacterized LOC108729885 (LOC108729885), transcript variant X2, mRNA
B3_(Unmapped_reads)_[B3]_(single)_contig_1765		not available	not available
B3_(Unmapped_reads)_[B3]_(single)_contig_1773	0.00895832	KX883284	Hubei orthoptera virus 4 strain ZCM21011 capsid protein gene, complete cds
B3_(Unmapped_reads)_[B3]_(single)_contig_1780	2.83628e-10	MK378856	Porcine picobirnavirus isolate PoPBV_segment_S_VIRES_NM01_C1 RNA-dependent RNA polymerase gene, partial cds
B3_(Unmapped_reads)_[B3]_(single)_contig_1799		not available	not available
B3_(Unmapped_reads)_[B3]_(single)_contig_1802	1.7534e-06	LR812569	Danio rerio strain Nadia (NA) genome assembly, chromosome: 1
B3_(Unmapped_reads)_[B3]_(single)_contig_1807		not available	not available
B3_(Unmapped_reads)_[B3]_(single)_contig_1810		not available	not available
B3_(Unmapped_reads)_[B3]_(single)_contig_1823	3.44376e-05	KX883838	Xinzhou nematode virus 1 strain XZSJSC65770 hypothetical protein genes, complete cds
B3_(Unmapped_reads)_[B3]_(single)_contig_1830	1.73002e-10	MN371246	Dongxihu virus isolate GDDSYC10679 segment 5 genomic sequence
B3_(Unmapped_reads)_[B3]_(single)_contig_1843		not available	not available
B3_(Unmapped_reads)_[B3]_(single)_contig_1848	0.0493507	KF705680	Mus musculus molossinus clone MSMg01-494M12, complete sequence
B3_(Unmapped_reads)_[B3]_(single)_contig_1850		not available	not available
B3_(Unmapped_reads)_[B3]_(single)_contig_1867	1.55223e-05	KX883838	Xinzhou nematode virus 1 strain XZSJSC65770 hypothetical protein genes, complete cds
B3_(Unmapped_reads)_[B3]_(single)_contig_1876	1.36681e-17	KJ186788	Spodoptera exigua iflavirus 2 from Spain, complete genome
B3_(Unmapped_reads)_[B3]_(single)_contig_1888	0.0290482	AC117573	Mus musculus chromosome 3, clone RP23-30D1, complete sequence
B3_(Unmapped_reads)_[B3]_(single)_contig_1895	1.63107e-34	NC_043232	Thosea asigna virus RNA-dependent RNA polymerase (RdRp) gene, complete cds; and capsid protein gene, partial cds >gi|33339695|gb|AF282930.1| Thosea asigna virus RNA-dependent RNA polymerase (RdRp) gene, complete cds; and capsid protein gene, partial cds
B3_(Unmapped_reads)_[B3]_(single)_contig_1899		not available	not available
B3_(Unmapped_reads)_[B3]_(single)_contig_1938	7.48816e-05	LC026053	Camponotus yamaokai virus genomic RNA, complete genome
B3_(Unmapped_reads)_[B3]_(single)_contig_1959	0	KX518765	Cordoba virus strain CoB37dC hypothetical protein 1 gene, complete cds
B3_(Unmapped_reads)_[B3]_(single)_contig_1961		not available	not available
B3_(Unmapped_reads)_[B3]_(single)_contig_1979	3.82369e-08	KX884269	Hubei picorna-like virus 77 strain WHCC115343 hypothetical protein 1, hypothetical protein 2, hypothetical protein 3, and hypothetical protein 4 genes, complete cds
B3_(Unmapped_reads)_[B3]_(single)_contig_1982		not available	not available
B3_(Unmapped_reads)_[B3]_(single)_contig_1998		not available	not available
B3_(Unmapped_reads)_[B3]_(single)_contig_2001	0.010874	LR877209	Onychomys torridus genome assembly, chromosome: 22
B3_(Unmapped_reads)_[B3]_(single)_contig_2022	4.55838e-99	KX362556	Rotavirus H strain RVH/Pig-wt/VNM/14176_13/NSP4 non-structural protein 4 (NSP4) gene, complete cds
B3_(Unmapped_reads)_[B3]_(single)_contig_2092		not available	not available
B3_(Unmapped_reads)_[B3]_(single)_contig_2094	2.81332e-131	MT129759	Bobbyc reo-like virus strain GUNCaV_DN14360-13 RNA-dependent RNA polymerase gene, complete cds
B3_(Unmapped_reads)_[B3]_(single)_contig_2100		not available	not available
B3_(Unmapped_reads)_[B3]_(single)_contig_2105		not available	not available
B3_(Unmapped_reads)_[B3]_(single)_contig_2119		not available	not available
B3_(Unmapped_reads)_[B3]_(single)_contig_2122		not available	not available
B3_(Unmapped_reads)_[B3]_(single)_contig_2155	4.02384e-75	DQ233638	Wuhan nodavirus capsid precursor protein gene, complete cds
B3_(Unmapped_reads)_[B3]_(single)_contig_2200		not available	not available
B3_(Unmapped_reads)_[B3]_(single)_contig_2211	0.000530574	CP030989	Arachis hypogaea cultivar Shitouqi chromosome A07
B3_(Unmapped_reads)_[B3]_(single)_contig_2226		not available	not available
B3_(Unmapped_reads)_[B3]_(single)_contig_2227	1.33495e-169	LC597889	Osugoroshi virus clone OG20
B3_(Unmapped_reads)_[B3]_(single)_contig_2245		not available	not available
B3_(Unmapped_reads)_[B3]_(single)_contig_2253	0.00852368	AP022633	Lotus japonicus B-129 DNA, chromosome 5, complete sequence
B3_(Unmapped_reads)_[B3]_(single)_contig_2306		not available	not available
B3_(Unmapped_reads)_[B3]_(single)_contig_2329	6.83802e-116	MT137949	Iflaviridae sp. isolate ltt163ifl2 genomic sequence
B3_(Unmapped_reads)_[B3]_(single)_contig_2330	0.0138791	MW434949	Lotchka virus isolate CMS002_053a_PLCR genomic sequence
B3_(Unmapped_reads)_[B3]_(single)_contig_2346	0	AP022845	Cutibacterium acnes SZ2 DNA, complete genome
B3_(Unmapped_reads)_[B3]_(single)_contig_2351		not available	not available
B3_(Unmapped_reads)_[B3]_(single)_contig_2354		not available	not available
B3_(Unmapped_reads)_[B3]_(single)_contig_2357	0	CP021986	Pseudomonas fragi strain DBC genome
B3_(Unmapped_reads)_[B3]_(single)_contig_2400		not available	not available
B3_(Unmapped_reads)_[B3]_(single)_contig_2407	1.50743e-164	AP023716	Homo sapiens DNA, sequence_id: unplaced_0231
B3_(Unmapped_reads)_[B3]_(single)_contig_2425	9.9671e-57	LC383814	Osugoroshi virus gene for hypothetical protein, complete cds, clone: OG9
B3_(Unmapped_reads)_[B3]_(single)_contig_2437	5.43602e-06	LC597884	Osugoroshi virus clone OG14
B3_(Unmapped_reads)_[B3]_(single)_contig_2441	3.54122e-18	KX884142	Hubei partiti-like virus 3 strain QTM75369 RdRp gene, complete cds
B3_(Unmapped_reads)_[B3]_(single)_contig_2482		not available	not available
B3_(Unmapped_reads)_[B3]_(single)_contig_2485	2.10719e-43	MK348056	Parechovirus sp. QAPp32 polyprotein gene, complete cds
B3_(Unmapped_reads)_[B3]_(single)_contig_2548		not available	not available
B3_(Unmapped_reads)_[B3]_(single)_contig_2588	0	KX518765	Cordoba virus strain CoB37dC hypothetical protein 1 gene, complete cds
B3_(Unmapped_reads)_[B3]_(single)_contig_2631	1.6295e-121	MN661057	Atrato Partiti-like virus 2 strain Anda 1746-25 segment 1 genomic sequence
B3_(Unmapped_reads)_[B3]_(single)_contig_2668	9.151e-05	LR990538	Phlogophora meticulosa genome assembly, chromosome: 21
B3_(Unmapped_reads)_[B3]_(single)_contig_2739	0.0291406	LR132003	Gouania willdenowi genome assembly, chromosome: 3
B3_(Unmapped_reads)_[B3]_(single)_contig_2890	0.0121006	LR877201	Onychomys torridus genome assembly, chromosome: 14
B3_(Unmapped_reads)_[B3]_(single)_contig_2892		not available	not available
B3_(Unmapped_reads)_[B3]_(single)_contig_2962		not available	not available
B3_(Unmapped_reads)_[B3]_(single)_contig_2979	0.000529324	LR812499	Danio aesculapii genome assembly, chromosome: 16
B3_(Unmapped_reads)_[B3]_(single)_contig_3015	5.21856e-05	HG993159	Boloria selene genome assembly, chromosome: 27
B3_(Unmapped_reads)_[B3]_(single)_contig_3398	1.66334e-05	LC597882	Osugoroshi virus clone OG12
B3_(Unmapped_reads)_[B3]_(single)_contig_3626	1.06555e-155	KU664250	Uncultured Chlamydiales bacterium clone 2825 23S ribosomal RNA gene, partial sequence
B3_(Unmapped_reads)_[B3]_(single)_contig_3743		not available	not available
B3_(Unmapped_reads)_[B3]_(single)_contig_5311	4.87544e-101	KX884046	Hubei tetragnatha maxillosa virus 8 strain arthropodmix13417 segment Seg 1 RdRp gene, complete cds >gi|1110866294|gb|KX884121.1| Hubei tetragnatha maxillosa virus 8 strain QTM24815 segment Seg 1 RdRp gene, complete cds >gi|1110866400|gb|KX884173.1| Hubei tetragnatha maxillosa virus 8 strain SSZZ3448 segment Seg 1 RdRp gene, complete cds
B3_(Unmapped_reads)_[B3]_(single)_contig_7		not available	not available
B3_(Unmapped_reads)_[B3]_(single)_contig_52		not available	not available
B3_(Unmapped_reads)_[B3]_(single)_contig_58	0.000729221	LR877228	Acomys russatus genome assembly, chromosome: 17
B3_(Unmapped_reads)_[B3]_(single)_contig_62	3.10029e-09	XM_011163930	PREDICTED: Solenopsis invicta uncharacterized LOC105197513 (LOC105197513), mRNA
B3_(Unmapped_reads)_[B3]_(single)_contig_63	1.11702e-07	XM_011163930	PREDICTED: Solenopsis invicta uncharacterized LOC105197513 (LOC105197513), mRNA
B3_(Unmapped_reads)_[B3]_(single)_contig_82		not available	not available
B3_(Unmapped_reads)_[B3]_(single)_contig_86		not available	not available
B3_(Unmapped_reads)_[B3]_(single)_contig_135	9.18892e-05	OC918153	Oppiella nova
B3_(Unmapped_reads)_[B3]_(single)_contig_147	0.0109474	LR794189	Lepeophtheirus salmonis strain IoA-00 genome assembly, chromosome: 6
B3_(Unmapped_reads)_[B3]_(single)_contig_156		not available	not available
B3_(Unmapped_reads)_[B3]_(single)_contig_159	2.266e-105	MT815956	Bat rotavirus isolate BatRVH/Bat-wt/CH/Myo_dau3/2019 NSP3 gene, complete cds
B3_(Unmapped_reads)_[B3]_(single)_contig_171		not available	not available
B3_(Unmapped_reads)_[B3]_(single)_contig_175		not available	not available
B3_(Unmapped_reads)_[B3]_(single)_contig_182	0.0358966	CP058364	Galbibacter sp. BG1 chromosome, complete genome
B3_(Unmapped_reads)_[B3]_(single)_contig_185	4.16041e-172	MN661102	Hubei mosquito virus 4 strain Cx 1773-22 genomic sequence
B3_(Unmapped_reads)_[B3]_(single)_contig_205	5.32851e-90	KX884129	Hubei partiti-like virus 56 strain QTM26145 RdRp gene, complete cds
B3_(Unmapped_reads)_[B3]_(single)_contig_208		not available	not available
B3_(Unmapped_reads)_[B3]_(single)_contig_213	0.0374133	XM_030717793	PREDICTED: Drosophila novamexicana acidic repeat-containing protein (LOC115771904), mRNA
B3_(Unmapped_reads)_[B3]_(single)_contig_228	0.00907282	KX228231	Helicoverpa armigera iflavirus strain HBLF2013-1 polyprotein gene, complete cds
B3_(Unmapped_reads)_[B3]_(single)_contig_235		not available	not available
B3_(Unmapped_reads)_[B3]_(single)_contig_236	0.0416413	LR812521	Danio kyathit genome assembly, chromosome: 3
B3_(Unmapped_reads)_[B3]_(single)_contig_247		not available	not available
B3_(Unmapped_reads)_[B3]_(single)_contig_262		not available	not available
B3_(Unmapped_reads)_[B3]_(single)_contig_266	2.70167e-08	LR990259	Aricia agestis genome assembly, chromosome: 3
B3_(Unmapped_reads)_[B3]_(single)_contig_277	3.72028e-12	KX884142	Hubei partiti-like virus 3 strain QTM75369 RdRp gene, complete cds
B3_(Unmapped_reads)_[B3]_(single)_contig_282	4.10695e-08	MN296516	Tetranychus urticae-associated picorna-like virus 1 isolate PK13, complete genome
B3_(Unmapped_reads)_[B3]_(single)_contig_283	4.61095e-37	MN982393	Scaphoideus titanus-associated partiti-like virus 1 isolate St_USA hypothetical protein gene, complete cds
B3_(Unmapped_reads)_[B3]_(single)_contig_287	0.00656735	LR862396	Arvicola amphibius genome assembly, chromosome: 16
B3_(Unmapped_reads)_[B3]_(single)_contig_290		not available	not available
B3_(Unmapped_reads)_[B3]_(single)_contig_304		not available	not available
B3_(Unmapped_reads)_[B3]_(single)_contig_309	0.0365327	CP050606	Canis lupus familiaris breed Labrador retriever chromosome 07a
B3_(Unmapped_reads)_[B3]_(single)_contig_312		not available	not available
B3_(Unmapped_reads)_[B3]_(single)_contig_313	6.6511e-05	CP025655	Ipomoea trifida cultivar NCNSP0306 chromosome 12
B3_(Unmapped_reads)_[B3]_(single)_contig_324		not available	not available
B3_(Unmapped_reads)_[B3]_(single)_contig_326		not available	not available
B3_(Unmapped_reads)_[B3]_(single)_contig_330		not available	not available
B3_(Unmapped_reads)_[B3]_(single)_contig_337		not available	not available
B3_(Unmapped_reads)_[B3]_(single)_contig_345		not available	not available
B3_(Unmapped_reads)_[B3]_(single)_contig_357	0	KX362524	Rotavirus H strain RVH/Pig-wt/VNM/12087_40/VP1 RNA-dependent RNA polymerase (VP1) gene, partial cds
B3_(Unmapped_reads)_[B3]_(single)_contig_368	1.08067e-14	MH425588	Chicken picobirnavirus strain ChPBV-S2-Nov4/2013-HUN segment 2, complete sequence
B3_(Unmapped_reads)_[B3]_(single)_contig_376		not available	not available
B3_(Unmapped_reads)_[B3]_(single)_contig_384		not available	not available
B3_(Unmapped_reads)_[B3]_(single)_contig_387		not available	not available
B3_(Unmapped_reads)_[B3]_(single)_contig_389	0	MT096522	Culex Iflavi-like virus 4 isolate FTA1-8, complete genome
B3_(Unmapped_reads)_[B3]_(single)_contig_404	1.97932e-21	HG992041	Ennomos fuscantarius genome assembly, chromosome: 18
B3_(Unmapped_reads)_[B3]_(single)_contig_405		not available	not available
B3_(Unmapped_reads)_[B3]_(single)_contig_406	2.77675e-26	HG992041	Ennomos fuscantarius genome assembly, chromosome: 18
B3_(Unmapped_reads)_[B3]_(single)_contig_411	0.00262184	CP002057	Methanococcus voltae A3, complete genome
B3_(Unmapped_reads)_[B3]_(single)_contig_419	1.57949e-124	KX884162	Hubei partiti-like virus 31 strain spider131862 RdRp gene, complete cds
B3_(Unmapped_reads)_[B3]_(single)_contig_430	8.18089e-06	L37299	Helicoverpa armigera Stunt Virus RNA2 coat protein (p71) and p17 gene, complete cds
B3_(Unmapped_reads)_[B3]_(single)_contig_431	1.90265e-06	HG992041	Ennomos fuscantarius genome assembly, chromosome: 18
B3_(Unmapped_reads)_[B3]_(single)_contig_444	0.00281837	LR990609	Phalera bucephala genome assembly, chromosome: Z
B3_(Unmapped_reads)_[B3]_(single)_contig_452	0.0108327	NM_001279099	Cicer arietinum uricase-2 isozyme 1-like (LOC101500535), mRNA
B3_(Unmapped_reads)_[B3]_(single)_contig_454	1.44735e-08	MH620822	Lampyris noctiluca toti-like virus 1 isolate 17FIN10, complete genome
B3_(Unmapped_reads)_[B3]_(single)_contig_455	8.45149e-05	KX882966	Hubei toti-like virus 13 strain QTM25941 hypothetical protein 1 and hypothetical protein 2 genes, complete cds
B3_(Unmapped_reads)_[B3]_(single)_contig_461		not available	not available
B3_(Unmapped_reads)_[B3]_(single)_contig_464	6.97219e-05	LR990643	Xestia xanthographa genome assembly, chromosome: 2
B3_(Unmapped_reads)_[B3]_(single)_contig_467	7.96811e-158	KX884091	Wuhan fly virus 5 strain fly34516 segment Seg 1 RdRp gene, complete cds
B3_(Unmapped_reads)_[B3]_(single)_contig_475	0.0160118	LK064987	Apteryx australis mantelli genome assembly AptMant0, scaffold scaffold390
B3_(Unmapped_reads)_[B3]_(single)_contig_479	0	AY594353	Dendrolimus punctatus tetravirus segment RNA2, complete sequence
B3_(Unmapped_reads)_[B3]_(single)_contig_484	0.0111475	LR990258	Aricia agestis genome assembly, chromosome: 2
B3_(Unmapped_reads)_[B3]_(single)_contig_485		not available	not available
B3_(Unmapped_reads)_[B3]_(single)_contig_488		not available	not available
B3_(Unmapped_reads)_[B3]_(single)_contig_498		not available	not available
B3_(Unmapped_reads)_[B3]_(single)_contig_505	0.0158445	MT138116	Nodaviridae sp. isolate wpk139nod01 genomic sequence
B3_(Unmapped_reads)_[B3]_(single)_contig_514	7.53198e-47	AF461742	Euprosterna elaeasa virus, complete genome
B3_(Unmapped_reads)_[B3]_(single)_contig_518	6.23569e-28	KX884046	Hubei tetragnatha maxillosa virus 8 strain arthropodmix13417 segment Seg 1 RdRp gene, complete cds >gi|1110866294|gb|KX884121.1| Hubei tetragnatha maxillosa virus 8 strain QTM24815 segment Seg 1 RdRp gene, complete cds >gi|1110866400|gb|KX884173.1| Hubei tetragnatha maxillosa virus 8 strain SSZZ3448 segment Seg 1 RdRp gene, complete cds
B3_(Unmapped_reads)_[B3]_(single)_contig_529	0.00243117	AB017037	Himetobi P virus genomic RNA, complete sequence
B3_(Unmapped_reads)_[B3]_(single)_contig_530	0	KX884140	Hubei partiti-like virus 20 strain QTM74833 RdRp gene, complete cds
B3_(Unmapped_reads)_[B3]_(single)_contig_532	2.04325e-07	KM573786	Dromedary picobirnavirus isolate c1769 capsid protein gene, complete cds
B3_(Unmapped_reads)_[B3]_(single)_contig_536	5.08125e-19	XM_011163930	PREDICTED: Solenopsis invicta uncharacterized LOC105197513 (LOC105197513), mRNA
B3_(Unmapped_reads)_[B3]_(single)_contig_538		not available	not available
B3_(Unmapped_reads)_[B3]_(single)_contig_547	8.94146e-32	MN560636	Rondonia iflavirus 2 isolate BR_16 polyprotein gene, partial cds
B3_(Unmapped_reads)_[B3]_(single)_contig_550	0	KX884283	Hubei picorna-like virus 78 strain WHSF6879 hypothetical protein 1 and hypothetical protein 2 genes, complete cds
B3_(Unmapped_reads)_[B3]_(single)_contig_580	0.0428293	XM_014663969	PREDICTED: Vigna radiata var. radiata probable polyamine transporter At3g19553 (LOC106776493), mRNA
B3_(Unmapped_reads)_[B3]_(single)_contig_592	1.06005e-06	LC514402	Culex tritaeniorhynchus partitivirus 17CxITNGK-Ctr gene for RNA-dependent RNA polymerase, complete cds
B3_(Unmapped_reads)_[B3]_(single)_contig_595	2.02761e-25	KX884148	Hubei partiti-like virus 38 strain SCM245982 RdRp gene, complete cds
B3_(Unmapped_reads)_[B3]_(single)_contig_602	2.81401e-05	XM_011708161	PREDICTED: Wasmannia auropunctata uncharacterized LOC105461650 (LOC105461650), transcript variant X3, mRNA
B3_(Unmapped_reads)_[B3]_(single)_contig_603		not available	not available
B3_(Unmapped_reads)_[B3]_(single)_contig_606		not available	not available
B3_(Unmapped_reads)_[B3]_(single)_contig_609	0.000770681	CP064755	Fusarium pseudograminearum strain Class2-1C chromosome 3
B3_(Unmapped_reads)_[B3]_(single)_contig_617		not available	not available
B3_(Unmapped_reads)_[B3]_(single)_contig_618	0.00651945	CP011898	Ovis canadensis canadensis isolate 43U chromosome 13 sequence
B3_(Unmapped_reads)_[B3]_(single)_contig_619		not available	not available
B3_(Unmapped_reads)_[B3]_(single)_contig_623	1.89181e-12	KX884105	Hubei partiti-like virus 48 strain QCM147194 RdRp gene, complete cds
B3_(Unmapped_reads)_[B3]_(single)_contig_646	1.02383e-12	KX884140	Hubei partiti-like virus 20 strain QTM74833 RdRp gene, complete cds
B3_(Unmapped_reads)_[B3]_(single)_contig_657		not available	not available
B3_(Unmapped_reads)_[B3]_(single)_contig_660	1.14509e-111	KX228231	Helicoverpa armigera iflavirus strain HBLF2013-1 polyprotein gene, complete cds
B3_(Unmapped_reads)_[B3]_(single)_contig_666	0.00263809	CP030989	Arachis hypogaea cultivar Shitouqi chromosome A07
B3_(Unmapped_reads)_[B3]_(single)_contig_667	0.0456034	XM_014830294	PREDICTED: Equus asinus potassium channel, voltage gated Shaw related subfamily C, member 3 (KCNC3), partial mRNA
B3_(Unmapped_reads)_[B3]_(single)_contig_685	0.00985802	CP039334	Cicer arietinum chromosome Ca4
B3_(Unmapped_reads)_[B3]_(single)_contig_696		not available	not available
B3_(Unmapped_reads)_[B3]_(single)_contig_703	3.19159e-45	KX580892	Niehaus virus polyprotein gene, partial cds
B3_(Unmapped_reads)_[B3]_(single)_contig_708	0.034031	AC216472	Populus trichocarpa clone POP059-A09, complete sequence
B3_(Unmapped_reads)_[B3]_(single)_contig_709	4.64062e-09	KP757972	Uncultured virus clone DmelPosVir_36 genomic sequence
B3_(Unmapped_reads)_[B3]_(single)_contig_714		not available	not available
B3_(Unmapped_reads)_[B3]_(single)_contig_717		not available	not available
B3_(Unmapped_reads)_[B3]_(single)_contig_742	0	KX884091	Wuhan fly virus 5 strain fly34516 segment Seg 1 RdRp gene, complete cds
B3_(Unmapped_reads)_[B3]_(single)_contig_753	1.02143e-08	KU885997	Providence virus isolate 14EPF155, complete genome
B3_(Unmapped_reads)_[B3]_(single)_contig_758		not available	not available
B3_(Unmapped_reads)_[B3]_(single)_contig_773	0	MG995715	Robinvale bee virus 5 isolate VN1-15 nonstructural polyprotein gene, partial cds; and structural polyprotein gene, complete cds
B3_(Unmapped_reads)_[B3]_(single)_contig_777		not available	not available
B3_(Unmapped_reads)_[B3]_(single)_contig_788	4.54376e-05	KP757929	Drosophila-associated Partitiviridae-like 2 clone DmelPartitiLike_2 genomic sequence
B3_(Unmapped_reads)_[B3]_(single)_contig_791	1.46905e-72	AF461742	Euprosterna elaeasa virus, complete genome
B3_(Unmapped_reads)_[B3]_(single)_contig_801		not available	not available
B3_(Unmapped_reads)_[B3]_(single)_contig_803	0.0174739	CP022957	Maribacter cobaltidurans strain B1 chromosome, complete genome
B3_(Unmapped_reads)_[B3]_(single)_contig_807	3.24757e-59	AF461742	Euprosterna elaeasa virus, complete genome
B3_(Unmapped_reads)_[B3]_(single)_contig_811	0.0379751	LR862361	Pipistrellus pipistrellus genome assembly, chromosome: 5
B3_(Unmapped_reads)_[B3]_(single)_contig_817		not available	not available
B3_(Unmapped_reads)_[B3]_(single)_contig_857	1.19077e-93	LR990259	Aricia agestis genome assembly, chromosome: 3
B3_(Unmapped_reads)_[B3]_(single)_contig_858	2.29127e-48	LC214356	Bombyx mori iflavirus genomic RNA, complete genome, strain: BmIV variant 1
B3_(Unmapped_reads)_[B3]_(single)_contig_867	3.42974e-31	KX884046	Hubei tetragnatha maxillosa virus 8 strain arthropodmix13417 segment Seg 1 RdRp gene, complete cds >gi|1110866294|gb|KX884121.1| Hubei tetragnatha maxillosa virus 8 strain QTM24815 segment Seg 1 RdRp gene, complete cds >gi|1110866400|gb|KX884173.1| Hubei tetragnatha maxillosa virus 8 strain SSZZ3448 segment Seg 1 RdRp gene, complete cds
B3_(Unmapped_reads)_[B3]_(single)_contig_875		not available	not available
B3_(Unmapped_reads)_[B3]_(single)_contig_885		not available	not available
B3_(Unmapped_reads)_[B3]_(single)_contig_893		not available	not available
B3_(Unmapped_reads)_[B3]_(single)_contig_896	0.012841	OC865766	Medioppia subpectinata
B3_(Unmapped_reads)_[B3]_(single)_contig_897		not available	not available
B3_(Unmapped_reads)_[B3]_(single)_contig_898	0.0113007	XM_026029038	PREDICTED: Solanum lycopersicum probable peroxygenase 4 (LOC101245281), transcript variant X2, mRNA
B3_(Unmapped_reads)_[B3]_(single)_contig_903	1.01085e-60	KX884090	Wuhan fly virus 6 strain fly116610 RdRp gene, complete cds
B3_(Unmapped_reads)_[B3]_(single)_contig_904	0.00102188	OC918153	Oppiella nova
B3_(Unmapped_reads)_[B3]_(single)_contig_907	0	MK645245	Drosophila C virus isolate T, complete genome
B3_(Unmapped_reads)_[B3]_(single)_contig_912	0.0238398	XM_034251419	PREDICTED: Drosophila albomicans inhibitor of growth protein 3 (LOC117570007), mRNA
B3_(Unmapped_reads)_[B3]_(single)_contig_919	4.09182e-06	MH324432	Hypsignathus monstrosus tombus-like virus 2 isolate HMTLV2-RML38 hypothetical protein 1 gene, complete cds
B3_(Unmapped_reads)_[B3]_(single)_contig_924	0.000252278	LC597892	Osugoroshi virus clone OG23
B3_(Unmapped_reads)_[B3]_(single)_contig_926	4.90824e-64	KP757972	Uncultured virus clone DmelPosVir_36 genomic sequence
B3_(Unmapped_reads)_[B3]_(single)_contig_927	6.83714e-176	LC416255	Porcine rotavirus H NGS-17 NSP1 gene for nonstructural protein 1, complete cds
B3_(Unmapped_reads)_[B3]_(single)_contig_944	0.0259018	AL049589	Human DNA sequence from clone RP4-570L12 on chromosome Xq13.1-21.1, complete sequence
B3_(Unmapped_reads)_[B3]_(single)_contig_983		not available	not available
B3_(Unmapped_reads)_[B3]_(single)_contig_1001	0	MK645238	Drosophila C virus isolate CYG, complete genome
B3_(Unmapped_reads)_[B3]_(single)_contig_1008		not available	not available
B3_(Unmapped_reads)_[B3]_(single)_contig_1015		not available	not available
B3_(Unmapped_reads)_[B3]_(single)_contig_1031	4.2364e-10	KJ802403	Cripavirus NB-1/2011/HUN, complete genome
B3_(Unmapped_reads)_[B3]_(single)_contig_1050		not available	not available
B3_(Unmapped_reads)_[B3]_(single)_contig_1056		not available	not available
B3_(Unmapped_reads)_[B3]_(single)_contig_1074		not available	not available
B3_(Unmapped_reads)_[B3]_(single)_contig_1087	0.0203045	AF323747	Perina nuda picorna-like virus, complete genome
B3_(Unmapped_reads)_[B3]_(single)_contig_1135		not available	not available
B3_(Unmapped_reads)_[B3]_(single)_contig_1143	7.00087e-20	XR_005245671	PREDICTED: Bombyx mori uncharacterized LOC119629761 (LOC119629761), ncRNA
B3_(Unmapped_reads)_[B3]_(single)_contig_1283		not available	not available
B3_(Unmapped_reads)_[B3]_(single)_contig_1368	1.37884e-14	NC_043232	Thosea asigna virus RNA-dependent RNA polymerase (RdRp) gene, complete cds; and capsid protein gene, partial cds >gi|33339695|gb|AF282930.1| Thosea asigna virus RNA-dependent RNA polymerase (RdRp) gene, complete cds; and capsid protein gene, partial cds
B3_(Unmapped_reads)_[B3]_(single)_contig_1376		not available	not available
B3_(Unmapped_reads)_[B3]_(single)_contig_1379		not available	not available
B3_(Unmapped_reads)_[B3]_(single)_contig_1403		not available	not available
B3_(Unmapped_reads)_[B3]_(single)_contig_1457	1.18271e-113	LR991057	Notocelia uddmanniana genome assembly, chromosome: 5
B3_(Unmapped_reads)_[B3]_(single)_contig_1470	0.00471497	CP062026	Macrobrachium nipponense isolate FS-2020 chromosome 15
B3_(Unmapped_reads)_[B3]_(single)_contig_1496	1.41199e-09	MT138410	Riboviria sp. isolate rtr167pic3 genomic sequence
B3_(Unmapped_reads)_[B3]_(single)_contig_1504	1.55055e-45	AF461742	Euprosterna elaeasa virus, complete genome
B3_(Unmapped_reads)_[B3]_(single)_contig_1505		not available	not available
B3_(Unmapped_reads)_[B3]_(single)_contig_1616		not available	not available
B3_(Unmapped_reads)_[B3]_(single)_contig_2260	4.27688e-88	KX884046	Hubei tetragnatha maxillosa virus 8 strain arthropodmix13417 segment Seg 1 RdRp gene, complete cds >gi|1110866294|gb|KX884121.1| Hubei tetragnatha maxillosa virus 8 strain QTM24815 segment Seg 1 RdRp gene, complete cds >gi|1110866400|gb|KX884173.1| Hubei tetragnatha maxillosa virus 8 strain SSZZ3448 segment Seg 1 RdRp gene, complete cds
B3_(Unmapped_reads)_[B3]_(single)_contig_2391	4.26283e-74	LR698960	Corynebacteriaceae bacterium 'ARUP UnID 227' isolate MGYG-HGUT-01435 genome assembly, chromosome: 1
B3_(Unmapped_reads)_[B3]_(single)_contig_2651	2.79417e-07	MT240799	Soybean thrips picorna-like virus 4 strain STN1 polyprotein gene, partial cds
B3_(Unmapped_reads)_[B3]_(single)_contig_29	6.01655e-10	MT138409	Riboviria sp. isolate rob114pic1 genomic sequence
B3_(Unmapped_reads)_[B3]_(single)_contig_51		not available	not available
B3_(Unmapped_reads)_[B3]_(single)_contig_83		not available	not available
B3_(Unmapped_reads)_[B3]_(single)_contig_95	0.00336449	CP054831	Staphylococcus saprophyticus strain UTI-045 chromosome, complete genome
B3_(Unmapped_reads)_[B3]_(single)_contig_118	9.51339e-89	KJ186788	Spodoptera exigua iflavirus 2 from Spain, complete genome
B3_(Unmapped_reads)_[B3]_(single)_contig_123		not available	not available
B3_(Unmapped_reads)_[B3]_(single)_contig_166	5.67973e-31	KX884177	Hubei partiti-like virus 3 strain SSZZ4709 RdRp gene, complete cds
B3_(Unmapped_reads)_[B3]_(single)_contig_167	2.71013e-26	KX884177	Hubei partiti-like virus 3 strain SSZZ4709 RdRp gene, complete cds
B3_(Unmapped_reads)_[B3]_(single)_contig_170		not available	not available
B3_(Unmapped_reads)_[B3]_(single)_contig_176		not available	not available
B3_(Unmapped_reads)_[B3]_(single)_contig_257	0.00201066	LN590674	Cyprinus carpio genome assembly common carp genome, scaffold: LG42, chromosome: 42
B3_(Unmapped_reads)_[B3]_(single)_contig_267	0.0398889	CP029397	Acinetobacter defluvii strain WCHA30 chromosome, complete genome
B3_(Unmapped_reads)_[B3]_(single)_contig_274	0.00302073	CP062042	Macrobrachium nipponense isolate FS-2020 chromosome 29
B3_(Unmapped_reads)_[B3]_(single)_contig_284		not available	not available
B3_(Unmapped_reads)_[B3]_(single)_contig_302	2.10007e-13	MN933879	Picornavirales sp. isolate wag88shi1nc genomic sequence
B3_(Unmapped_reads)_[B3]_(single)_contig_311		not available	not available
B3_(Unmapped_reads)_[B3]_(single)_contig_318	3.68793e-48	KU885997	Providence virus isolate 14EPF155, complete genome
B3_(Unmapped_reads)_[B3]_(single)_contig_320	6.02118e-112	AY440721	Armigeres subalbatus ASAP ID: 39405 unknown mRNA sequence
B3_(Unmapped_reads)_[B3]_(single)_contig_334	3.33611e-77	KX228231	Helicoverpa armigera iflavirus strain HBLF2013-1 polyprotein gene, complete cds
B3_(Unmapped_reads)_[B3]_(single)_contig_341	0.0123559	MW023860	Soybean thrips partiti-like virus 11 strain STN1PV11 hypothetical protein gene, complete cds.
B3_(Unmapped_reads)_[B3]_(single)_contig_343	0.039384	MH899024	Dictyochrysa peterseni voucher Dict small subunit ribosomal RNA gene, partial sequence
B3_(Unmapped_reads)_[B3]_(single)_contig_344		not available	not available
B3_(Unmapped_reads)_[B3]_(single)_contig_351	1.32471e-98	KJ186788	Spodoptera exigua iflavirus 2 from Spain, complete genome
B3_(Unmapped_reads)_[B3]_(single)_contig_352	0.0239296	OC318040	3_Tce_b3v08
B3_(Unmapped_reads)_[B3]_(single)_contig_358	1.20484e-11	LR990637	Phalera bucephala genome assembly, chromosome: 28
B3_(Unmapped_reads)_[B3]_(single)_contig_365		not available	not available
B3_(Unmapped_reads)_[B3]_(single)_contig_366		not available	not available
B3_(Unmapped_reads)_[B3]_(single)_contig_380	4.9324e-39	KX884109	Hubei partiti-like virus 33 strain QCM951148 RdRp gene, complete cds
B3_(Unmapped_reads)_[B3]_(single)_contig_414		not available	not available
B3_(Unmapped_reads)_[B3]_(single)_contig_415		not available	not available
B3_(Unmapped_reads)_[B3]_(single)_contig_422	2.61167e-36	MT129733	Pennypacker partiti-like virus strain GUNCaV_Contig1-3 RNA-dependent RNA polymerase gene, partial cds
B3_(Unmapped_reads)_[B3]_(single)_contig_434		not available	not available
B3_(Unmapped_reads)_[B3]_(single)_contig_436	1.669e-95	MT138169	Totiviridae sp. isolate ltt164upi1 genomic sequence
B3_(Unmapped_reads)_[B3]_(single)_contig_439	7.44197e-12	MW030470	Hubei mosquito virus 2 isolate HMV-B3/YN hypothetical protein 1 and RdRp genes, partial cds
B3_(Unmapped_reads)_[B3]_(single)_contig_447		not available	not available
B3_(Unmapped_reads)_[B3]_(single)_contig_448	0.0234434	CP030944	Arcobacter aquimarinus strain W63 chromosome, complete genome
B3_(Unmapped_reads)_[B3]_(single)_contig_453	1.11195e-20	KX907618	Morris orbivirus strain J13 VP1 gene, complete cds
B3_(Unmapped_reads)_[B3]_(single)_contig_466	0.0376661	HG975517	Solanum lycopersicum chromosome ch05, complete genome
B3_(Unmapped_reads)_[B3]_(single)_contig_481	0.00781127	AC165193	Eulemur macaco macaco clone CH273-193D9, complete sequence
B3_(Unmapped_reads)_[B3]_(single)_contig_482		not available	not available
B3_(Unmapped_reads)_[B3]_(single)_contig_487	0	CP021986	Pseudomonas fragi strain DBC genome
B3_(Unmapped_reads)_[B3]_(single)_contig_513	1.06512e-133	MH188025	Culex Hubei-like virus strain CHVL/Fresno, complete genome
B3_(Unmapped_reads)_[B3]_(single)_contig_527	0.00276904	LR132004	Gouania willdenowi genome assembly, chromosome: 12
B3_(Unmapped_reads)_[B3]_(single)_contig_528		not available	not available
B3_(Unmapped_reads)_[B3]_(single)_contig_531	4.49432e-31	KX884047	Hubei tetragnatha maxillosa virus 8 strain arthropodmix13417 segment Seg 2 Capsid gene, complete cds >gi|1110866296|gb|KX884122.1| Hubei tetragnatha maxillosa virus 8 strain QTM24815 segment Seg 2 Capsid gene, complete cds >gi|1110866402|gb|KX884174.1| Hubei tetragnatha maxillosa virus 8 strain SSZZ3448 segment Seg 2 Capsid gene, complete cds
B3_(Unmapped_reads)_[B3]_(single)_contig_535		not available	not available
B3_(Unmapped_reads)_[B3]_(single)_contig_537	0.00502209	LR989995	Nymphalis urticae genome assembly, chromosome: 13
B3_(Unmapped_reads)_[B3]_(single)_contig_542	0	KR534892	Opsiphanes invirae iflavirus 1, complete genome
B3_(Unmapped_reads)_[B3]_(single)_contig_556		not available	not available
B3_(Unmapped_reads)_[B3]_(single)_contig_557		not available	not available
B3_(Unmapped_reads)_[B3]_(single)_contig_564		not available	not available
B3_(Unmapped_reads)_[B3]_(single)_contig_572	0.000895488	XM_638914	Dictyostelium discoideum AX4 Ras GTPase domain-containing protein (DDB_G0274301) mRNA, complete cds
B3_(Unmapped_reads)_[B3]_(single)_contig_573		not available	not available
B3_(Unmapped_reads)_[B3]_(single)_contig_574	0.000169225	AM441647	Vitis vinifera contig VV78X138218.16, whole genome shotgun sequence
B3_(Unmapped_reads)_[B3]_(single)_contig_576		not available	not available
B3_(Unmapped_reads)_[B3]_(single)_contig_583	1.40002e-50	KY316057	Noveria virus strain B8-Tt_S1_2 structural polyprotein gene, complete cds
B3_(Unmapped_reads)_[B3]_(single)_contig_585	0	KU254590	Porcine rotavirus H strain MN.9.65 VP4 gene, complete cds
B3_(Unmapped_reads)_[B3]_(single)_contig_586	1.28121e-128	KX884153	Hubei diptera virus 19 strain SCM51314 RdRp gene, complete cds
B3_(Unmapped_reads)_[B3]_(single)_contig_587		not available	not available
B3_(Unmapped_reads)_[B3]_(single)_contig_594	4.21783e-44	NC_002690	Nodamura virus RNA1 segment, complete sequence >gi|9739005|gb|AF174533.1| Nodamura virus RNA1 segment, complete sequence
B3_(Unmapped_reads)_[B3]_(single)_contig_597	0	MG995724	Victoria bee virus 2 isolate VN2-6 polyprotein gene, complete cds
B3_(Unmapped_reads)_[B3]_(single)_contig_598	0	NC_040561	Cherry virus Trakiya isolate PAI 2-29, complete genome >gi|1332060846|gb|MG459012.1| Cherry virus Trakiya isolate PAI 2-29, complete genome
B3_(Unmapped_reads)_[B3]_(single)_contig_599		not available	not available
B3_(Unmapped_reads)_[B3]_(single)_contig_605	0.00534897	KT780661	Nargus velox mitochondrion, partial genome
B3_(Unmapped_reads)_[B3]_(single)_contig_608	3.90362e-25	KX884143	Hubei partiti-like virus 17 strain QTM75790 RdRp gene, complete cds
B3_(Unmapped_reads)_[B3]_(single)_contig_612	1.7655e-70	MT138169	Totiviridae sp. isolate ltt164upi1 genomic sequence
B3_(Unmapped_reads)_[B3]_(single)_contig_615	0.000934605	XM_031978688	PREDICTED: Nomia melanderi neurofibromin (LOC116427867), transcript variant X9, mRNA
B3_(Unmapped_reads)_[B3]_(single)_contig_616		not available	not available
B3_(Unmapped_reads)_[B3]_(single)_contig_622	0.00311825	XM_025063702	PREDICTED: Cynoglossus semilaevis trichohyalin (LOC103391546), mRNA
B3_(Unmapped_reads)_[B3]_(single)_contig_629	0.0368297	MT631269	Methanosarcinales archaeon ANME-2c ERB4 clone GZfos31C2_A09076 seq_00001 genomic sequence
B3_(Unmapped_reads)_[B3]_(single)_contig_631	2.16691e-65	KX884086	Wuhan insect virus 24 strain CC64001 RdRp gene, complete cds
B3_(Unmapped_reads)_[B3]_(single)_contig_639	1.46993e-51	AY222839	Macrobrachium rosenbergii nodavirus segment RNA-1, complete sequence
B3_(Unmapped_reads)_[B3]_(single)_contig_644		not available	not available
B3_(Unmapped_reads)_[B3]_(single)_contig_661		not available	not available
B3_(Unmapped_reads)_[B3]_(single)_contig_663		not available	not available
B3_(Unmapped_reads)_[B3]_(single)_contig_673		not available	not available
B3_(Unmapped_reads)_[B3]_(single)_contig_676		not available	not available
B3_(Unmapped_reads)_[B3]_(single)_contig_679	0.00119261	KX882966	Hubei toti-like virus 13 strain QTM25941 hypothetical protein 1 and hypothetical protein 2 genes, complete cds
B3_(Unmapped_reads)_[B3]_(single)_contig_680		not available	not available
B3_(Unmapped_reads)_[B3]_(single)_contig_682	6.55832e-05	KX882965	Hubei toti-like virus 8 strain QTM25279 hypothetical protein gene, partial cds
B3_(Unmapped_reads)_[B3]_(single)_contig_683		not available	not available
B3_(Unmapped_reads)_[B3]_(single)_contig_684	2.97754e-31	OB799980	3_Tms_b3v08
B3_(Unmapped_reads)_[B3]_(single)_contig_686	0.0457015	NG_029596	Homo sapiens FYN binding protein 1 (FYB1), RefSeqGene (LRG_1351) on chromosome 5
B3_(Unmapped_reads)_[B3]_(single)_contig_688	0.0174177	LR989974	Laspeyria flexula genome assembly, chromosome: 25
B3_(Unmapped_reads)_[B3]_(single)_contig_691		not available	not available
B3_(Unmapped_reads)_[B3]_(single)_contig_693	1.98538e-05	XM_018788188	Plasmodium gaboni hypothetical protein partial mRNA
B3_(Unmapped_reads)_[B3]_(single)_contig_695		not available	not available
B3_(Unmapped_reads)_[B3]_(single)_contig_700	0	KX884145	Hubei diptera virus 17 strain SCM172187 segment Seg 1 RdRp gene, complete cds
B3_(Unmapped_reads)_[B3]_(single)_contig_701	3.87355e-79	KX882843	Hubei sobemo-like virus 42 strain QTM26192 hypothetical protein 1 and hypothetical protein 2 genes, complete cds
B3_(Unmapped_reads)_[B3]_(single)_contig_722	1.2468e-69	MF348204	Wuhan fly virus 6 isolate NcS segment RNA 2, complete sequence
B3_(Unmapped_reads)_[B3]_(single)_contig_724		not available	not available
B3_(Unmapped_reads)_[B3]_(single)_contig_725	3.26314e-18	JN870848	Spodoptera exigua iflavirus 2 isolate Korean, complete genome
B3_(Unmapped_reads)_[B3]_(single)_contig_727	0.0325599	OB792795	3_Tms_b3v08
B3_(Unmapped_reads)_[B3]_(single)_contig_735		not available	not available
B3_(Unmapped_reads)_[B3]_(single)_contig_737	0.0331158	XM_012972843	PREDICTED: Erythranthe guttatus uncharacterized LOC105949542 (LOC105949542), mRNA
B3_(Unmapped_reads)_[B3]_(single)_contig_741		not available	not available
B3_(Unmapped_reads)_[B3]_(single)_contig_743	0	MW039370	Wuhan fly virus 5 strain STN1WV5 isolate JN20 hypothetical protein gene, partial cds
B3_(Unmapped_reads)_[B3]_(single)_contig_745		not available	not available
B3_(Unmapped_reads)_[B3]_(single)_contig_755	0.000745914	LL999057	Strongyloides stercoralis genome assembly S_stercoralis_PV0001 ,scaffold SSTP_contig0000007
B3_(Unmapped_reads)_[B3]_(single)_contig_766	2.66651e-62	AF461742	Euprosterna elaeasa virus, complete genome
B3_(Unmapped_reads)_[B3]_(single)_contig_770	0	MT734809	Bat astrovirus isolate BAstV/RB, complete genome
B3_(Unmapped_reads)_[B3]_(single)_contig_785	0.0172177	CP051295	Ralstonia solanacearum strain CIAT_078 plasmid megaplasmid, complete sequence
B3_(Unmapped_reads)_[B3]_(single)_contig_790		not available	not available
B3_(Unmapped_reads)_[B3]_(single)_contig_792		not available	not available
B3_(Unmapped_reads)_[B3]_(single)_contig_815		not available	not available
B3_(Unmapped_reads)_[B3]_(single)_contig_816	0	KX924639	Biggievirus Mos11 replicase large subunit gene, partial cds; and hypothetical protein genes, complete cds
B3_(Unmapped_reads)_[B3]_(single)_contig_821		not available	not available
B3_(Unmapped_reads)_[B3]_(single)_contig_827	4.74763e-47	MH614313	Bombus-associated virus Nod1 putative capsid protein gene, partial cds
B3_(Unmapped_reads)_[B3]_(single)_contig_830	0.00764268	CP027084	Bos mutus isolate yakQH1 chromosome 16
B3_(Unmapped_reads)_[B3]_(single)_contig_831	5.2831e-49	LC597894	Osugoroshi virus clone OG25
B3_(Unmapped_reads)_[B3]_(single)_contig_833	0.00209617	XM_028676692	Plasmodium relictum conserved Plasmodium protein, unknown function (PRELSG_0925000), partial mRNA
B3_(Unmapped_reads)_[B3]_(single)_contig_837		not available	not available
B3_(Unmapped_reads)_[B3]_(single)_contig_841	4.13434e-10	KX884632	Hubei lepidoptera virus 4 strain LCM63323 hypothetical protein 4 gene, complete cds
B3_(Unmapped_reads)_[B3]_(single)_contig_842	0.0355595	CP029202	Spiroplasma melliferum strain AS576 chromosome, complete genome
B3_(Unmapped_reads)_[B3]_(single)_contig_844		not available	not available
B3_(Unmapped_reads)_[B3]_(single)_contig_851		not available	not available
B3_(Unmapped_reads)_[B3]_(single)_contig_853		not available	not available
B3_(Unmapped_reads)_[B3]_(single)_contig_854	7.49603e-08	MF287668	Formica cinerea virus 2 isolate FEX2like-D polyprotein (gp1) gene, partial cds
B3_(Unmapped_reads)_[B3]_(single)_contig_856		not available	not available
B3_(Unmapped_reads)_[B3]_(single)_contig_883	5.60026e-67	MG963177	Iflavirus sp. strain 15/G-Me polyprotein gene, partial cds
B3_(Unmapped_reads)_[B3]_(single)_contig_887	1.36198e-168	MN905999	Dicistroviridae sp. isolate wag171dic3 genomic sequence
B3_(Unmapped_reads)_[B3]_(single)_contig_890		not available	not available
B3_(Unmapped_reads)_[B3]_(single)_contig_894		not available	not available
B3_(Unmapped_reads)_[B3]_(single)_contig_914	0	KX884046	Hubei tetragnatha maxillosa virus 8 strain arthropodmix13417 segment Seg 1 RdRp gene, complete cds >gi|1110866294|gb|KX884121.1| Hubei tetragnatha maxillosa virus 8 strain QTM24815 segment Seg 1 RdRp gene, complete cds >gi|1110866400|gb|KX884173.1| Hubei tetragnatha maxillosa virus 8 strain SSZZ3448 segment Seg 1 RdRp gene, complete cds
B3_(Unmapped_reads)_[B3]_(single)_contig_916		not available	not available
B3_(Unmapped_reads)_[B3]_(single)_contig_928	2.84877e-36	KX884088	Changjiang partiti-like virus 1 strain CJLX57436 RdRp gene, partial cds
B3_(Unmapped_reads)_[B3]_(single)_contig_930	5.46307e-108	CP053154	Carposina sasakii isolate BJYQ chromosome 07
B3_(Unmapped_reads)_[B3]_(single)_contig_931		not available	not available
B3_(Unmapped_reads)_[B3]_(single)_contig_934	2.45299e-10	KX580885	Washington bat picornavirus polyprotein gene, complete cds
B3_(Unmapped_reads)_[B3]_(single)_contig_937		not available	not available
B3_(Unmapped_reads)_[B3]_(single)_contig_942		not available	not available
B3_(Unmapped_reads)_[B3]_(single)_contig_945		not available	not available
B3_(Unmapped_reads)_[B3]_(single)_contig_955		not available	not available
B3_(Unmapped_reads)_[B3]_(single)_contig_957		not available	not available
B3_(Unmapped_reads)_[B3]_(single)_contig_961	8.07229e-64	MN556979	Plasmopara viticola lesion associated Partitivirus 7 isolate DMG-D_DN27442 segment RNA1 RNA dependent RNA polymerase gene, complete cds
B3_(Unmapped_reads)_[B3]_(single)_contig_971		not available	not available
B3_(Unmapped_reads)_[B3]_(single)_contig_972		not available	not available
B3_(Unmapped_reads)_[B3]_(single)_contig_979		not available	not available
B3_(Unmapped_reads)_[B3]_(single)_contig_990	0.00069234	MT796428	Alphapermutotetravirus sp. isolate TR46077_c0_g1_i1 polyprotein, RNA-dependent RNA polymerase, and capsid protein genes, complete cds
B3_(Unmapped_reads)_[B3]_(single)_contig_993	0	KU095842	Daeseongdong virus 2 strain A12.2549/ROK/2012, complete genome
B3_(Unmapped_reads)_[B3]_(single)_contig_996		not available	not available
B3_(Unmapped_reads)_[B3]_(single)_contig_997	0.00949669	CP032558	Gossypium raimondii isolate D5-4 chromosome D5_06
B3_(Unmapped_reads)_[B3]_(single)_contig_998		not available	not available
B3_(Unmapped_reads)_[B3]_(single)_contig_1002	0	JN051383	Culex theileri haplotype Cx. theileri-18SA 18S ribosomal RNA gene, complete sequence
B3_(Unmapped_reads)_[B3]_(single)_contig_1003		not available	not available
B3_(Unmapped_reads)_[B3]_(single)_contig_1007		not available	not available
B3_(Unmapped_reads)_[B3]_(single)_contig_1010	0.0112582	LR794184	Lepeophtheirus salmonis strain IoA-00 genome assembly, chromosome: 1
B3_(Unmapped_reads)_[B3]_(single)_contig_1014		not available	not available
B3_(Unmapped_reads)_[B3]_(single)_contig_1017	0.0401859	LR990340	Mythimna impura genome assembly, chromosome: 1
B3_(Unmapped_reads)_[B3]_(single)_contig_1020		not available	not available
B3_(Unmapped_reads)_[B3]_(single)_contig_1023	6.85413e-108	MN167494	Hudson virus VP2 gene, partial cds
B3_(Unmapped_reads)_[B3]_(single)_contig_1054	6.20027e-05	LC026053	Camponotus yamaokai virus genomic RNA, complete genome
B3_(Unmapped_reads)_[B3]_(single)_contig_1055	0	MT096522	Culex Iflavi-like virus 4 isolate FTA1-8, complete genome
B3_(Unmapped_reads)_[B3]_(single)_contig_1061		not available	not available
B3_(Unmapped_reads)_[B3]_(single)_contig_1073	0.00808548	CP016543	Planococcus donghaensis strain DSM 22276, complete genome
B3_(Unmapped_reads)_[B3]_(single)_contig_1090		not available	not available
B3_(Unmapped_reads)_[B3]_(single)_contig_1107		not available	not available
B3_(Unmapped_reads)_[B3]_(single)_contig_1118		not available	not available
B3_(Unmapped_reads)_[B3]_(single)_contig_1141		not available	not available
B3_(Unmapped_reads)_[B3]_(single)_contig_1183		not available	not available
B3_(Unmapped_reads)_[B3]_(single)_contig_1184		not available	not available
B3_(Unmapped_reads)_[B3]_(single)_contig_1186	1.36002e-166	NC_040832	Culex Iflavi-like virus 4 strain CIVL4-Sonoma, complete genome >gi|1464252009|gb|MH188012.1| Culex Iflavi-like virus 4 strain CIVL4-Sonoma, complete genome
B3_(Unmapped_reads)_[B3]_(single)_contig_1187	7.85619e-11	MH384294	Chaq virus strain INNminus0002 hypothetical protein gene, complete cds
B3_(Unmapped_reads)_[B3]_(single)_contig_1192	4.6741e-113	MG995715	Robinvale bee virus 5 isolate VN1-15 nonstructural polyprotein gene, partial cds; and structural polyprotein gene, complete cds
B3_(Unmapped_reads)_[B3]_(single)_contig_1195	7.24463e-10	MT796428	Alphapermutotetravirus sp. isolate TR46077_c0_g1_i1 polyprotein, RNA-dependent RNA polymerase, and capsid protein genes, complete cds
B3_(Unmapped_reads)_[B3]_(single)_contig_1198	2.09154e-103	KX580892	Niehaus virus polyprotein gene, partial cds
B3_(Unmapped_reads)_[B3]_(single)_contig_1200		not available	not available
B3_(Unmapped_reads)_[B3]_(single)_contig_1201		not available	not available
B3_(Unmapped_reads)_[B3]_(single)_contig_1218	9.28508e-07	MT648430	Soybean thrips partiti-like virus 10 isolate STN1PV10 RNA-dependent RNA polymerase gene, partial cds
B3_(Unmapped_reads)_[B3]_(single)_contig_1251		not available	not available
B3_(Unmapped_reads)_[B3]_(single)_contig_1253	1.95895e-09	MK033133	Helicoverpa armigera Nora virus isolate LF2013-1, complete genome
B3_(Unmapped_reads)_[B3]_(single)_contig_1255		not available	not available
B3_(Unmapped_reads)_[B3]_(single)_contig_1262		not available	not available
B3_(Unmapped_reads)_[B3]_(single)_contig_1270	0.011548	LR778260	Coregonus sp. 'balchen' genome assembly, chromosome: 8
B3_(Unmapped_reads)_[B3]_(single)_contig_1275	0.000934043	LN899822	Ralstonia solanacearum genome assembly 9 genomes, chromosome : IV
B3_(Unmapped_reads)_[B3]_(single)_contig_1288		not available	not available
B3_(Unmapped_reads)_[B3]_(single)_contig_1295	0.0464861	GU597378	Chymomyza procnemis 28S ribosomal RNA gene, partial sequence
B3_(Unmapped_reads)_[B3]_(single)_contig_1301	0.00523143	LR778313	Raphanus sativus genome assembly, chromosome: 4
B3_(Unmapped_reads)_[B3]_(single)_contig_1348	7.71699e-59	KX884146	Hubei diptera virus 17 strain SCM172187 segment Seg 2 hypothetical protein gene, complete cds
B3_(Unmapped_reads)_[B3]_(single)_contig_1353		not available	not available
B3_(Unmapped_reads)_[B3]_(single)_contig_1358	8.4657e-16	MW073816	Nodaviridae sp. isolate Nodavirus-like_sequence_92812 RNA-dependent RNA polymerase gene, partial cds
B3_(Unmapped_reads)_[B3]_(single)_contig_1363	0.027264	LR792822	Digitaria exilis annotation
B3_(Unmapped_reads)_[B3]_(single)_contig_1384		not available	not available
B3_(Unmapped_reads)_[B3]_(single)_contig_1404	0.0105984	AP018180	Nostoc carneum NIES-2107 DNA, nearly complete genome
B3_(Unmapped_reads)_[B3]_(single)_contig_1405	0	GU911321	Culex pipiens pipiens clone P1_2 28S ribosomal RNA, partial sequence, and 28S-18S ribosomal RNA intergenic spacer, complete sequence
B3_(Unmapped_reads)_[B3]_(single)_contig_1408		not available	not available
B3_(Unmapped_reads)_[B3]_(single)_contig_1449	0.0463453	LR215036	Mycoplasma citelli strain NCTC10181 chromosome 1
B3_(Unmapped_reads)_[B3]_(single)_contig_1485	0	MT137949	Iflaviridae sp. isolate ltt163ifl2 genomic sequence
B3_(Unmapped_reads)_[B3]_(single)_contig_1492	0.00188409	MH753012	CRIMIC donor vector pM37(2), complete sequence
B3_(Unmapped_reads)_[B3]_(single)_contig_1524	0	MT138169	Totiviridae sp. isolate ltt164upi1 genomic sequence
B3_(Unmapped_reads)_[B3]_(single)_contig_1550	0.0480587	LR862370	Pipistrellus pipistrellus genome assembly, chromosome: 14
B3_(Unmapped_reads)_[B3]_(single)_contig_1553		not available	not available
B3_(Unmapped_reads)_[B3]_(single)_contig_1578		not available	not available
B3_(Unmapped_reads)_[B3]_(single)_contig_1641		not available	not available
B3_(Unmapped_reads)_[B3]_(single)_contig_1642		not available	not available
B3_(Unmapped_reads)_[B3]_(single)_contig_1665	0.0102121	MT796492	Zygophyllum xanthoxylon chloroplast, complete genome >gi|1898140105|gb|MT796492.1| Zygophyllum xanthoxylon chloroplast, complete genome
B3_(Unmapped_reads)_[B3]_(single)_contig_1672	8.47804e-19	KX884046	Hubei tetragnatha maxillosa virus 8 strain arthropodmix13417 segment Seg 1 RdRp gene, complete cds >gi|1110866294|gb|KX884121.1| Hubei tetragnatha maxillosa virus 8 strain QTM24815 segment Seg 1 RdRp gene, complete cds >gi|1110866400|gb|KX884173.1| Hubei tetragnatha maxillosa virus 8 strain SSZZ3448 segment Seg 1 RdRp gene, complete cds
B3_(Unmapped_reads)_[B3]_(single)_contig_1675		not available	not available
B3_(Unmapped_reads)_[B3]_(single)_contig_1717		not available	not available
B3_(Unmapped_reads)_[B3]_(single)_contig_1726		not available	not available
B3_(Unmapped_reads)_[B3]_(single)_contig_1801	8.62768e-63	MN714669	Thrips tabaci associated picorna-like virus 1 isolate ThassRNAV6 hypothetical protein gene, complete cds
B3_(Unmapped_reads)_[B3]_(single)_contig_1878	0.0121517	LR994572	Syritta pipiens genome assembly, chromosome: 2
B3_(Unmapped_reads)_[B3]_(single)_contig_1896	6.21269e-71	KJ186788	Spodoptera exigua iflavirus 2 from Spain, complete genome
B3_(Unmapped_reads)_[B3]_(single)_contig_1902		not available	not available
B3_(Unmapped_reads)_[B3]_(single)_contig_1923	3.7834e-39	JN870848	Spodoptera exigua iflavirus 2 isolate Korean, complete genome
B3_(Unmapped_reads)_[B3]_(single)_contig_1924	1.03095e-26	JN870848	Spodoptera exigua iflavirus 2 isolate Korean, complete genome
B3_(Unmapped_reads)_[B3]_(single)_contig_2000	0.00270697	CP029191	Streptomyces venezuelae strain ATCC 14585 chromosome, complete genome
B3_(Unmapped_reads)_[B3]_(single)_contig_15	0.00249281	OB793084	3_Tms_b3v08
B3_(Unmapped_reads)_[B3]_(single)_contig_119	2.00047e-23	KJ186788	Spodoptera exigua iflavirus 2 from Spain, complete genome
B3_(Unmapped_reads)_[B3]_(single)_contig_183	1.25827e-19	MG963177	Iflavirus sp. strain 15/G-Me polyprotein gene, partial cds
B3_(Unmapped_reads)_[B3]_(single)_contig_209	0.00629509	XM_020802954	PREDICTED: Pogona vitticeps ATP binding cassette subfamily C member 8 (ABCC8), transcript variant X3, mRNA
B3_(Unmapped_reads)_[B3]_(single)_contig_260	0.0251152	DQ537335	Triticum aestivum clones BAC 1031P08; BAC 754K10; BAC 1344C16, complete sequence
B3_(Unmapped_reads)_[B3]_(single)_contig_275		not available	not available
B3_(Unmapped_reads)_[B3]_(single)_contig_280	5.34002e-16	KX882972	Hubei diptera virus 22 strain SCM45279 hypothetical protein 1 and hypothetical protein 2 genes, complete cds
B3_(Unmapped_reads)_[B3]_(single)_contig_315	0.0110651	LR699163	Geotrypetes seraphini genome assembly, chromosome: 18
B3_(Unmapped_reads)_[B3]_(single)_contig_316	6.04136e-34	MN714669	Thrips tabaci associated picorna-like virus 1 isolate ThassRNAV6 hypothetical protein gene, complete cds
B3_(Unmapped_reads)_[B3]_(single)_contig_373		not available	not available
B3_(Unmapped_reads)_[B3]_(single)_contig_410		not available	not available
B3_(Unmapped_reads)_[B3]_(single)_contig_426	3.29623e-65	KU754536	Grange virus segment 7 hypothetical protein gene, partial cds
B3_(Unmapped_reads)_[B3]_(single)_contig_428	8.83898e-15	KX884048	Hubei tetragnatha maxillosa virus 8 strain arthropodmix13417 segment Seg 3 hypothetical protein gene, complete cds >gi|1110866298|gb|KX884123.1| Hubei tetragnatha maxillosa virus 8 strain QTM24815 segment Seg 3 hypothetical protein gene, complete cds >gi|1110866404|gb|KX884175.1| Hubei tetragnatha maxillosa virus 8 strain SSZZ3448 segment Seg 3 hypothetical protein gene, complete cds
B3_(Unmapped_reads)_[B3]_(single)_contig_429		not available	not available
B3_(Unmapped_reads)_[B3]_(single)_contig_440	0.000327712	MT195549	Soybean thrips bicistronic virus 1 strain STN1 structural polyprotein and nonstructural polyprotein genes, complete cds
B3_(Unmapped_reads)_[B3]_(single)_contig_449		not available	not available
B3_(Unmapped_reads)_[B3]_(single)_contig_451	4.18047e-45	AY594352	Dendrolimus punctatus tetravirus segment RNA1, complete sequence
B3_(Unmapped_reads)_[B3]_(single)_contig_469		not available	not available
B3_(Unmapped_reads)_[B3]_(single)_contig_477	2.09419e-07	GU991616	Providence virus isolate vFLM1, complete genome >gi|1127379579|gb|KX280626.3| Providence virus, complete genome
B3_(Unmapped_reads)_[B3]_(single)_contig_486	0.0135484	LR989959	Laspeyria flexula genome assembly, chromosome: 10
B3_(Unmapped_reads)_[B3]_(single)_contig_521		not available	not available
B3_(Unmapped_reads)_[B3]_(single)_contig_555		not available	not available
B3_(Unmapped_reads)_[B3]_(single)_contig_558		not available	not available
B3_(Unmapped_reads)_[B3]_(single)_contig_563	0	KX518769	Cordoba virus strain EVG9-226B hypothetical protein 1 gene, complete cds
B3_(Unmapped_reads)_[B3]_(single)_contig_569	0.0379554	AK456047	Triticum aestivum mRNA, clone: tplb0011f07, cultivar Chinese Spring
B3_(Unmapped_reads)_[B3]_(single)_contig_620	5.59733e-92	CP034499	Eukaryotic synthetic construct chromosome 20 >gi|1549098600|gb|CP034524.1| Eukaryotic synthetic construct chromosome 20
B3_(Unmapped_reads)_[B3]_(single)_contig_624		not available	not available
B3_(Unmapped_reads)_[B3]_(single)_contig_632	0.000622477	LR991031	Cosmia trapezina genome assembly, chromosome: 12
B3_(Unmapped_reads)_[B3]_(single)_contig_640		not available	not available
B3_(Unmapped_reads)_[B3]_(single)_contig_664		not available	not available
B3_(Unmapped_reads)_[B3]_(single)_contig_677	7.69403e-08	MH384378	Galbut virus strain MEL195G segment 1 putative RNA-dependent RNA polymerase gene, complete cds
B3_(Unmapped_reads)_[B3]_(single)_contig_689		not available	not available
B3_(Unmapped_reads)_[B3]_(single)_contig_692		not available	not available
B3_(Unmapped_reads)_[B3]_(single)_contig_733		not available	not available
B3_(Unmapped_reads)_[B3]_(single)_contig_746		not available	not available
B3_(Unmapped_reads)_[B3]_(single)_contig_768		not available	not available
B3_(Unmapped_reads)_[B3]_(single)_contig_778		not available	not available
B3_(Unmapped_reads)_[B3]_(single)_contig_784	1.00488e-08	MN714669	Thrips tabaci associated picorna-like virus 1 isolate ThassRNAV6 hypothetical protein gene, complete cds
B3_(Unmapped_reads)_[B3]_(single)_contig_787	3.37515e-06	MT138162	Solemoviridae sp. isolate bsk136shi03 genomic sequence
B3_(Unmapped_reads)_[B3]_(single)_contig_797	0.0187662	LR633943	Gadus morhua genome assembly, chromosome: 1
B3_(Unmapped_reads)_[B3]_(single)_contig_809	9.697e-34	MG963177	Iflavirus sp. strain 15/G-Me polyprotein gene, partial cds
B3_(Unmapped_reads)_[B3]_(single)_contig_814	2.35741e-66	MT127560	Diversinervus elegans virus, complete genome.
B3_(Unmapped_reads)_[B3]_(single)_contig_825		not available	not available
B3_(Unmapped_reads)_[B3]_(single)_contig_850		not available	not available
B3_(Unmapped_reads)_[B3]_(single)_contig_855		not available	not available
B3_(Unmapped_reads)_[B3]_(single)_contig_872	1.23494e-22	MN560635	Rondonia iflavirus 1 isolate BR_15 polyprotein gene, complete cds
B3_(Unmapped_reads)_[B3]_(single)_contig_874	0.0070266	LN591211	Cyprinus carpio genome assembly common carp genome ,scaffold 000028974
B3_(Unmapped_reads)_[B3]_(single)_contig_877		not available	not available
B3_(Unmapped_reads)_[B3]_(single)_contig_913		not available	not available
B3_(Unmapped_reads)_[B3]_(single)_contig_915		not available	not available
B3_(Unmapped_reads)_[B3]_(single)_contig_933	0.00440269	AP018156	Caenorhabditis sp. 34 TK-2017 DNA. chromosome X, nearly complete genome
B3_(Unmapped_reads)_[B3]_(single)_contig_953		not available	not available
B3_(Unmapped_reads)_[B3]_(single)_contig_956		not available	not available
B3_(Unmapped_reads)_[B3]_(single)_contig_976		not available	not available
B3_(Unmapped_reads)_[B3]_(single)_contig_984		not available	not available
B3_(Unmapped_reads)_[B3]_(single)_contig_1006		not available	not available
B3_(Unmapped_reads)_[B3]_(single)_contig_1018		not available	not available
B3_(Unmapped_reads)_[B3]_(single)_contig_1022		not available	not available
B3_(Unmapped_reads)_[B3]_(single)_contig_1034	8.98274e-103	MN714669	Thrips tabaci associated picorna-like virus 1 isolate ThassRNAV6 hypothetical protein gene, complete cds
B3_(Unmapped_reads)_[B3]_(single)_contig_1051		not available	not available
B3_(Unmapped_reads)_[B3]_(single)_contig_1058		not available	not available
B3_(Unmapped_reads)_[B3]_(single)_contig_1067		not available	not available
B3_(Unmapped_reads)_[B3]_(single)_contig_1089		not available	not available
B3_(Unmapped_reads)_[B3]_(single)_contig_1092	0.000109888	AC235863	Glycine max clone GM_WBb0105E20, complete sequence
B3_(Unmapped_reads)_[B3]_(single)_contig_1093	0.0383444	CP054584	Bacillus subtilis strain KKD1 chromosome, complete genome
B3_(Unmapped_reads)_[B3]_(single)_contig_1100		not available	not available
B3_(Unmapped_reads)_[B3]_(single)_contig_1112	2.84967e-48	MT648424	Soybean thrips partiti-like virus 4 isolate STN1PV4 RNA-dependent RNA polymerase gene, complete cds
B3_(Unmapped_reads)_[B3]_(single)_contig_1115	0.0375722	OA917057	Notodromas monacha
B3_(Unmapped_reads)_[B3]_(single)_contig_1120		not available	not available
B3_(Unmapped_reads)_[B3]_(single)_contig_1125		not available	not available
B3_(Unmapped_reads)_[B3]_(single)_contig_1126		not available	not available
B3_(Unmapped_reads)_[B3]_(single)_contig_1132		not available	not available
B3_(Unmapped_reads)_[B3]_(single)_contig_1146	1.47272e-49	MT137960	Iflaviridae sp. isolate rfb199ifl1 genomic sequence
B3_(Unmapped_reads)_[B3]_(single)_contig_1162	0.0293202	MG995694	Darwin bee virus 2 isolate NT-6 polyprotein gene, complete cds
B3_(Unmapped_reads)_[B3]_(single)_contig_1167		not available	not available
B3_(Unmapped_reads)_[B3]_(single)_contig_1176		not available	not available
B3_(Unmapped_reads)_[B3]_(single)_contig_1182		not available	not available
B3_(Unmapped_reads)_[B3]_(single)_contig_1202	0.0362961	CP021243	Kluyveromyces lactis strain GG799 chromosome E, complete sequence
B3_(Unmapped_reads)_[B3]_(single)_contig_1206		not available	not available
B3_(Unmapped_reads)_[B3]_(single)_contig_1207		not available	not available
B3_(Unmapped_reads)_[B3]_(single)_contig_1208	0.0179724	HG992024	Ennomos fuscantarius genome assembly, chromosome: 1
B3_(Unmapped_reads)_[B3]_(single)_contig_1210	0	KX884217	Wuhan house centipede virus 8 strain WHYY33011 RdRp gene, complete cds
B3_(Unmapped_reads)_[B3]_(single)_contig_1225		not available	not available
B3_(Unmapped_reads)_[B3]_(single)_contig_1238		not available	not available
B3_(Unmapped_reads)_[B3]_(single)_contig_1245	1.78711e-80	HG993175	Pieris napi genome assembly, chromosome: 18
B3_(Unmapped_reads)_[B3]_(single)_contig_1246		not available	not available
B3_(Unmapped_reads)_[B3]_(single)_contig_1249	1.34867e-06	KX883768	Shayang virga-like virus 1 strain HC20676 hypothetical protein gene, complete cds
B3_(Unmapped_reads)_[B3]_(single)_contig_1252		not available	not available
B3_(Unmapped_reads)_[B3]_(single)_contig_1260		not available	not available
B3_(Unmapped_reads)_[B3]_(single)_contig_1272	2.39253e-141	KT962034	Rotavirus H non-structural protein 2 gene, complete cds
B3_(Unmapped_reads)_[B3]_(single)_contig_1276	0.0381068	CP023128	Lupinus angustifolius cultivar Tanjil chromosome LG-16
B3_(Unmapped_reads)_[B3]_(single)_contig_1280		not available	not available
B3_(Unmapped_reads)_[B3]_(single)_contig_1289	0.00217754	LR899426	Corylus avellana genome assembly, chromosome: ca4
B3_(Unmapped_reads)_[B3]_(single)_contig_1292		not available	not available
B3_(Unmapped_reads)_[B3]_(single)_contig_1309	1.36319e-73	OA597785	1_Tdi_b3v08
B3_(Unmapped_reads)_[B3]_(single)_contig_1312		not available	not available
B3_(Unmapped_reads)_[B3]_(single)_contig_1324	0.00525528	LR899874	Darwinula stevensoni
B3_(Unmapped_reads)_[B3]_(single)_contig_1326	0.0243567	CP053561	Gossypium arboreum cultivar Shixiya1 chromosome 12
B3_(Unmapped_reads)_[B3]_(single)_contig_1335	0.00557782	XM_001297019	Trichomonas vaginalis G3 surface antigen BspA-like (TVAG_511010) partial mRNA
B3_(Unmapped_reads)_[B3]_(single)_contig_1342	3.42749e-05	KX883195	Hubei noda-like virus 22 strain WGML142106 hypothetical protein gene, complete cds
B3_(Unmapped_reads)_[B3]_(single)_contig_1355		not available	not available
B3_(Unmapped_reads)_[B3]_(single)_contig_1356		not available	not available
B3_(Unmapped_reads)_[B3]_(single)_contig_1360		not available	not available
B3_(Unmapped_reads)_[B3]_(single)_contig_1361		not available	not available
B3_(Unmapped_reads)_[B3]_(single)_contig_1373		not available	not available
B3_(Unmapped_reads)_[B3]_(single)_contig_1380	2.38218e-84	KX884049	Hubei tetragnatha maxillosa virus 8 strain arthropodmix13417 segment Seg 4 hypothetical protein gene, complete cds >gi|1110866300|gb|KX884124.1| Hubei tetragnatha maxillosa virus 8 strain QTM24815 segment Seg 4 hypothetical protein gene, complete cds >gi|1110866406|gb|KX884176.1| Hubei tetragnatha maxillosa virus 8 strain SSZZ3448 segment Seg 4 hypothetical protein gene, complete cds
B3_(Unmapped_reads)_[B3]_(single)_contig_1383	0	KU095842	Daeseongdong virus 2 strain A12.2549/ROK/2012, complete genome
B3_(Unmapped_reads)_[B3]_(single)_contig_1386		not available	not available
B3_(Unmapped_reads)_[B3]_(single)_contig_1406		not available	not available
B3_(Unmapped_reads)_[B3]_(single)_contig_1448		not available	not available
B3_(Unmapped_reads)_[B3]_(single)_contig_1454	0.0206484	OE182542	2_Tcm_b3v08
B3_(Unmapped_reads)_[B3]_(single)_contig_1468		not available	not available
B3_(Unmapped_reads)_[B3]_(single)_contig_1475	0.03001	LR606184	Aquila chrysaetos chrysaetos genome assembly, chromosome: 4
B3_(Unmapped_reads)_[B3]_(single)_contig_1482		not available	not available
B3_(Unmapped_reads)_[B3]_(single)_contig_1491		not available	not available
B3_(Unmapped_reads)_[B3]_(single)_contig_1493		not available	not available
B3_(Unmapped_reads)_[B3]_(single)_contig_1508		not available	not available
B3_(Unmapped_reads)_[B3]_(single)_contig_1510	0	MF535298	Rhopalosiphum padi virus nonstructural polyprotein gene, complete cds; and structural polyprotein gene, partial cds
B3_(Unmapped_reads)_[B3]_(single)_contig_1514		not available	not available
B3_(Unmapped_reads)_[B3]_(single)_contig_1522		not available	not available
B3_(Unmapped_reads)_[B3]_(single)_contig_1523		not available	not available
B3_(Unmapped_reads)_[B3]_(single)_contig_1532	4.83467e-17	KX580892	Niehaus virus polyprotein gene, partial cds
B3_(Unmapped_reads)_[B3]_(single)_contig_1535		not available	not available
B3_(Unmapped_reads)_[B3]_(single)_contig_1545		not available	not available
B3_(Unmapped_reads)_[B3]_(single)_contig_1551		not available	not available
B3_(Unmapped_reads)_[B3]_(single)_contig_1556	0.00150583	AM482572	Vitis vinifera contig VV78X044949.3, whole genome shotgun sequence
B3_(Unmapped_reads)_[B3]_(single)_contig_1562		not available	not available
B3_(Unmapped_reads)_[B3]_(single)_contig_1574	0.00295444	CP029329	Clostridium beijerinckii isolate WB53 chromosome, complete genome
B3_(Unmapped_reads)_[B3]_(single)_contig_1575		not available	not available
B3_(Unmapped_reads)_[B3]_(single)_contig_1576	3.77031e-93	MH990441	Tetranychus truncatus clone 06 polyprotein-3 mRNA, complete cds
B3_(Unmapped_reads)_[B3]_(single)_contig_1581		not available	not available
B3_(Unmapped_reads)_[B3]_(single)_contig_1583		not available	not available
B3_(Unmapped_reads)_[B3]_(single)_contig_1587		not available	not available
B3_(Unmapped_reads)_[B3]_(single)_contig_1589	1.46336e-61	LR761648	Aphantopus hyperantus genome assembly, chromosome: 2
B3_(Unmapped_reads)_[B3]_(single)_contig_1610		not available	not available
B3_(Unmapped_reads)_[B3]_(single)_contig_1611	2.27288e-07	MN933888	Riboviria sp. isolate tit162shi2nc genomic sequence
B3_(Unmapped_reads)_[B3]_(single)_contig_1612		not available	not available
B3_(Unmapped_reads)_[B3]_(single)_contig_1627		not available	not available
B3_(Unmapped_reads)_[B3]_(single)_contig_1633		not available	not available
B3_(Unmapped_reads)_[B3]_(single)_contig_1638		not available	not available
B3_(Unmapped_reads)_[B3]_(single)_contig_1648		not available	not available
B3_(Unmapped_reads)_[B3]_(single)_contig_1651	0.00367091	CP047567	Solanum pinnatisectum cultivar CGN17745 chromosome 1
B3_(Unmapped_reads)_[B3]_(single)_contig_1657		not available	not available
B3_(Unmapped_reads)_[B3]_(single)_contig_1660	0	MH384326	Galbut virus strain MELplus21664 segment 2 orf1 gene, complete cds
B3_(Unmapped_reads)_[B3]_(single)_contig_1662	4.23003e-56	MT138183	Riboviria sp. isolate wpk049rna01 genomic sequence
B3_(Unmapped_reads)_[B3]_(single)_contig_1664		not available	not available
B3_(Unmapped_reads)_[B3]_(single)_contig_1669	0.00731636	CP032561	Gossypium raimondii isolate D5-4 chromosome D5_09
B3_(Unmapped_reads)_[B3]_(single)_contig_1678	0.000745254	CP002101	Methanosalsum zhilinae DSM 4017, complete genome
B3_(Unmapped_reads)_[B3]_(single)_contig_1688		not available	not available
B3_(Unmapped_reads)_[B3]_(single)_contig_1706	0.0161816	AP022683	Epinephelus fuscoguttatus DNA, LG9, complete sequence
B3_(Unmapped_reads)_[B3]_(single)_contig_1708		not available	not available
B3_(Unmapped_reads)_[B3]_(single)_contig_1710		not available	not available
B3_(Unmapped_reads)_[B3]_(single)_contig_1719		not available	not available
B3_(Unmapped_reads)_[B3]_(single)_contig_1723	0.0072493	CP061472	Geobacillus thermoleovorans strain SURF-48B chromosome, complete genome
B3_(Unmapped_reads)_[B3]_(single)_contig_1728	0.00601406	KX228231	Helicoverpa armigera iflavirus strain HBLF2013-1 polyprotein gene, complete cds
B3_(Unmapped_reads)_[B3]_(single)_contig_1733		not available	not available
B3_(Unmapped_reads)_[B3]_(single)_contig_1738		not available	not available
B3_(Unmapped_reads)_[B3]_(single)_contig_1756	0	CP021986	Pseudomonas fragi strain DBC genome
B3_(Unmapped_reads)_[B3]_(single)_contig_1758		not available	not available
B3_(Unmapped_reads)_[B3]_(single)_contig_1763	0.00178486	MT138407	Riboviria sp. isolate gbt105pic1nc genomic sequence
B3_(Unmapped_reads)_[B3]_(single)_contig_1778		not available	not available
B3_(Unmapped_reads)_[B3]_(single)_contig_1781	4.28921e-06	KM573801	Dromedary picobirnavirus isolate c4180 putative RNA-dependent RNA polymerase (RdRp) gene, complete cds
B3_(Unmapped_reads)_[B3]_(single)_contig_1795	1.23994e-34	MN714669	Thrips tabaci associated picorna-like virus 1 isolate ThassRNAV6 hypothetical protein gene, complete cds
B3_(Unmapped_reads)_[B3]_(single)_contig_1800		not available	not available
B3_(Unmapped_reads)_[B3]_(single)_contig_1803		not available	not available
B3_(Unmapped_reads)_[B3]_(single)_contig_1809	0.000155785	OD136567	1_Tps_b3v08
B3_(Unmapped_reads)_[B3]_(single)_contig_1812		not available	not available
B3_(Unmapped_reads)_[B3]_(single)_contig_1814		not available	not available
B3_(Unmapped_reads)_[B3]_(single)_contig_1822		not available	not available
B3_(Unmapped_reads)_[B3]_(single)_contig_1827		not available	not available
B3_(Unmapped_reads)_[B3]_(single)_contig_1833		not available	not available
B3_(Unmapped_reads)_[B3]_(single)_contig_1835		not available	not available
B3_(Unmapped_reads)_[B3]_(single)_contig_1840		not available	not available
B3_(Unmapped_reads)_[B3]_(single)_contig_1847	2.96382e-95	KR534892	Opsiphanes invirae iflavirus 1, complete genome
B3_(Unmapped_reads)_[B3]_(single)_contig_1855	2.03737e-104	XM_021347263	PREDICTED: Bombyx mori myogenesis-regulating glycosidase (LOC101738603), transcript variant X2, mRNA
B3_(Unmapped_reads)_[B3]_(single)_contig_1856	0.00705564	CP023756	Solanum lycopersicum cultivar I-3 chromosome 00
B3_(Unmapped_reads)_[B3]_(single)_contig_1857		not available	not available
B3_(Unmapped_reads)_[B3]_(single)_contig_1864	4.37477e-69	AJ586562	Acricotopus lucens partial 28S rRNA gene, clone AlSo28S-42
B3_(Unmapped_reads)_[B3]_(single)_contig_1869		not available	not available
B3_(Unmapped_reads)_[B3]_(single)_contig_1874	0	CP021986	Pseudomonas fragi strain DBC genome
B3_(Unmapped_reads)_[B3]_(single)_contig_1881		not available	not available
B3_(Unmapped_reads)_[B3]_(single)_contig_1892	3.05025e-139	LC597875	Osugoroshi virus clone OG4
B3_(Unmapped_reads)_[B3]_(single)_contig_1908	2.81116e-154	KJ407905	Uncultured bacterium clone NTDAS10361 16S ribosomal RNA gene, partial sequence
B3_(Unmapped_reads)_[B3]_(single)_contig_1921		not available	not available
B3_(Unmapped_reads)_[B3]_(single)_contig_1927	3.94864e-57	MT138163	Solemoviridae sp. isolate bsk136shi07 genomic sequence
B3_(Unmapped_reads)_[B3]_(single)_contig_1928		not available	not available
B3_(Unmapped_reads)_[B3]_(single)_contig_1940		not available	not available
B3_(Unmapped_reads)_[B3]_(single)_contig_1942		not available	not available
B3_(Unmapped_reads)_[B3]_(single)_contig_1943		not available	not available
B3_(Unmapped_reads)_[B3]_(single)_contig_1951		not available	not available
B3_(Unmapped_reads)_[B3]_(single)_contig_1956	1.49857e-175	AY594353	Dendrolimus punctatus tetravirus segment RNA2, complete sequence
B3_(Unmapped_reads)_[B3]_(single)_contig_1969	0.00254354	MN982391	Scaphoideus titanus sobemo-like virus 2 isolate St_USA trypsin-like serine protease and RNA-directed RNA polymerase genes, complete cds
B3_(Unmapped_reads)_[B3]_(single)_contig_1986		not available	not available
B3_(Unmapped_reads)_[B3]_(single)_contig_1988	7.37446e-57	KX883800	Hubei macula-like virus 3 strain spider129741 hypothetical protein gene, partial cds; and hypothetical protein gene, complete cds
B3_(Unmapped_reads)_[B3]_(single)_contig_1996		not available	not available
B3_(Unmapped_reads)_[B3]_(single)_contig_1997		not available	not available
B3_(Unmapped_reads)_[B3]_(single)_contig_2017	1.21705e-07	MN035343	Partitiviridae sp. isolate H3_Rhizo_Litter_13_scaffold_11553 sequence
B3_(Unmapped_reads)_[B3]_(single)_contig_2021	4.29114e-34	MG963177	Iflavirus sp. strain 15/G-Me polyprotein gene, partial cds
B3_(Unmapped_reads)_[B3]_(single)_contig_2027	8.13392e-40	MT138169	Totiviridae sp. isolate ltt164upi1 genomic sequence
B3_(Unmapped_reads)_[B3]_(single)_contig_2046	3.6827e-11	MT138163	Solemoviridae sp. isolate bsk136shi07 genomic sequence
B3_(Unmapped_reads)_[B3]_(single)_contig_2067		not available	not available
B3_(Unmapped_reads)_[B3]_(single)_contig_2069		not available	not available
B3_(Unmapped_reads)_[B3]_(single)_contig_2078		not available	not available
B3_(Unmapped_reads)_[B3]_(single)_contig_2091		not available	not available
B3_(Unmapped_reads)_[B3]_(single)_contig_2095	3.26474e-70	KJ679438	Heliconius erato iflavirus, complete genome
B3_(Unmapped_reads)_[B3]_(single)_contig_2104		not available	not available
B3_(Unmapped_reads)_[B3]_(single)_contig_2108	9.13625e-06	KX882827	Hubei sobemo-like virus 33 strain LCM101922 hypothetical protein 1 and hypothetical protein 2 genes, complete cds
B3_(Unmapped_reads)_[B3]_(single)_contig_2111		not available	not available
B3_(Unmapped_reads)_[B3]_(single)_contig_2131		not available	not available
B3_(Unmapped_reads)_[B3]_(single)_contig_2138	0.000836279	LR584411	Salmo trutta genome assembly, chromosome: 14
B3_(Unmapped_reads)_[B3]_(single)_contig_2146		not available	not available
B3_(Unmapped_reads)_[B3]_(single)_contig_2153		not available	not available
B3_(Unmapped_reads)_[B3]_(single)_contig_2157		not available	not available
B3_(Unmapped_reads)_[B3]_(single)_contig_2158		not available	not available
B3_(Unmapped_reads)_[B3]_(single)_contig_2160		not available	not available
B3_(Unmapped_reads)_[B3]_(single)_contig_2167	1.09235e-159	CP021986	Pseudomonas fragi strain DBC genome
B3_(Unmapped_reads)_[B3]_(single)_contig_2176		not available	not available
B3_(Unmapped_reads)_[B3]_(single)_contig_2192		not available	not available
B3_(Unmapped_reads)_[B3]_(single)_contig_2199	1.33537e-06	KX884694	Hubei diptera virus 20 strain SCM51404 hypothetical protein 1 gene, complete cds
B3_(Unmapped_reads)_[B3]_(single)_contig_2217		not available	not available
B3_(Unmapped_reads)_[B3]_(single)_contig_2231		not available	not available
B3_(Unmapped_reads)_[B3]_(single)_contig_2235		not available	not available
B3_(Unmapped_reads)_[B3]_(single)_contig_2239	6.9145e-43	KX884109	Hubei partiti-like virus 33 strain QCM951148 RdRp gene, complete cds
B3_(Unmapped_reads)_[B3]_(single)_contig_2247		not available	not available
B3_(Unmapped_reads)_[B3]_(single)_contig_2248		not available	not available
B3_(Unmapped_reads)_[B3]_(single)_contig_2258	2.132e-54	MN167493	Hudson virus RNA-dependent RNA polymerase gene, partial cds
B3_(Unmapped_reads)_[B3]_(single)_contig_2288		not available	not available
B3_(Unmapped_reads)_[B3]_(single)_contig_2302	4.8446e-19	KX884087	Wuhan insect virus 25 strain CC64706 RdRp gene, complete cds
B3_(Unmapped_reads)_[B3]_(single)_contig_2308	0	MT240797	Soybean thrips picorna-like virus 1 strain STN1 polyprotein gene, partial cds
B3_(Unmapped_reads)_[B3]_(single)_contig_2313	0.0441776	CP017983	Trichoderma reesei strain CBS999.97 chromosome II, complete sequence
B3_(Unmapped_reads)_[B3]_(single)_contig_2322		not available	not available
B3_(Unmapped_reads)_[B3]_(single)_contig_2324		not available	not available
B3_(Unmapped_reads)_[B3]_(single)_contig_2361		not available	not available
B3_(Unmapped_reads)_[B3]_(single)_contig_2396		not available	not available
B3_(Unmapped_reads)_[B3]_(single)_contig_2399		not available	not available
B3_(Unmapped_reads)_[B3]_(single)_contig_2420		not available	not available
B3_(Unmapped_reads)_[B3]_(single)_contig_2424		not available	not available
B3_(Unmapped_reads)_[B3]_(single)_contig_2443		not available	not available
B3_(Unmapped_reads)_[B3]_(single)_contig_2465	3.3472e-17	AY365064	Ectropis obliqua picorna-like virus, complete sequence
B3_(Unmapped_reads)_[B3]_(single)_contig_2491	0.000197158	KP714098	Bloomfield virus segment 10 ORF1 gene, complete cds
B3_(Unmapped_reads)_[B3]_(single)_contig_2502	3.05441e-08	KP714092	Bloomfield virus segment 4 ORF1 gene, complete cds
B3_(Unmapped_reads)_[B3]_(single)_contig_2505		not available	not available
B3_(Unmapped_reads)_[B3]_(single)_contig_2513	0.0461479	HG992102	Lysandra coridon genome assembly, chromosome: 47
B3_(Unmapped_reads)_[B3]_(single)_contig_2514	8.3166e-89	LR990637	Phalera bucephala genome assembly, chromosome: 28
B3_(Unmapped_reads)_[B3]_(single)_contig_2520		not available	not available
B3_(Unmapped_reads)_[B3]_(single)_contig_2534	4.18465e-10	KX580885	Washington bat picornavirus polyprotein gene, complete cds
B3_(Unmapped_reads)_[B3]_(single)_contig_2535	4.28751e-70	HG992063	Lysandra coridon genome assembly, chromosome: 8
B3_(Unmapped_reads)_[B3]_(single)_contig_2543	1.00272e-57	LC597880	Osugoroshi virus clone OG10
B3_(Unmapped_reads)_[B3]_(single)_contig_2556		not available	not available
B3_(Unmapped_reads)_[B3]_(single)_contig_2557	0.00714926	LN483386	Culicoides sonorensis genome assembly, scaffold: scaffold36
B3_(Unmapped_reads)_[B3]_(single)_contig_2561		not available	not available
B3_(Unmapped_reads)_[B3]_(single)_contig_2563		not available	not available
B3_(Unmapped_reads)_[B3]_(single)_contig_2573		not available	not available
B3_(Unmapped_reads)_[B3]_(single)_contig_2586	1.13853e-47	KJ186788	Spodoptera exigua iflavirus 2 from Spain, complete genome
B3_(Unmapped_reads)_[B3]_(single)_contig_2591	1.80917e-56	MT498831	Broome reo-like virus 1 isolate BRLV1/pool-4 RNA-dependent RNA polymerase gene, partial cds
B3_(Unmapped_reads)_[B3]_(single)_contig_2612	4.00584e-22	KX884047	Hubei tetragnatha maxillosa virus 8 strain arthropodmix13417 segment Seg 2 Capsid gene, complete cds >gi|1110866296|gb|KX884122.1| Hubei tetragnatha maxillosa virus 8 strain QTM24815 segment Seg 2 Capsid gene, complete cds >gi|1110866402|gb|KX884174.1| Hubei tetragnatha maxillosa virus 8 strain SSZZ3448 segment Seg 2 Capsid gene, complete cds
B3_(Unmapped_reads)_[B3]_(single)_contig_2645		not available	not available
B3_(Unmapped_reads)_[B3]_(single)_contig_2647		not available	not available
B3_(Unmapped_reads)_[B3]_(single)_contig_2648	0.0460442	CP033580	Thermoanaerobacter ethanolicus JW 200 chromosome, complete genome
B3_(Unmapped_reads)_[B3]_(single)_contig_2649		not available	not available
B3_(Unmapped_reads)_[B3]_(single)_contig_2674		not available	not available
B3_(Unmapped_reads)_[B3]_(single)_contig_2689	2.0904e-06	LC512855	Wenzhou sobemo-like virus 3 17CxIT-T2-F3 genes for hypothetical protein 1, hypothetical protein 2, hypothetical protein 3, complete cds
B3_(Unmapped_reads)_[B3]_(single)_contig_2700		not available	not available
B3_(Unmapped_reads)_[B3]_(single)_contig_2706	0.0328739	AP019873	Marchantia polymorpha subsp. ruderalis Tak-1 DNA, chromosome: 8
B3_(Unmapped_reads)_[B3]_(single)_contig_2720		not available	not available
B3_(Unmapped_reads)_[B3]_(single)_contig_2747		not available	not available
B3_(Unmapped_reads)_[B3]_(single)_contig_2779		not available	not available
B3_(Unmapped_reads)_[B3]_(single)_contig_2798	0	CP016849	Pseudomonas sp. TMW 2.1634 chromosome, complete genome
B3_(Unmapped_reads)_[B3]_(single)_contig_2818		not available	not available
B3_(Unmapped_reads)_[B3]_(single)_contig_2833	0.0311833	XM_022117421	PREDICTED: Helianthus annuus ankyrin repeat domain-containing protein 13C (LOC110868294), mRNA
B3_(Unmapped_reads)_[B3]_(single)_contig_2834	0.00986607	CP038852	Candidatus Pelagibacter giovannonii strain NP1 chromosome, complete genome
B3_(Unmapped_reads)_[B3]_(single)_contig_2848		not available	not available
B3_(Unmapped_reads)_[B3]_(single)_contig_2857		not available	not available
B3_(Unmapped_reads)_[B3]_(single)_contig_2867	2.78825e-63	KX884087	Wuhan insect virus 25 strain CC64706 RdRp gene, complete cds
B3_(Unmapped_reads)_[B3]_(single)_contig_2900		not available	not available
B3_(Unmapped_reads)_[B3]_(single)_contig_2918	0	MF348194	Hubei virga-like virus 11 isolate NcS, complete genome
B3_(Unmapped_reads)_[B3]_(single)_contig_2929	0.0123366	CP032560	Gossypium raimondii isolate D5-4 chromosome D5_08
B3_(Unmapped_reads)_[B3]_(single)_contig_2943	5.19056e-06	KY064174	Diabrotica virgifera virgifera virus 1 isolate Pennsylvania, complete genome
B3_(Unmapped_reads)_[B3]_(single)_contig_2947		not available	not available
B3_(Unmapped_reads)_[B3]_(single)_contig_2951	0	LC383810	Osugoroshi virus 1 RdRp gene for RNA-dependent RNA polymerase, complete cds, clone: OG1
B3_(Unmapped_reads)_[B3]_(single)_contig_2965	1.13426e-05	MT138115	Nodaviridae sp. isolate wpk049nod02 genomic sequence
B3_(Unmapped_reads)_[B3]_(single)_contig_2975	0.00215843	LR812049	Danio rerio genome assembly, chromosome: 12
[truncated: 3,461 more rows]
