# Supplementary material for: The Myotis chiloensis Guano Virome: Viral Nucleic Acid Enrichments for High-Resolution Virome Elucidation and Full Alphacoronavirus Genome Assembly
Source: Viruses. 2022 Jan 20;14(2):202. doi: 10.3390/v14020202 (PMC8875970; doi:10.3390/v14020202)
Supplement: Supplementary file 1 [file viruses-14-00202-s001.zip › Table S3.xlsx]

## Sheet: Feuil1
Contigs used	Classification rooted?	Taxonomic classification levelomic classification 1	Taxonomic classification level 2	Taxonomic classification level 3	Taxonomic classification level 4	Taxonomic classification level 5	Taxonomic classification level 6	Taxonomic classification level 7	Taxonomic classification level 8	Taxonomic classification level 9	Taxonomic classification level 10	Taxonomic classification level 11	Taxonomic classification level 12	Taxonomic classification level 13	Taxonomic classification level 14	Taxonomic classification level 15	Taxonomic classification level 16	Taxonomic classification level 17
1004892	root	Viruses	unclassified RNA viruses	unclassified RNA viruses ShiM-2016	Hubei diptera virus 21
319582	root	Viruses	unclassified RNA viruses	unclassified RNA viruses ShiM-2016	Hubei tetragnatha maxillosa virus 8
311536	root	Viruses	unclassified RNA viruses	unclassified RNA viruses ShiM-2016	Hubei mosquito virus 4
306248	root	Viruses	unclassified RNA viruses	unclassified RNA viruses ShiM-2016	Hubei picorna-like virus 61
233491	root	Viruses	ssRNA viruses	ssRNA positive-strand viruses, no DNA stage	Alphatetraviridae	Omegatetravirus	unclassified Omegatetravirus	Dendrolimus punctatus tetravirus
136622	root	Viruses	ssRNA viruses	ssRNA positive-strand viruses, no DNA stage	Picornavirales	Iflaviridae	Iflavirus	Spodoptera exigua iflavirus 2
82698	root	Viruses	unclassified RNA viruses	unclassified RNA viruses ShiM-2016	Hubei partiti-like virus 1
77396	root	Viruses	unclassified RNA viruses	unclassified RNA viruses ShiM-2016	Wuhan Millipede virus 4
69838	root	Viruses	ssRNA viruses	ssRNA positive-strand viruses, no DNA stage	Picornavirales	Iflaviridae	Iflavirus	unclassified Iflavirus	Helicoverpa armigera iflavirus
68209	root	Viruses	unclassified RNA viruses	unclassified RNA viruses ShiM-2016	Wenzhou tombus-like virus 11
46418	root	Viruses	unclassified RNA viruses	unclassified RNA viruses ShiM-2016	Hubei partiti-like virus 5
44973	root	Viruses	unclassified RNA viruses	unclassified RNA viruses ShiM-2016	Hubei partiti-like virus 4
43211	root	Viruses	unclassified RNA viruses	unclassified RNA viruses ShiM-2016	Hubei partiti-like virus 3
41050	root	Viruses	ssRNA viruses	ssRNA positive-strand viruses, no DNA stage	Picornavirales	Iflaviridae	Iflavirus	unclassified Iflavirus	Heliconius erato iflavirus
38680	root	Viruses	unclassified RNA viruses	unclassified RNA viruses ShiM-2016	Hubei picorna-like virus 23
35849	root	Viruses	unclassified RNA viruses	unclassified RNA viruses ShiM-2016	Hubei partiti-like virus 2
35353	root	Viruses	unclassified RNA viruses	unclassified RNA viruses ShiM-2016	Hubei sobemo-like virus 33
32778	root	Viruses	unclassified RNA viruses	unclassified RNA viruses ShiM-2016	Hubei noda-like virus 25
29337	root	Viruses	unclassified RNA viruses	unclassified RNA viruses ShiM-2016	Hubei picorna-like virus 26
27966	root	Viruses	dsRNA viruses	Reoviridae	unclassified Reoviridae	Soudat virus
23430	root	Viruses	ssRNA viruses	ssRNA positive-strand viruses, no DNA stage	Nodaviridae	unclassified Nodaviridae	Penaeus vannamei nodavirus
20628	root	Viruses
18653	root	Viruses	ssRNA viruses	ssRNA positive-strand viruses, no DNA stage	Picornavirales	Iflaviridae	Iflavirus
18337	root	Viruses	unclassified RNA viruses	unclassified RNA viruses ShiM-2016	Sanxia water strider virus 7
15705	root	Viruses	unclassified RNA viruses	unclassified RNA viruses ShiM-2016	Hubei diptera virus 19
14755	root	Viruses	ssRNA viruses	ssRNA positive-strand viruses, no DNA stage	Picornavirales	Dicistroviridae	Triatovirus	Homalodisca coagulata virus-1
12810	root	Viruses	ssRNA viruses	ssRNA positive-strand viruses, no DNA stage	Picornavirales	Iflaviridae	unclassified Iflaviridae	Thaumetopoea pityocampa iflavirus 1
12797	root	Viruses	unclassified RNA viruses	unclassified RNA viruses ShiM-2016	Hubei partiti-like virus 29
12457	root	Viruses	ssRNA viruses	ssRNA positive-strand viruses, no DNA stage	Nodaviridae	Betanodavirus	unclassified Betanodavirus	Wuhan nodavirus
12110	root	Viruses	ssRNA viruses	ssRNA positive-strand viruses, no DNA stage	Picornavirales	Dicistroviridae	Triatovirus	Himetobi P virus
11964	root	Viruses	ssRNA viruses	ssRNA positive-strand viruses, no DNA stage	Picornavirales	Iflaviridae	Iflavirus	Lymantria dispar iflavirus 1
11880	root	Viruses	ssRNA viruses	ssRNA positive-strand viruses, no DNA stage	Alphatetraviridae	Omegatetravirus	Helicoverpa armigera stunt virus
11109	root	Viruses	ssRNA viruses	ssRNA positive-strand viruses, no DNA stage	Picornavirales	Iflaviridae	Iflavirus	unclassified Iflavirus	Diamondback moth iflavirus
11087	root	Viruses	unclassified RNA viruses	unclassified RNA viruses ShiM-2016	Hubei picorna-like virus 78
11020	root	Viruses	unclassified RNA viruses	unclassified RNA viruses ShiM-2016
10896	root	Viruses	ssRNA viruses	ssRNA positive-strand viruses, no DNA stage	Picornavirales	Dicistroviridae	Cripavirus	Drosophila C virus
10782	root	Viruses	ssRNA viruses	ssRNA positive-strand viruses, no DNA stage	Carmotetraviridae	Alphacarmotetravirus	Providence virus
10768	root	Viruses	unclassified RNA viruses	unclassified RNA viruses ShiM-2016	Beihai noda-like virus 24
10587	root	Viruses	ssRNA viruses	ssRNA positive-strand viruses, no DNA stage	Picornavirales	Iflaviridae	Iflavirus	Antheraea pernyi iflavirus
10162	root	Viruses	ssRNA viruses	ssRNA positive-strand viruses, no DNA stage	Nodaviridae	unclassified Nodaviridae	Macrobrachium rosenbergii nodavirus
9816	root	Viruses	unclassified RNA viruses	unclassified RNA viruses ShiM-2016	Hubei diptera virus 17
9462	root	Viruses	ssRNA viruses	ssRNA positive-strand viruses, no DNA stage	Nodaviridae	Alphanodavirus	Nodamura virus
9354	root	Viruses	unclassified RNA viruses	unclassified RNA viruses ShiM-2016	Wuhan cricket virus 2
9155	root	Viruses	ssRNA viruses	ssRNA positive-strand viruses, no DNA stage	Picornavirales	Iflaviridae	unclassified Iflaviridae	Nilaparvata lugens honeydew virus-3
9023	root	Viruses	ssRNA viruses	ssRNA positive-strand viruses, no DNA stage	Nodaviridae	unclassified Nodaviridae	Lutzomyia nodavirus
8710	root	Viruses	unclassified RNA viruses	unclassified RNA viruses ShiM-2016	Wuhan fly virus 5
8474	root	Viruses	dsRNA viruses	Reoviridae	Sedoreovirinae	Rotavirus
6784	root	Viruses	ssRNA viruses	ssRNA positive-strand viruses, no DNA stage	Picornavirales	Iflaviridae
6538	root	Viruses	ssRNA viruses	ssRNA positive-strand viruses, no DNA stage	Permutotetraviridae	Alphapermutotetravirus	Thosea asigna virus
6479	root	Viruses	unclassified viruses	Defiwi virus
6155	root	Viruses	unclassified RNA viruses	unclassified RNA viruses ShiM-2016	Hubei macula-like virus 3
5702	root	Viruses	unclassified RNA viruses	unclassified RNA viruses ShiM-2016	Hubei partiti-like virus 16
5458	root	Viruses	unclassified RNA viruses	unclassified RNA viruses ShiM-2016	Hubei toti-like virus 16
5433	root	Viruses	unclassified viruses	Niehaus virus
4884	root	Viruses	unclassified RNA viruses	unclassified RNA viruses ShiM-2016	Beihai toti-like virus 4
4771	root	Viruses	unclassified RNA viruses	unclassified RNA viruses ShiM-2016	Beihai picorna-like virus 76
4709	root	Viruses	ssRNA viruses	ssRNA positive-strand viruses, no DNA stage	Alphatetraviridae	Omegatetravirus
4457	root	Viruses	unclassified RNA viruses	unclassified RNA viruses ShiM-2016	Hubei picorna-like virus 80
4346	root	Viruses	unclassified RNA viruses	unclassified RNA viruses ShiM-2016	Hubei picorna-like virus 27
4261	root	Viruses	dsRNA viruses	Reoviridae	Sedoreovirinae	Rotavirus	Rotavirus H
4224	root	Viruses	unclassified RNA viruses	unclassified RNA viruses ShiM-2016	Hubei picorna-like virus 35
4220	root	Viruses	unclassified RNA viruses	unclassified RNA viruses ShiM-2016	Hubei coleoptera virus 1
4058	root	Viruses	ssRNA viruses	ssRNA positive-strand viruses, no DNA stage	Picornavirales	Dicistroviridae	Triatovirus	Plautia stali intestine virus
4010	root	Viruses	unclassified RNA viruses	unclassified RNA viruses ShiM-2016	Shuangao noda-like virus 1
3955	root	Viruses	ssRNA viruses	ssRNA positive-strand viruses, no DNA stage	Permutotetraviridae	Alphapermutotetravirus
3911	root	Viruses	ssRNA viruses	ssRNA positive-strand viruses, no DNA stage	Picornavirales	Iflaviridae	unclassified Iflaviridae	Opsiphanes invirae iflavirus 1
3831	root	Viruses	unclassified RNA viruses	unclassified RNA viruses ShiM-2016	Hubei sobemo-like virus 22
3770	root	Viruses	unclassified RNA viruses	unclassified RNA viruses ShiM-2016	Wuhan insect virus 24
3770	root	Viruses	unclassified RNA viruses	unclassified RNA viruses ShiM-2016	Hubei partiti-like virus 31
3673	root	Viruses	ssRNA viruses	ssRNA positive-strand viruses, no DNA stage	Picornavirales	Dicistroviridae	Cripavirus
3637	root	Viruses	unclassified RNA viruses	unclassified RNA viruses ShiM-2016	Beihai noda-like virus 25
3591	root	Viruses	unclassified viruses	Egaro virus
3528	root	Viruses	unclassified RNA viruses	unclassified RNA viruses ShiM-2016	Hubei partiti-like virus 36
3407	root	Viruses	unclassified RNA viruses	unclassified RNA viruses ShiM-2016	Hubei partiti-like virus 38
3238	root	Viruses	unclassified RNA viruses	unclassified RNA viruses ShiM-2016	Hubei partiti-like virus 18
3227	root	Viruses	unclassified RNA viruses	unclassified RNA viruses ShiM-2016	Hubei partiti-like virus 35
3179	root	Viruses	ssRNA viruses	ssRNA positive-strand viruses, no DNA stage	Picornavirales	Iflaviridae	Iflavirus	unclassified Iflavirus	Bombyx mori iflavirus
3094	root	Viruses	unclassified RNA viruses	unclassified RNA viruses ShiM-2016	Hubei picorna-like virus 79
2849	root	Viruses	unclassified RNA viruses	unclassified RNA viruses ShiM-2016	Wuhan insect virus 25
2848	root	Viruses	unclassified RNA viruses	unclassified RNA viruses ShiM-2016	Hubei sobemo-like virus 7
2448	root	Viruses	ssRNA viruses	ssRNA positive-strand viruses, no DNA stage	Picornavirales
2433	root	Viruses	ssRNA viruses	ssRNA positive-strand viruses, no DNA stage	Picornavirales	Dicistroviridae
2412	root	Viruses	ssRNA viruses	ssRNA positive-strand viruses, no DNA stage	Permutotetraviridae	Alphapermutotetravirus	Euprosterna elaeasa virus
2397	root	Viruses	unclassified RNA viruses	unclassified RNA viruses ShiM-2016	Hubei partiti-like virus 11
2348	root	Viruses	unclassified RNA viruses	unclassified RNA viruses ShiM-2016	Hubei noda-like virus 24
2288	root	Viruses	unclassified RNA viruses	unclassified RNA viruses ShiM-2016	Hubei tetragnatha maxillosa virus 2
2234	root	Viruses	unclassified RNA viruses	unclassified RNA viruses ShiM-2016	Wuhan insect virus 23
2132	root	Viruses	unclassified viruses	Bat badicivirus 1
1895	root	Viruses	unclassified RNA viruses	unclassified RNA viruses ShiM-2016	Hubei partiti-like virus 6
1889	root	Viruses	unclassified RNA viruses	unclassified RNA viruses ShiM-2016	Beihai partiti-like virus 1
1837	root	Viruses	unclassified RNA viruses	unclassified RNA viruses ShiM-2016	Hubei partiti-like virus 22
1811	root	Viruses	unclassified RNA viruses	unclassified RNA viruses ShiM-2016	Hubei odonate virus 4
1786	root	Viruses	unclassified RNA viruses	unclassified RNA viruses ShiM-2016	Hubei partiti-like virus 20
1750	root	Viruses	unclassified RNA viruses	unclassified RNA viruses ShiM-2016	Sanxia sobemo-like virus 5
1660	root	Viruses	unclassified RNA viruses	unclassified RNA viruses ShiM-2016	Wenling partiti-like virus 1
1650	root	Viruses	dsRNA viruses	Totiviridae	unclassified Totiviridae	Tianjin totivirus
1637	root	Viruses	unclassified RNA viruses	unclassified RNA viruses ShiM-2016	Hubei tetragnatha maxillosa virus 9
1627	root	Viruses	unclassified RNA viruses	unclassified RNA viruses ShiM-2016	Beihai noda-like virus 29
1604	root	Viruses	unclassified RNA viruses	unclassified RNA viruses ShiM-2016	Beihai tombus-like virus 11
1592	root	Viruses	unclassified RNA viruses	unclassified RNA viruses ShiM-2016	Hubei partiti-like virus 37
1463	root	Viruses	ssRNA viruses	ssRNA positive-strand viruses, no DNA stage	Picornavirales	Dicistroviridae	Cripavirus	Rhopalosiphum padi virus
1358	root	Viruses	unclassified RNA viruses	unclassified RNA viruses ShiM-2016	Shuangao partiti-like virus 1
1276	root	Viruses	unclassified viruses	Daeseongdong virus 2
1251	root	Viruses	unclassified RNA viruses	unclassified RNA viruses ShiM-2016	Shuangao insect virus 10
1235	root	Viruses	unclassified RNA viruses	unclassified RNA viruses ShiM-2016	Hubei partiti-like virus 56
1207	root	Viruses	ssRNA viruses	ssRNA positive-strand viruses, no DNA stage	Picornavirales	Dicistroviridae	Triatovirus	Triatoma virus
1174	root	Viruses	dsRNA viruses	Partitiviridae	Betapartitivirus	Rosellinia necatrix virus 1	Rosellinia necatrix partitivirus 1-W8
1119	root	Viruses	unclassified RNA viruses	unclassified RNA viruses ShiM-2016	Hubei diptera virus 18
1114	root	Viruses	unclassified viruses	Biggievirus Mos11
1036	root	Viruses	dsRNA viruses	Reoviridae	Sedoreovirinae	Rotavirus	Rotavirus H	Porcine rotavirus H
1016	root	Viruses	ssRNA viruses	ssRNA positive-strand viruses, no DNA stage	Picornavirales	Iflaviridae	Iflavirus	Perina nuda virus
970	root	Viruses	unclassified RNA viruses	unclassified RNA viruses ShiM-2016	Hubei virga-like virus 11
956	root	Viruses	unclassified RNA viruses	unclassified RNA viruses ShiM-2016	Xinzhou partiti-like virus 1
949	root	Viruses	dsRNA viruses	Reoviridae	Sedoreovirinae	Rotavirus	Rotavirus C	Porcine rotavirus
941	root	Viruses	unclassified RNA viruses	unclassified RNA viruses ShiM-2016	Beihai toti-like virus 5
931	root	Viruses	ssRNA viruses	ssRNA positive-strand viruses, no DNA stage	Picornavirales	Iflaviridae	Iflavirus	Ectropis obliqua virus	Ectropis obliqua picorna-like virus
925	root	Viruses	dsRNA viruses	Partitiviridae	unclassified Partitiviridae	Grapevine partitivirus
916	root	Viruses	unclassified RNA viruses	unclassified RNA viruses ShiM-2016	Hubei coleoptera virus 2
892	root	Viruses	dsRNA viruses	Partitiviridae	Betapartitivirus	unclassified Betapartitivirus	Cucurbitaria piceae virus 1
888	root	Viruses	unclassified RNA viruses	unclassified RNA viruses ShiM-2016	Hubei partiti-like virus 17
882	root	Viruses	unclassified RNA viruses	unclassified RNA viruses ShiM-2016	Hubei partiti-like virus 13
871	root	Viruses	dsRNA viruses	Partitiviridae	unclassified Partitiviridae	Partitivirus-like 5
811	root	Viruses	ssRNA viruses	ssRNA positive-strand viruses, no DNA stage	Alphatetraviridae	Omegatetravirus	Nudaurelia capensis omega virus
769	root	Viruses	ssRNA viruses	ssRNA positive-strand viruses, no DNA stage	Picornavirales	Dicistroviridae	Cripavirus	unclassified Cripavirus	Bat cripavirus
752	root	Viruses	unclassified RNA viruses	unclassified RNA viruses ShiM-2016	Hubei noda-like virus 26
730	root	Viruses	unclassified RNA viruses	unclassified RNA viruses ShiM-2016	Hubei partiti-like virus 39
711	root	Viruses	unclassified RNA viruses	unclassified RNA viruses ShiM-2016	Hubei partiti-like virus 43
708	root	Viruses	ssRNA viruses	ssRNA positive-strand viruses, no DNA stage	Picornavirales	Iflaviridae	Iflavirus	unclassified Iflavirus
699	root	Viruses	ssRNA viruses	ssRNA positive-strand viruses, no DNA stage	Nodaviridae
657	root	Viruses	unclassified RNA viruses	unclassified RNA viruses ShiM-2016	Beihai noda-like virus 30
655	root	Viruses	unclassified RNA viruses	unclassified RNA viruses ShiM-2016	Shuangao insect virus 11
651	root	Viruses	dsRNA viruses	Reoviridae	Spinareovirinae	Cypovirus	Cypovirus 14
647	root	Viruses	unclassified RNA viruses	unclassified RNA viruses ShiM-2016	Hubei picorna-like virus 16
646	root	Viruses	dsRNA viruses	Partitiviridae	unclassified Partitiviridae	Partitivirus-like 1
637	root	Viruses	unclassified RNA viruses	unclassified RNA viruses ShiM-2016	Beihai barnacle virus 13
626	root	Viruses	unclassified RNA viruses	unclassified RNA viruses ShiM-2016	Hubei partiti-like virus 19
623	root	Viruses	unclassified viruses	Galbut virus
620	root	Viruses	ssRNA viruses	ssRNA positive-strand viruses, no DNA stage	Picornavirales	Dicistroviridae	Cripavirus	Cricket paralysis virus
605	root	Viruses	unclassified viruses	Cordoba virus
588	root	Viruses	ssRNA viruses	ssRNA positive-strand viruses, no DNA stage	Picornavirales	Dicistroviridae	Triatovirus	Black queen cell virus
548	root	Viruses	unclassified RNA viruses	unclassified RNA viruses ShiM-2016	Hubei partiti-like virus 42
499	root	Viruses	unclassified RNA viruses	unclassified RNA viruses ShiM-2016	Changjiang partiti-like virus 1
487	root	Viruses	unclassified RNA viruses	unclassified RNA viruses ShiM-2016	Hubei tombus-like virus 20
471	root	Viruses	unclassified RNA viruses	unclassified RNA viruses ShiM-2016	Hubei sobemo-like virus 28
438	root	Viruses	ssRNA viruses	ssRNA positive-strand viruses, no DNA stage	Picornavirales	Iflaviridae	unclassified Iflaviridae	La Jolla virus
432	root	Viruses	ssRNA viruses	ssRNA positive-strand viruses, no DNA stage	Picornavirales	Iflaviridae	Iflavirus	unclassified Iflavirus	Formica exsecta virus 2
421	root	Viruses	dsRNA viruses	Partitiviridae	Betapartitivirus	Heterobasidion partitivirus 8
410	root	Viruses	dsRNA viruses	Totiviridae	unclassified Totiviridae	Camponotus yamaokai virus
391	root	Viruses	unclassified viruses	Bloomfield virus
386	root	Viruses	unclassified viruses
381	root	Viruses	unclassified RNA viruses	unclassified RNA viruses ShiM-2016	Sanxia water strider virus 9
360	root	Viruses	unclassified RNA viruses	unclassified RNA viruses ShiM-2016	Hubei picorna-like virus 46
359	root	Viruses	unclassified RNA viruses	unclassified RNA viruses ShiM-2016	Hubei picorna-like virus 82
355	root	Viruses	ssRNA viruses	ssRNA positive-strand viruses, no DNA stage	Picornavirales	Dicistroviridae	Cripavirus	unclassified Cripavirus	Anopheles C virus
354	root	Viruses	unclassified viruses	Chaq virus
354	root	Viruses	ssRNA viruses	ssRNA positive-strand viruses, no DNA stage	Picornavirales	Iflaviridae	Iflavirus	Spodoptera exigua iflavirus 1
349	root	Viruses	unclassified RNA viruses	unclassified RNA viruses ShiM-2016	Hubei partiti-like virus 33
348	root	Viruses	dsRNA viruses	Partitiviridae	Betapartitivirus
338	root	Viruses	unclassified RNA viruses	unclassified RNA viruses ShiM-2016	Wuhan insect virus 22
336	root	Viruses	unclassified RNA viruses	unclassified RNA viruses ShiM-2016	Wuhan house centipede virus 7
329	root	Viruses	unclassified RNA viruses	unclassified RNA viruses ShiM-2016	Shuangao permutotetra-like virus 1
323	root	Viruses	unclassified RNA viruses	unclassified RNA viruses ShiM-2016	Hubei partiti-like virus 48
316	root	Viruses	unclassified RNA viruses	unclassified RNA viruses ShiM-2016	Beihai partiti-like virus 2
310	root	Viruses	unclassified RNA viruses	unclassified RNA viruses ShiM-2016	Hubei toti-like virus 14
304	root	Viruses	unclassified RNA viruses	unclassified RNA viruses ShiM-2016	Beihai mantis shrimp virus 6
304	root	Viruses	dsRNA viruses	Partitiviridae	Betapartitivirus	Hop trefoil cryptic virus 2
299	root	Viruses	unclassified RNA viruses	unclassified RNA viruses ShiM-2016	Hubei partiti-like virus 24
295	root	Viruses	unclassified RNA viruses	unclassified RNA viruses ShiM-2016	Hubei partiti-like virus 57
294	root	Viruses	ssRNA viruses	ssRNA positive-strand viruses, no DNA stage	Picornavirales	Picornaviridae	unclassified Picornaviridae	Washington bat picornavirus
293	root	Viruses	unclassified RNA viruses	unclassified RNA viruses ShiM-2016	Hubei partiti-like virus 9
288	root	Viruses	unclassified RNA viruses	unclassified RNA viruses ShiM-2016	Hubei sobemo-like virus 41
288	root	Viruses	dsRNA viruses	Totiviridae	unclassified Totiviridae
277	root	Viruses	ssRNA viruses	ssRNA positive-strand viruses, no DNA stage	Astroviridae	Mamastrovirus	unclassified Mamastrovirus	Bat astroviruses	Bat astrovirus Tm/Guangxi/LD77/2007
275	root	Viruses	unclassified RNA viruses	unclassified RNA viruses ShiM-2016	Wuhan house centipede virus 8
273	root	Viruses	unclassified RNA viruses	unclassified RNA viruses ShiM-2016	Hubei picorna-like virus 36
272	root	Viruses	dsRNA viruses	Picobirnaviridae	Picobirnavirus	unclassified Picobirnavirus	Picobirnavirus sp.
270	root	Viruses	dsRNA viruses	Partitiviridae	Betapartitivirus	unclassified Betapartitivirus	Lentinula edodes partitivirus 1
267	root	Viruses	unclassified RNA viruses	unclassified RNA viruses ShiM-2016	Hubei partiti-like virus 23
265	root	Viruses	dsRNA viruses	Picobirnaviridae	Picobirnavirus	unclassified Picobirnavirus	Dromedary picobirnavirus
262	root	Viruses	dsRNA viruses	Picobirnaviridae	Picobirnavirus	unclassified Picobirnavirus	Otarine picobirnavirus
261	root	Viruses	unclassified RNA viruses	unclassified RNA viruses ShiM-2016	Beihai toti-like virus 2
258	root	Viruses	dsRNA viruses	Partitiviridae
257	root	Viruses	ssRNA viruses	ssRNA positive-strand viruses, no DNA stage	Picornavirales	Iflaviridae	unclassified Iflaviridae	King virus
253	root	Viruses	unclassified RNA viruses	unclassified RNA viruses ShiM-2016	Sanxia sobemo-like virus 4
252	root	Viruses	unclassified RNA viruses	unclassified RNA viruses ShiM-2016	Wuhan spider virus 3
249	root	Viruses	dsRNA viruses	Picobirnaviridae	Picobirnavirus	Human picobirnavirus
246	root	Viruses	dsRNA viruses	Partitiviridae	Alphapartitivirus	Helicobasidium mompa partitivirus V70	Helicobasidium mompa partitivirus V1-1
244	root	Viruses	dsRNA viruses	Reoviridae	unclassified Reoviridae	Operophtera brumata reovirus
241	root	Viruses	dsRNA viruses	Partitiviridae	Betapartitivirus	Red clover cryptic virus 2
240	root	Viruses	unclassified RNA viruses	unclassified RNA viruses ShiM-2016	Hubei toti-like virus 15
238	root	Viruses	ssRNA viruses	ssRNA positive-strand viruses, no DNA stage	Picornavirales	Dicistroviridae	Cripavirus	Aphid lethal paralysis virus
235	root	Viruses	dsRNA viruses	Partitiviridae	unclassified Partitiviridae	Grapevine associated partitivirus-1
234	root	Viruses	dsRNA viruses	Reoviridae	Sedoreovirinae	Rotavirus	unclassified rotaviruses	Rotavirus J
231	root	Viruses	unclassified RNA viruses	unclassified RNA viruses ShiM-2016	Hubei picorna-like virus 64
226	root	Viruses	unclassified RNA viruses	unclassified RNA viruses ShiM-2016	Hubei partiti-like virus 14
224	root	Viruses	unclassified RNA viruses	unclassified RNA viruses ShiM-2016	Hubei picorna-like virus 57
219	root	Viruses	ssRNA viruses	ssRNA positive-strand viruses, no DNA stage	Picornavirales	Dicistroviridae	Cripavirus	unclassified Cripavirus	Nilaparvata lugens C virus
210	root	Viruses	unclassified RNA viruses	unclassified RNA viruses ShiM-2016	Wenzhou noda-like virus 7
210	root	Viruses	ssRNA viruses	ssRNA positive-strand viruses, no DNA stage	unclassified ssRNA positive-strand viruses	Negevirus
206	root	Viruses	dsRNA viruses	Reoviridae	Sedoreovirinae	Rotavirus	unclassified rotaviruses	Human rotavirus B219
204	root	Viruses	unclassified viruses	Noveria virus
201	root	Viruses	unclassified RNA viruses	unclassified RNA viruses ShiM-2016	Hubei partiti-like virus 21
200	root	Viruses	unclassified RNA viruses	unclassified RNA viruses ShiM-2016	Wuhan fly virus 6
197	root	Viruses	unclassified RNA viruses	unclassified RNA viruses ShiM-2016	Wuhan house centipede virus 9
193	root	Viruses	ssRNA viruses	ssRNA positive-strand viruses, no DNA stage	Picornavirales	Dicistroviridae	Cripavirus	unclassified Cripavirus	Pteromalus puparum small RNA-containing virus
189	root	Viruses	ssRNA viruses	ssRNA positive-strand viruses, no DNA stage	Nidovirales	Mesoniviridae	Alphamesonivirus	Alphamesonivirus 1
187	root	Viruses	dsRNA viruses	Reoviridae	Sedoreovirinae	Rotavirus	Rotavirus H	Adult diarrheal rotavirus strain J19
186	root	Viruses	unclassified RNA viruses	unclassified RNA viruses ShiM-2016	Sanxia water strider virus 17
185	root	Viruses	ssRNA viruses	ssRNA positive-strand viruses, no DNA stage	unclassified ssRNA positive-strand viruses	Negevirus	Negev virus
178	root	Viruses	unclassified RNA viruses	unclassified RNA viruses ShiM-2016	Shahe picorna-like virus 2
177	root	Viruses	ssRNA viruses	ssRNA positive-strand viruses, no DNA stage	Picornavirales	Iflaviridae	Iflavirus	unclassified Iflavirus	Brevicoryne brassicae picorna-like virus
165	root	Viruses	unclassified RNA viruses	unclassified RNA viruses ShiM-2016	Wuhan large pig roundworm virus 1
164	root	Viruses	unclassified RNA viruses	unclassified RNA viruses ShiM-2016	Hubei partiti-like virus 45
163	root	Viruses	environmental samples	uncultured virus
159	root	Viruses	unclassified RNA viruses	unclassified RNA viruses ShiM-2016	Hubei picorna-like virus 24
157	root	Viruses	unclassified RNA viruses	unclassified RNA viruses ShiM-2016	Hubei arthropod virus 1
153	root	Viruses	unclassified RNA viruses	unclassified RNA viruses ShiM-2016	Hubei partiti-like virus 41
152	root	Viruses	dsRNA viruses	Picobirnaviridae	Picobirnavirus
144	root	Viruses	unclassified RNA viruses	unclassified RNA viruses ShiM-2016	Hubei lepidoptera virus 5
144	root	Viruses	unclassified RNA viruses	unclassified RNA viruses ShiM-2016	Hubei diptera virus 20
141	root	Viruses	unclassified RNA viruses	unclassified RNA viruses ShiM-2016	Hubei toti-like virus 13
135	root	Viruses	unclassified RNA viruses	unclassified RNA viruses ShiM-2016	Sanxia partiti-like virus 1
131	root	Viruses	unclassified RNA viruses	unclassified RNA viruses ShiM-2016	Hubei odonate virus 13
130	root	Viruses	unclassified RNA viruses	unclassified RNA viruses ShiM-2016	Hubei noda-like virus 21
125	root	Viruses	ssRNA viruses	ssRNA positive-strand viruses, no DNA stage	Picornavirales	Dicistroviridae	Aparavirus	Kashmir bee virus
123	root	Viruses	unclassified viruses	Thika virus
123	root	Viruses	unclassified RNA viruses	unclassified RNA viruses ShiM-2016	Hubei odonate virus 3
121	root	Viruses	ssRNA viruses	ssRNA positive-strand viruses, no DNA stage	Picornavirales	Iflaviridae	unclassified Iflaviridae	Antheraea mylitta iflavirus
119	root	Viruses	unclassified RNA viruses	unclassified RNA viruses ShiM-2016	Hubei permutotetra-like virus 9
118	root	Viruses	dsRNA viruses	Partitiviridae	unclassified Partitiviridae	Fusarium poae partitivirus 2
117	root	Viruses	dsRNA viruses	unclassified dsRNA viruses	Omono River virus
116	root	Viruses	unclassified RNA viruses	unclassified RNA viruses ShiM-2016	Hubei sobemo-like virus 18
113	root	Viruses	unclassified RNA viruses	unclassified RNA viruses ShiM-2016	Hubei partiti-like virus 15
112	root	Viruses	unclassified RNA viruses	unclassified RNA viruses ShiM-2016	Hubei picorna-like virus 48
109	root	Viruses	unclassified RNA viruses	unclassified RNA viruses ShiM-2016	narna-like virus 6
108	root	Viruses	unclassified RNA viruses	unclassified RNA viruses ShiM-2016	Wuchan romanomermis nematode virus 3
108	root	Viruses	dsRNA viruses	Partitiviridae	Betapartitivirus	Pleurotus ostreatus virus 1
107	root	Viruses	unclassified RNA viruses	unclassified RNA viruses ShiM-2016	Wenzhou channeled applesnail virus 2
107	root	Viruses	unclassified RNA viruses	unclassified RNA viruses ShiM-2016	Hubei partiti-like virus 49
107	root	Viruses	unclassified RNA viruses	unclassified RNA viruses ShiM-2016	Beihai partiti-like virus 11
107	root	Viruses	ssRNA viruses	ssRNA positive-strand viruses, no DNA stage	Picornavirales	Picornaviridae	Hepatovirus	unclassified Hepatovirus	Bat hepatovirus
107	root	Viruses	dsRNA viruses	Partitiviridae	unclassified Partitiviridae	Rosellinia necatrix partitivirus 4
106	root	Viruses	unclassified RNA viruses	unclassified RNA viruses ShiM-2016	Hubei picorna-like virus 34
105	root	Viruses	unclassified RNA viruses	unclassified RNA viruses ShiM-2016	Hubei picorna-like virus 45
105	root	Viruses	unclassified RNA viruses	unclassified RNA viruses ShiM-2016	Hubei diptera virus 22
104	root	Viruses	dsRNA viruses	Partitiviridae	unclassified Partitiviridae
102	root	Viruses	ssRNA viruses	ssRNA positive-strand viruses, no DNA stage	Nodaviridae	Betanodavirus	unclassified Betanodavirus	Mosquito nodavirus MNV-1
97	root	Viruses	unclassified viruses	Diabrotica virgifera virgifera virus 1
96	root	Viruses	unclassified RNA viruses	unclassified RNA viruses ShiM-2016	Hubei permutotetra-like virus 11
95	root	Viruses	dsRNA viruses	Reoviridae	Spinareovirinae	Cypovirus	Cypovirus 14	Heliothis armigera cypovirus 14
94	root	Viruses	unclassified RNA viruses	unclassified RNA viruses ShiM-2016	Hubei partiti-like virus 28
92	root	Viruses	unclassified RNA viruses	unclassified RNA viruses ShiM-2016	Hubei partiti-like virus 47
91	root	Viruses	unclassified RNA viruses	unclassified RNA viruses ShiM-2016	Hubei sobemo-like virus 42
91	root	Viruses	unclassified RNA viruses	unclassified RNA viruses ShiM-2016	Hubei noda-like virus 8
91	root	Viruses	dsRNA viruses	Reoviridae	Sedoreovirinae	Rotavirus	unclassified rotaviruses	Bat rotavirus
91	root	Viruses	dsRNA viruses	Reoviridae	Sedoreovirinae	Rotavirus	Rotavirus A
90	root	Viruses	dsRNA viruses	Partitiviridae	Betapartitivirus	White clover cryptic virus 2
89	root	Viruses	dsRNA viruses	Partitiviridae	Betapartitivirus	unclassified Betapartitivirus	Rosellinia necatrix partitivirus 6
87	root	Viruses	unclassified RNA viruses	unclassified RNA viruses ShiM-2016	Beihai picorna-like virus 77
87	root	Viruses	dsRNA viruses	Partitiviridae	Betapartitivirus	Rhizoctonia solani virus 717
86	root	Viruses	unclassified RNA viruses	unclassified RNA viruses ShiM-2016	Wenling partiti-like virus 2
85	root	Viruses	unclassified RNA viruses	unclassified RNA viruses ShiM-2016	Beihai picorna-like virus 82
85	root	Viruses	dsRNA viruses	Reoviridae	unclassified Reoviridae	Grange virus
84	root	Viruses	unclassified RNA viruses	unclassified RNA viruses ShiM-2016	Hubei picorna-like virus 63
84	root	Viruses	unclassified RNA viruses	unclassified RNA viruses ShiM-2016	Hubei picorna-like virus 47
84	root	Viruses	ssRNA viruses	ssRNA positive-strand viruses, no DNA stage	Picornavirales	unclassified Picornavirales	Crab spider picornavirus
84	root	Viruses	dsRNA viruses	Reoviridae	Sedoreovirinae	Rotavirus	Rotavirus C
83	root	Viruses	ssRNA viruses	ssRNA positive-strand viruses, no DNA stage	Picornavirales	Dicistroviridae	unclassified Dicistroviridae	Apis dicistrovirus
82	root	Viruses	unclassified RNA viruses	unclassified RNA viruses ShiM-2016	Sanxia water strider virus 18
81	root	Viruses	dsRNA viruses	Reoviridae	Sedoreovirinae	Rotavirus	unclassified rotaviruses	Rotavirus I
80	root	Viruses	dsRNA viruses	Reoviridae	unclassified Reoviridae	Spissistilus festinus reovirus
78	root	Viruses	unclassified RNA viruses	unclassified RNA viruses ShiM-2016	Hubei partiti-like virus 40
78	root	Viruses	ssRNA viruses	ssRNA positive-strand viruses, no DNA stage	Astroviridae	unclassified Astroviridae	California sea lion astrovirus 4
76	root	Viruses	unclassified RNA viruses	unclassified RNA viruses ShiM-2016	Wenling partiti-like virus 4
75	root	Viruses	unclassified RNA viruses	unclassified RNA viruses ShiM-2016	Hubei reo-like virus 9
75	root	Viruses	unclassified RNA viruses	unclassified RNA viruses ShiM-2016	Hubei partiti-like virus 46
75	root	Viruses	unclassified RNA viruses	unclassified RNA viruses ShiM-2016	Hubei partiti-like virus 27
75	root	Viruses	ssRNA viruses	ssRNA positive-strand viruses, no DNA stage	Astroviridae	Mamastrovirus	unclassified Mamastrovirus	Bat astrovirus 1
71	root	Viruses	unclassified RNA viruses	unclassified RNA viruses ShiM-2016	Wenling partiti-like virus 3
69	root	Viruses	unclassified RNA viruses	unclassified RNA viruses ShiM-2016	Hubei narna-like virus 5
66	root	Viruses	unclassified RNA viruses	unclassified RNA viruses ShiM-2016	Hubei toti-like virus 12
66	root	Viruses	ssRNA viruses	ssRNA positive-strand viruses, no DNA stage	Picornavirales	Iflaviridae	Iflavirus	unclassified Iflavirus	Nasonia vitripennis virus
66	root	Viruses	ssRNA viruses	ssRNA positive-strand viruses, no DNA stage	Picornavirales	Iflaviridae	Iflavirus	Infectious flacherie virus
65	root	Viruses	unclassified viruses	Volivirus sp.
65	root	Viruses	unclassified RNA viruses	unclassified RNA viruses ShiM-2016	Sanxia reo-like virus 1
65	root	Viruses	unclassified RNA viruses	unclassified RNA viruses ShiM-2016	Hubei permutotetra-like virus 10
64	root	Viruses	unclassified RNA viruses	unclassified RNA viruses ShiM-2016	Hubei diptera virus 1
62	root	Viruses	ssRNA viruses	ssRNA positive-strand viruses, no DNA stage	Picornavirales	Dicistroviridae	Triatovirus
61	root	Viruses	unclassified RNA viruses	unclassified RNA viruses ShiM-2016	Beihai permutotetra-like virus 2
60	root	Viruses	dsRNA viruses	Reoviridae	Spinareovirinae	Cypovirus	unclassified Cypovirus	Dendrolimus punctatus cypovirus 22
59	root	Viruses	ssRNA viruses	ssRNA negative-strand viruses	Bunyavirales	Peribunyaviridae	unclassified Peribunyaviridae	Mothra bunyavirus
59	root	Viruses	dsRNA viruses	Partitiviridae	unclassified Partitiviridae	Trichoderma reesei partitivirus
58	root	Viruses	unclassified RNA viruses	unclassified RNA viruses ShiM-2016	Hubei partiti-like virus 50
58	root	Viruses	ssRNA viruses	ssRNA positive-strand viruses, no DNA stage	Tymovirales	Betaflexiviridae	Quinvirinae	Carlavirus	Red clover vein mosaic virus
58	root	Viruses	ssRNA viruses	ssRNA positive-strand viruses, no DNA stage	Nidovirales	Mesoniviridae
58	root	Viruses	dsRNA viruses	Totiviridae	unclassified Totiviridae	Golden shiner totivirus
57	root	Viruses	ssRNA viruses	ssRNA positive-strand viruses, no DNA stage	Picornavirales	Picornaviridae	Enterovirus
56	root	Viruses	unclassified RNA viruses	unclassified RNA viruses ShiM-2016	Hubei coleoptera virus 4
56	root	Viruses	dsRNA viruses	Partitiviridae	Betapartitivirus	Cannabis cryptic virus
54	root	Viruses	dsRNA viruses	unclassified dsRNA viruses	Spissistilus festinus virus 1
53	root	Viruses	unclassified RNA viruses	unclassified RNA viruses ShiM-2016	Hubei toti-like virus 8
53	root	Viruses	unclassified RNA viruses	unclassified RNA viruses ShiM-2016	Hubei picorna-like virus 28
53	root	Viruses	unclassified RNA viruses	unclassified RNA viruses ShiM-2016	Bole hyalomma asiaticum virus 1
52	root	Viruses	unclassified RNA viruses	unclassified RNA viruses ShiM-2016	Wuhan millipede virus 3
50	root	Viruses	ssRNA viruses	ssRNA positive-strand viruses, no DNA stage	Picornavirales	Picornaviridae	unclassified Picornaviridae	Washington bat picornavirus 2
48	root	Viruses	unclassified RNA viruses	unclassified RNA viruses ShiM-2016	Wenling toga-like virus
47	root	Viruses	dsRNA viruses	Picobirnaviridae	Picobirnavirus	unclassified Picobirnavirus	Avian picobirnavirus GI
46	root	Viruses	unclassified RNA viruses	unclassified RNA viruses ShiM-2016	Hubei tetragnatha maxillosa virus 5
46	root	Viruses	unclassified RNA viruses	unclassified RNA viruses ShiM-2016	Hubei partiti-like virus 26
46	root	Viruses	dsRNA viruses	Reoviridae	Sedoreovirinae	Orbivirus	unclassified Orbivirus	Morris orbivirus
45	root	Viruses	unclassified RNA viruses	unclassified RNA viruses ShiM-2016	Hubei picorna-like virus 62
45	root	Viruses	unclassified RNA viruses	unclassified RNA viruses ShiM-2016	Hubei partiti-like virus 25
45	root	Viruses	ssRNA viruses	ssRNA positive-strand viruses, no DNA stage	Hepeviridae	Orthohepevirus	Orthohepevirus A	Hepatitis E virus
45	root	Viruses	dsRNA viruses	Reoviridae	Sedoreovirinae	Rotavirus	Rotavirus C	Porcine rotavirus C
45	root	Viruses	dsRNA viruses	Reoviridae	Sedoreovirinae	Rotavirus	Rotavirus B
45	root	Viruses	dsRNA viruses	Birnaviridae	Entomobirnavirus	Drosophila x virus
44	root	Viruses	unclassified viruses	Corey virus
44	root	Viruses	unclassified RNA viruses	unclassified RNA viruses ShiM-2016	Sanxia tombus-like virus 8
43	root	Viruses	dsRNA viruses	Partitiviridae	unclassified Partitiviridae	Rosellinia necatrix partitivirus 3
43	root	Viruses	dsRNA viruses	Partitiviridae	unclassified Partitiviridae	Aspergillus fumigatus partitivirus-1
43	root	Viruses	dsDNA viruses, no RNA stage	Poxviridae	Chordopoxvirinae	unclassified Chordopoxvirinae	BeAn 58058 virus
42	root	Viruses	unclassified RNA viruses	unclassified RNA viruses ShiM-2016	Hubei sobemo-like virus 24
42	root	Viruses	dsRNA viruses	Picobirnaviridae	Picobirnavirus	unclassified Picobirnavirus
41	root	Viruses	unclassified RNA viruses	unclassified RNA viruses ShiM-2016	Beihai picorna-like virus 21
41	root	Viruses	ssRNA viruses	ssRNA positive-strand viruses, no DNA stage	Alphatetraviridae	Betatetravirus	Nudaurelia capensis beta virus
40	root	Viruses	ssRNA viruses	ssRNA positive-strand viruses, no DNA stage	Picornavirales	Dicistroviridae	unclassified Dicistroviridae	Blackberry virus Z
40	root	Viruses	ssRNA viruses	ssRNA positive-strand viruses, no DNA stage	Nodaviridae	unclassified Nodaviridae
39	root	Viruses	dsRNA viruses	Totiviridae	unclassified Totiviridae	Anopheles totivirus
38	root	Viruses	dsRNA viruses	Partitiviridae	unclassified Partitiviridae	Verticillium dahliae partitivirus 1
37	root	Viruses	unclassified viruses	Rolda virus
37	root	Viruses	unclassified RNA viruses	unclassified RNA viruses ShiM-2016	Hubei toti-like virus 10
37	root	Viruses	unclassified RNA viruses	unclassified RNA viruses ShiM-2016	Hubei partiti-like virus 32
36	root	Viruses	unclassified RNA viruses	unclassified RNA viruses ShiM-2016	Hubei picorna-like virus 52
36	root	Viruses	ssRNA viruses	ssRNA positive-strand viruses, no DNA stage	Picornavirales	Iflaviridae	Iflavirus	Slow bee paralysis virus
36	root	Viruses	dsRNA viruses	Partitiviridae	unclassified Partitiviridae	Botryotinia fuckeliana partitivirus 1
35	root	Viruses	unclassified RNA viruses	unclassified RNA viruses ShiM-2016	Wenzhou shrimp virus 9
35	root	Viruses	ssRNA viruses	ssRNA positive-strand viruses, no DNA stage	Picornavirales	Iflaviridae	Iflavirus	Nilaparvata lugens honeydew virus 1
35	root	Viruses	ssRNA viruses	ssRNA positive-strand viruses, no DNA stage	Astroviridae	unclassified Astroviridae	Bastrovirus-like_virus/VietNam/Bat/17819_21
34	root	Viruses	unclassified viruses	Chaq virus-like 1
34	root	Viruses	unclassified RNA viruses	unclassified RNA viruses ShiM-2016	Hubei sobemo-like virus 6
34	root	Viruses	unclassified RNA viruses	unclassified RNA viruses ShiM-2016	Hubei reo-like virus 14
34	root	Viruses	unclassified RNA viruses	unclassified RNA viruses ShiM-2016	Hubei odonate virus 2
34	root	Viruses	dsRNA viruses	Totiviridae	unclassified Totiviridae	Armigeres subalbatus virus SaX06-AK20
33	root	Viruses	unclassified viruses	Chuvirus Mos8Chu0
33	root	Viruses	unclassified RNA viruses	unclassified RNA viruses ShiM-2016	Wenzhou picorna-like virus 8
33	root	Viruses	unclassified RNA viruses	unclassified RNA viruses ShiM-2016	Hubei tombus-like virus 28
33	root	Viruses	unclassified RNA viruses	unclassified RNA viruses ShiM-2016	Hubei tombus-like virus 12
33	root	Viruses	unclassified RNA viruses	unclassified RNA viruses ShiM-2016	Hubei odonate virus 14
33	root	Viruses	ssRNA viruses	ssRNA positive-strand viruses, no DNA stage	Nidovirales	Mesoniviridae	Alphamesonivirus
32	root	Viruses	unclassified RNA viruses	unclassified RNA viruses ShiM-2016	Hubei partiti-like virus 7
32	root	Viruses	unclassified RNA viruses	unclassified RNA viruses ShiM-2016	Hubei partiti-like virus 10
32	root	Viruses	unclassified RNA viruses	unclassified RNA viruses ShiM-2016	Hubei chuvirus-like virus 3
31	root	Viruses	unclassified RNA viruses	unclassified RNA viruses ShiM-2016	Hubei tombus-like virus 30
31	root	Viruses	unclassified RNA viruses	unclassified RNA viruses ShiM-2016	Hubei sobemo-like virus 15
31	root	Viruses	unclassified RNA viruses	unclassified RNA viruses ShiM-2016	Beihai picorna-like virus 104
31	root	Viruses	ssRNA viruses	ssRNA positive-strand viruses, no DNA stage	Picornavirales	Iflaviridae	unclassified Iflaviridae	Euscelidius variegatus virus 1
31	root	Viruses	ssRNA viruses	ssRNA positive-strand viruses, no DNA stage	Picornavirales	Iflaviridae	Iflavirus	unclassified Iflavirus	Moku virus
30	root	Viruses	ssRNA viruses	ssRNA positive-strand viruses, no DNA stage	Picornavirales	Picornaviridae	Parechovirus	unclassified Parechovirus	Ferret parechovirus
30	root	Viruses	ssRNA viruses	ssRNA positive-strand viruses, no DNA stage
30	root	Viruses	ssRNA viruses	ssRNA negative-strand viruses	unclassified ssRNA negative-strand viruses	Lishi Spider Virus 1
30	root	Viruses	dsRNA viruses	Totiviridae	unclassified Totiviridae	Culex tritaeniorhynchus totivirus
30	root	Viruses	dsRNA viruses	Picobirnaviridae	unclassified Picobirnaviridae	Picobirnavirus PREDICT_PbV-79
29	root	Viruses	unclassified RNA viruses	unclassified RNA viruses ShiM-2016	Hubei tombus-like virus 13
29	root	Viruses	unclassified RNA viruses	unclassified RNA viruses ShiM-2016	Beihai picorna-like virus 23
29	root	Viruses	dsRNA viruses	environmental samples	dsRNA virus environmental sample
29	root	Viruses	dsRNA viruses	Partitiviridae	Deltapartitivirus	Pepper cryptic virus 2
28	root	Viruses	unclassified RNA viruses	unclassified RNA viruses ShiM-2016	Hubei picorna-like virus 55
28	root	Viruses	unclassified RNA viruses	unclassified RNA viruses ShiM-2016	Hubei partiti-like virus 12
28	root	Viruses	ssRNA viruses	ssRNA positive-strand viruses, no DNA stage	Picornavirales	Picornaviridae	Hepatovirus	unclassified Hepatovirus	Rodent hepatovirus
28	root	Viruses	ssRNA viruses	ssRNA positive-strand viruses, no DNA stage	Picornavirales	Picornaviridae	Hepatovirus	unclassified Hepatovirus
28	root	Viruses	ssRNA viruses	ssRNA positive-strand viruses, no DNA stage	Picornavirales	Iflaviridae	Iflavirus	Deformed wing virus
28	root	Viruses	ssRNA viruses	ssRNA positive-strand viruses, no DNA stage	Nidovirales	Coronaviridae	Coronavirinae	Alphacoronavirus	Porcine epidemic diarrhea virus
28	root	Viruses	ssRNA viruses	ssRNA positive-strand viruses, no DNA stage	Nidovirales	Coronaviridae	Coronavirinae
27	root	Viruses	unclassified RNA viruses	unclassified RNA viruses ShiM-2016	Wenzhou picorna-like virus 34
27	root	Viruses	unclassified RNA viruses	unclassified RNA viruses ShiM-2016	Hubei tetragnatha maxillosa virus 3
26	root	Viruses	unclassified RNA viruses	unclassified RNA viruses ShiM-2016	Wenzhou picorna-like virus 28
26	root	Viruses	ssRNA viruses	ssRNA positive-strand viruses, no DNA stage	Astroviridae	Mamastrovirus	unclassified Mamastrovirus	Porcine astrovirus 2
25	root	Viruses	unclassified RNA viruses	unclassified RNA viruses ShiM-2016	Wuhan arthropod virus 2
25	root	Viruses	unclassified RNA viruses	unclassified RNA viruses ShiM-2016	Hubei noda-like virus 11
25	root	Viruses	ssRNA viruses	ssRNA positive-strand viruses, no DNA stage	Nidovirales	Coronaviridae	Coronavirinae	Alphacoronavirus
25	root	Viruses	dsRNA viruses	Picobirnaviridae	Picobirnavirus	unclassified Picobirnavirus	Genet fecal picobirnavirus
25	root	Viruses	dsRNA viruses	Partitiviridae	unclassified Partitiviridae	Ustilaginoidea virens partitivirus
24	root	Viruses	unclassified RNA viruses	unclassified RNA viruses ShiM-2016	Xingshan nematode virus 6
24	root	Viruses	unclassified RNA viruses	unclassified RNA viruses ShiM-2016	Wuhan spider virus 10
24	root	Viruses	unclassified RNA viruses	unclassified RNA viruses ShiM-2016	Hubei sobemo-like virus 23
24	root	Viruses	unclassified RNA viruses	unclassified RNA viruses ShiM-2016	Hubei picorna-like virus 51
24	root	Viruses	unclassified RNA viruses	unclassified RNA viruses ShiM-2016	Beihai tombus-like virus 5
24	root	Viruses	dsRNA viruses	Partitiviridae	Gammapartitivirus	Discula destructiva virus 1
23	root	Viruses	ssRNA viruses	ssRNA positive-strand viruses, no DNA stage	Picornavirales	Dicistroviridae	Aparavirus
23	root	Viruses	ssRNA viruses	ssRNA negative-strand viruses	unclassified ssRNA negative-strand viruses	Shuangao Fly Virus 1
22	root	Viruses	unclassified viruses	Arhar cryptic virus-I
22	root	Viruses	unclassified RNA viruses	unclassified RNA viruses ShiM-2016	Wuhan insect virus 31
22	root	Viruses	unclassified RNA viruses	unclassified RNA viruses ShiM-2016	Hubei sobemo-like virus 29
22	root	Viruses	dsRNA viruses
21	root	Viruses	unclassified RNA viruses	unclassified RNA viruses ShiM-2016	Wenzhou picorna-like virus 7
21	root	Viruses	unclassified RNA viruses	unclassified RNA viruses ShiM-2016	Hubei tombus-like virus 19
21	root	Viruses	unclassified RNA viruses	unclassified RNA viruses ShiM-2016	Hubei picorna-like virus 71
21	root	Viruses	ssRNA viruses	ssRNA positive-strand viruses, no DNA stage	Picornavirales	Picornaviridae	unclassified Picornaviridae	Feline picornavirus
21	root	Viruses	ssRNA viruses	ssRNA positive-strand viruses, no DNA stage	Picornavirales	Picornaviridae	Hepatovirus	Hepatovirus A
21	root	Viruses	dsRNA viruses	Partitiviridae	Betapartitivirus	Primula malacoides virus 1	Primula malacoides virus China/Mar2007
20	root	Viruses	unclassified RNA viruses	unclassified RNA viruses ShiM-2016	Shuangao toti-like virus
20	root	Viruses	unclassified RNA viruses	unclassified RNA viruses ShiM-2016	Hubei picorna-like virus 70
20	root	Viruses	unclassified RNA viruses	unclassified RNA viruses ShiM-2016	Changjiang crawfish virus 6
20	root	Viruses	ssRNA viruses	ssRNA positive-strand viruses, no DNA stage	Picornavirales	Picornaviridae	unclassified Picornaviridae	Bat crohivirus
20	root	Viruses	ssRNA viruses	ssRNA positive-strand viruses, no DNA stage	Nodaviridae	Alphanodavirus	Pariacoto virus
20	root	Viruses	dsRNA viruses	Totiviridae	unclassified Totiviridae	Camponotus nipponicus virus
19	root	Viruses	unclassified RNA viruses	unclassified RNA viruses ShiM-2016	Hubei chuvirus-like virus 1
19	root	Viruses	unclassified RNA viruses	unclassified RNA viruses ShiM-2016	Changjiang tombus-like virus 13
19	root	Viruses	ssRNA viruses	ssRNA positive-strand viruses, no DNA stage	Picornavirales	Picornaviridae	Kobuvirus	Aichivirus F	Bat picornavirus
19	root	Viruses	ssRNA viruses	ssRNA positive-strand viruses, no DNA stage	Picornavirales	Iflaviridae	Iflavirus	unclassified Iflavirus	Bat iflavirus
19	root	Viruses	ssRNA viruses	ssRNA negative-strand viruses	unclassified ssRNA negative-strand viruses	Wenzhou Crab Virus 2
19	root	Viruses	dsRNA viruses	unclassified dsRNA viruses	Circulifer tenellus virus 1
19	root	Viruses	dsRNA viruses	Partitiviridae	unclassified Partitiviridae	Beauveria bassiana partitivirus 1
18	root	Viruses	unclassified RNA viruses	unclassified RNA viruses ShiM-2016	Jingmen toti-like virus 1
18	root	Viruses	unclassified RNA viruses	unclassified RNA viruses ShiM-2016	Hubei orthoptera virus 4
18	root	Viruses	ssRNA viruses	ssRNA positive-strand viruses, no DNA stage	Nodaviridae	Alphanodavirus	Flock house virus
18	root	Viruses	ssRNA viruses	ssRNA negative-strand viruses	unclassified ssRNA negative-strand viruses	Wuchang Cockroach Virus 3
18	root	Viruses	ssRNA viruses	ssRNA negative-strand viruses	unclassified ssRNA negative-strand viruses	Tacheng Tick Virus 6
18	root	Viruses	dsRNA viruses	Picobirnaviridae	Picobirnavirus	unclassified Picobirnavirus	Picobirnavirus Equ2
17	root	Viruses	unclassified RNA viruses	unclassified RNA viruses ShiM-2016	Sanxia water strider virus 21
17	root	Viruses	unclassified RNA viruses	unclassified RNA viruses ShiM-2016	Hubei picorna-like virus 60
17	root	Viruses	unclassified RNA viruses	unclassified RNA viruses ShiM-2016	Hubei orthoptera virus 1
17	root	Viruses	ssRNA viruses	ssRNA positive-strand viruses, no DNA stage	Nodaviridae	unclassified Nodaviridae	Covert mortality nodavirus
17	root	Viruses	ssRNA viruses	ssRNA positive-strand viruses, no DNA stage	Nidovirales	Coronaviridae	Coronavirinae	Alphacoronavirus	Scotophilus bat coronavirus 512
17	root	Viruses	dsRNA viruses	Totiviridae	unclassified Totiviridae	Drosophila melanogaster totivirus SW-2009a
17	root	Viruses	dsRNA viruses	Reoviridae	Sedoreovirinae	Orbivirus	Umatilla virus
17	root	Viruses	dsRNA viruses	Partitiviridae	unclassified Partitiviridae	Colletotrichum truncatum partitivirus 1
16	root	Viruses	unclassified RNA viruses	unclassified RNA viruses ShiM-2016	Hubei partiti-like virus 44
16	root	Viruses	unclassified RNA viruses	unclassified RNA viruses ShiM-2016	Hubei noda-like virus 12
16	root	Viruses	unclassified RNA viruses	unclassified RNA viruses ShiM-2016	Hubei diptera virus 15
16	root	Viruses	ssRNA viruses	ssRNA negative-strand viruses	unclassified ssRNA negative-strand viruses	Shayang Spider Virus 2
16	root	Viruses	ssRNA viruses	ssRNA negative-strand viruses	Bunyavirales	Peribunyaviridae	unclassified Peribunyaviridae	Bat bunyavirus JTM
15	root	Viruses	unclassified RNA viruses	unclassified RNA viruses ShiM-2016	Hubei toti-like virus 11
15	root	Viruses	unclassified RNA viruses	unclassified RNA viruses ShiM-2016	Hubei permutotetra-like virus 7
15	root	Viruses	unclassified RNA viruses	unclassified RNA viruses ShiM-2016	Hubei partiti-like virus 52
15	root	Viruses	unclassified RNA viruses	unclassified RNA viruses ShiM-2016	Beihai picorna-like virus 75
15	root	Viruses	ssRNA viruses	ssRNA positive-strand viruses, no DNA stage	Tymovirales	Tymoviridae	Maculavirus	unclassified Maculavirus	Fig fleck-associated virus
15	root	Viruses	ssRNA viruses	ssRNA positive-strand viruses, no DNA stage	Picornavirales	Picornaviridae	Parechovirus	unclassified Parechovirus
15	root	Viruses	ssRNA viruses	ssRNA positive-strand viruses, no DNA stage	Picornavirales	Picornaviridae	Hepatovirus	unclassified Hepatovirus	Hedgehog hepatovirus
15	root	Viruses	ssRNA viruses	ssRNA positive-strand viruses, no DNA stage	Picornavirales	Dicistroviridae	Aparavirus	Israeli acute paralysis virus
15	root	Viruses	ssRNA viruses	ssRNA positive-strand viruses, no DNA stage	Astroviridae
15	root	Viruses	dsRNA viruses	Partitiviridae	Betapartitivirus	Crimson clover cryptic virus 2
14	root	Viruses	unclassified RNA viruses	unclassified RNA viruses ShiM-2016	Wuhan house centipede virus 6
14	root	Viruses	unclassified RNA viruses	unclassified RNA viruses ShiM-2016	Wenling crustacean virus 14
14	root	Viruses	dsRNA viruses	Reoviridae	Sedoreovirinae	Orbivirus	unclassified Orbivirus	Orbivirus PREDICT_Orbi-6
13	root	Viruses	unclassified RNA viruses	unclassified RNA viruses ShiM-2016	Wuhan house centipede virus 4
13	root	Viruses	unclassified RNA viruses	unclassified RNA viruses ShiM-2016	Wenzhou picorna-like virus 32
13	root	Viruses	unclassified RNA viruses	unclassified RNA viruses ShiM-2016	Hubei reo-like virus 12
13	root	Viruses	unclassified RNA viruses	unclassified RNA viruses ShiM-2016	Hubei picobirna-like virus 3
13	root	Viruses	unclassified RNA viruses	unclassified RNA viruses ShiM-2016	Beihai picorna-like virus 121
13	root	Viruses	ssRNA viruses	ssRNA positive-strand viruses, no DNA stage	Caliciviridae	unclassified Caliciviridae	Calicivirus Mystacina/New Zealand/2013/3b
12	root	Viruses	unclassified RNA viruses	unclassified RNA viruses ShiM-2016	Wenzhou narna-like virus 8
12	root	Viruses	unclassified RNA viruses	unclassified RNA viruses ShiM-2016	Hubei sobemo-like virus 31
12	root	Viruses	unclassified RNA viruses	unclassified RNA viruses ShiM-2016	Hubei sobemo-like virus 20
12	root	Viruses	unclassified RNA viruses	unclassified RNA viruses ShiM-2016	Hubei sobemo-like virus 12
12	root	Viruses	unclassified RNA viruses	unclassified RNA viruses ShiM-2016	Hubei picorna-like virus 40
12	root	Viruses	unclassified RNA viruses	unclassified RNA viruses ShiM-2016	Hubei picorna-like virus 29
12	root	Viruses	unclassified RNA viruses	unclassified RNA viruses ShiM-2016	Hubei picorna-like virus 15
12	root	Viruses	ssRNA viruses	ssRNA positive-strand viruses, no DNA stage	unclassified ssRNA positive-strand viruses	Kelp fly virus
12	root	Viruses	ssRNA viruses	ssRNA positive-strand viruses, no DNA stage	Picornavirales	Picornaviridae	Parechovirus	unclassified Parechovirus	Sebokele virus 1
12	root	Viruses	ssRNA viruses	ssRNA positive-strand viruses, no DNA stage	Picornavirales	Iflaviridae	unclassified Iflaviridae
12	root	Viruses	ssRNA viruses	ssRNA positive-strand viruses, no DNA stage	Nidovirales	Coronaviridae	Coronavirinae	Alphacoronavirus	Bat coronavirus CDPHE15	Bat coronavirus CDPHE15/USA/2006
12	root	Viruses	ssRNA viruses	ssRNA positive-strand viruses, no DNA stage	Astroviridae	Mamastrovirus	unclassified Mamastrovirus	Bat astrovirus SK/HK68/HK14/HK15/CHN/2007
12	root	Viruses	dsRNA viruses	Partitiviridae	unclassified Partitiviridae	Verticillium albo-atrum partitivirus-1
12	root	Viruses	dsRNA viruses	Partitiviridae	unclassified Partitiviridae	Penicillium aurantiogriseum partitivirus 1
12	root	Viruses	dsRNA viruses	Partitiviridae	Gammapartitivirus	Ophiostoma partitivirus 1
11	root	Viruses	unclassified viruses	Dansoman virus
11	root	Viruses	unclassified RNA viruses	unclassified RNA viruses ShiM-2016	Wuhan insect virus 21
11	root	Viruses	unclassified RNA viruses	unclassified RNA viruses ShiM-2016	Shuangao insect virus 9
11	root	Viruses	unclassified RNA viruses	unclassified RNA viruses ShiM-2016	Hubei sobemo-like virus 25
11	root	Viruses	unclassified RNA viruses	unclassified RNA viruses ShiM-2016	Hubei sobemo-like virus 19
11	root	Viruses	unclassified RNA viruses	unclassified RNA viruses ShiM-2016	Hubei diptera virus 12
11	root	Viruses	ssRNA viruses	ssRNA positive-strand viruses, no DNA stage	Picornavirales	unclassified Picornavirales	Machany virus
11	root	Viruses	ssRNA viruses	ssRNA positive-strand viruses, no DNA stage	Picornavirales	Picornaviridae	Avihepatovirus	Avihepatovirus A	Duck hepatitis A virus 2
11	root	Viruses	ssRNA viruses	ssRNA positive-strand viruses, no DNA stage	Picornavirales	Iflaviridae	Iflavirus	unclassified Iflavirus	Miniopterus fuliginosus iflavirus
11	root	Viruses	ssRNA viruses	ssRNA positive-strand viruses, no DNA stage	Nidovirales	Coronaviridae	Coronavirinae	Alphacoronavirus	unclassified Alphacoronavirus	Alphacoronavirus Perimyotis subflavus
11	root	Viruses	ssRNA viruses	ssRNA positive-strand viruses, no DNA stage	Cilevirus	Citrus leprosis virus C
11	root	Viruses	ssRNA viruses	ssRNA negative-strand viruses	unclassified ssRNA negative-strand viruses	Wuhan Mosquito Virus 8
11	root	Viruses	dsRNA viruses	Reoviridae	Spinareovirinae	Cypovirus	Cypovirus 4	Antheraea cypovirus	Antheraea mylitta cypovirus 4
11	root	Viruses	dsRNA viruses	Reoviridae	Sedoreovirinae	Orbivirus	unclassified Orbivirus	Baku virus
11	root	Viruses	dsRNA viruses	Picobirnaviridae
11	root	Viruses	dsRNA viruses	Partitiviridae	unclassified Partitiviridae	Partitivirus-like 3
10	root	Viruses	unclassified RNA viruses	unclassified RNA viruses ShiM-2016	Wuhan insect virus 35
10	root	Viruses	unclassified RNA viruses	unclassified RNA viruses ShiM-2016	Hubei sobemo-like virus 5
10	root	Viruses	unclassified RNA viruses	unclassified RNA viruses ShiM-2016	Beihai picorna-like virus 119
10	root	Viruses	unclassified RNA viruses	unclassified RNA viruses ShiM-2016	Beihai paphia shell virus 1
10	root	Viruses	unclassified RNA viruses	unclassified RNA viruses ShiM-2016	Beihai noda-like virus 23
10	root	Viruses	unclassified RNA viruses	unclassified RNA viruses ShiM-2016	Beihai narna-like virus 2
10	root	Viruses	unclassified RNA viruses	unclassified RNA viruses ShiM-2016	Beihai narna-like virus 13
10	root	Viruses	unclassified RNA viruses	unclassified RNA viruses ShiM-2016	Beihai barnacle virus 12
10	root	Viruses	ssRNA viruses	ssRNA positive-strand viruses, no DNA stage	Picornavirales	Picornaviridae	unclassified Picornaviridae	Picorna-like virus Eptesicus fuscus/P5/InLV/IT/USA/2009
10	root	Viruses	ssRNA viruses	ssRNA positive-strand viruses, no DNA stage	Picornavirales	Picornaviridae	Kobuvirus	Aichivirus E	Rabbit picornavirus
10	root	Viruses	ssRNA viruses	ssRNA positive-strand viruses, no DNA stage	Picornavirales	Picornaviridae	Hepatovirus
10	root	Viruses	ssRNA viruses	ssRNA positive-strand viruses, no DNA stage	Nodaviridae	unclassified Nodaviridae	Pieris rapae virus
10	root	Viruses	ssRNA viruses	ssRNA positive-strand viruses, no DNA stage	Caliciviridae	unclassified Caliciviridae	Bat calicivirus
10	root	Viruses	ssRNA viruses	ssRNA negative-strand viruses	unclassified ssRNA negative-strand viruses
10	root	Viruses	dsRNA viruses	unclassified dsRNA viruses	Persimmon latent virus
9	root	Viruses	unclassified viruses	Penicillium aurantiogriseum partiti-like virus
9	root	Viruses	unclassified RNA viruses	unclassified RNA viruses ShiM-2016	Xingshan nematode virus 2
9	root	Viruses	unclassified RNA viruses	unclassified RNA viruses ShiM-2016	Sanxia sobemo-like virus 1
9	root	Viruses	unclassified RNA viruses	unclassified RNA viruses ShiM-2016	Hubei virga-like virus 13
9	root	Viruses	unclassified RNA viruses	unclassified RNA viruses ShiM-2016	Hubei virga-like virus 10
9	root	Viruses	unclassified RNA viruses	unclassified RNA viruses ShiM-2016	Hubei toti-like virus 9
9	root	Viruses	unclassified RNA viruses	unclassified RNA viruses ShiM-2016	Hubei tombus-like virus 40
9	root	Viruses	unclassified RNA viruses	unclassified RNA viruses ShiM-2016	Hubei reo-like virus 3
9	root	Viruses	unclassified RNA viruses	unclassified RNA viruses ShiM-2016	Hubei picorna-like virus 76
9	root	Viruses	unclassified RNA viruses	unclassified RNA viruses ShiM-2016	Hubei picorna-like virus 58
9	root	Viruses	unclassified RNA viruses	unclassified RNA viruses ShiM-2016	Hubei picorna-like virus 41
9	root	Viruses	ssRNA viruses	ssRNA positive-strand viruses, no DNA stage	Picornavirales	Picornaviridae	unclassified Picornaviridae	Diaphorina citri picorna-like virus
9	root	Viruses	ssRNA viruses	ssRNA positive-strand viruses, no DNA stage	Picornavirales	Picornaviridae	Parechovirus	unclassified Parechovirus	Ljungan virus
9	root	Viruses	ssRNA viruses	ssRNA positive-strand viruses, no DNA stage	Picornavirales	Picornaviridae	Parechovirus	unclassified Parechovirus	Human parechovirus	Human parechovirus 8
9	root	Viruses	ssRNA viruses	ssRNA positive-strand viruses, no DNA stage	Picornavirales	Picornaviridae	Limnipivirus	Limnipivirus C	Fathead minnow picornavirus
9	root	Viruses	ssRNA viruses	ssRNA positive-strand viruses, no DNA stage	Picornavirales	Dicistroviridae	Aparavirus	Solenopsis invicta virus-1
9	root	Viruses	ssRNA viruses	ssRNA positive-strand viruses, no DNA stage	Nidovirales	Coronaviridae	Coronavirinae	Alphacoronavirus	unclassified Alphacoronavirus	NL63-related bat coronavirus
9	root	Viruses	ssRNA viruses	ssRNA positive-strand viruses, no DNA stage	Nidovirales	Coronaviridae	Coronavirinae	Alphacoronavirus	unclassified Alphacoronavirus	Bat coronavirus 1A
9	root	Viruses	ssRNA viruses	ssRNA positive-strand viruses, no DNA stage	Astroviridae	Mamastrovirus	unclassified Mamastrovirus
9	root	Viruses	ssRNA viruses	ssRNA negative-strand viruses	unclassified ssRNA negative-strand viruses	Shayang Fly Virus 1
9	root	Viruses	dsRNA viruses	Reoviridae	Sedoreovirinae	Rotavirus	Rotavirus G
9	root	Viruses	dsRNA viruses	Partitiviridae	unclassified Partitiviridae	Fragaria chiloensis cryptic virus
9	root	Viruses	dsRNA viruses	Birnaviridae	unclassified Birnaviridae	Eridge virus
8	root	Viruses	unclassified viruses	Diabrotica virgifera virgifera virus 2
8	root	Viruses	unclassified RNA viruses	unclassified RNA viruses ShiM-2016	Wuhan spider virus 5
8	root	Viruses	unclassified RNA viruses	unclassified RNA viruses ShiM-2016	Wenzhou picorna-like virus 6
8	root	Viruses	unclassified RNA viruses	unclassified RNA viruses ShiM-2016	Hubei toti-like virus 7
8	root	Viruses	unclassified RNA viruses	unclassified RNA viruses ShiM-2016	Hubei sobemo-like virus 21
8	root	Viruses	unclassified RNA viruses	unclassified RNA viruses ShiM-2016	Hubei dimarhabdovirus virus 1
8	root	Viruses	unclassified RNA viruses	unclassified RNA viruses ShiM-2016	Changjiang tombus-like virus 12
8	root	Viruses	unclassified RNA viruses	unclassified RNA viruses ShiM-2016	Beihai picorna-like virus 87
8	root	Viruses	unclassified RNA viruses	unclassified RNA viruses ShiM-2016	Beihai picorna-like virus 74
8	root	Viruses	unclassified RNA viruses	unclassified RNA viruses ShiM-2016	Beihai picorna-like virus 22
8	root	Viruses	unclassified RNA viruses	unclassified RNA viruses ShiM-2016	Beihai noda-like virus 28
8	root	Viruses	ssRNA viruses	ssRNA positive-strand viruses, no DNA stage	Tymovirales	Tymoviridae	Tymovirus
8	root	Viruses	ssRNA viruses	ssRNA positive-strand viruses, no DNA stage	Picornavirales	Picornaviridae	Kobuvirus	Aichivirus C
8	root	Viruses	ssRNA viruses	ssRNA positive-strand viruses, no DNA stage	Nidovirales	Coronaviridae	Coronavirinae	unclassified coronaviruses	Bat coronavirus
8	root	Viruses	ssRNA viruses	ssRNA positive-strand viruses, no DNA stage	Nidovirales	Coronaviridae	Coronavirinae	Alphacoronavirus	unclassified Alphacoronavirus	Chaerephon bat coronavirus/Kenya/KY22/2006
8	root	Viruses	ssRNA viruses	ssRNA positive-strand viruses, no DNA stage	Nidovirales	Coronaviridae	Coronavirinae	Alphacoronavirus	unclassified Alphacoronavirus
8	root	Viruses	ssRNA viruses	ssRNA positive-strand viruses, no DNA stage	Astroviridae	Mamastrovirus	unclassified Mamastrovirus	Bat astroviruses	Bat astrovirus Pa/Sichuan/A367/2005
8	root	Viruses	dsRNA viruses	Reoviridae	Sedoreovirinae	Rotavirus	Rotavirus A	Porcine rotavirus A
8	root	Viruses	dsRNA viruses	Reoviridae	Sedoreovirinae	Phytoreovirus	unclassified Phytoreovirus	Homalodisca vitripennis reovirus
8	root	Viruses	dsRNA viruses	Partitiviridae	Deltapartitivirus	Fig cryptic virus
8	root	Viruses	Virus families not assigned to an order	Sinaivirus	unclassified Sinaivirus	Lake Sinai Virus TO
7	root	Viruses	unclassified RNA viruses	unclassified RNA viruses ShiM-2016	Wuhan spider virus 6
7	root	Viruses	unclassified RNA viruses	unclassified RNA viruses ShiM-2016	Wenzhou narna-like virus 3
7	root	Viruses	unclassified RNA viruses	unclassified RNA viruses ShiM-2016	Wenling noda-like virus 4
7	root	Viruses	unclassified RNA viruses	unclassified RNA viruses ShiM-2016	Sanxia water strider virus 8
7	root	Viruses	unclassified RNA viruses	unclassified RNA viruses ShiM-2016	Sanxia water strider virus 19
7	root	Viruses	unclassified RNA viruses	unclassified RNA viruses ShiM-2016	Hubei picorna-like virus 66
7	root	Viruses	unclassified RNA viruses	unclassified RNA viruses ShiM-2016	Hubei noda-like virus 9
7	root	Viruses	unclassified RNA viruses	unclassified RNA viruses ShiM-2016	Beihai sobemo-like virus 23
7	root	Viruses	ssRNA viruses	ssRNA positive-strand viruses, no DNA stage	Picornavirales	Picornaviridae	unclassified Picornaviridae	Spodoptera exigua virus AKJ-2014
7	root	Viruses	ssRNA viruses	ssRNA positive-strand viruses, no DNA stage	Picornavirales	Picornaviridae	Kunsagivirus	unclassified Kunsagivirus	Bakunsa virus
7	root	Viruses	ssRNA viruses	ssRNA positive-strand viruses, no DNA stage	Picornavirales	Picornaviridae	Kobuvirus
7	root	Viruses	ssRNA viruses	ssRNA positive-strand viruses, no DNA stage	Picornavirales	Picornaviridae	Hepatovirus	Hepatovirus B	Phopivirus
7	root	Viruses	ssRNA viruses	ssRNA positive-strand viruses, no DNA stage	Picornavirales	Picornaviridae	Gallivirus	Gallivirus A	Turkey gallivirus
7	root	Viruses	ssRNA viruses	ssRNA positive-strand viruses, no DNA stage	Picornavirales	Dicistroviridae	unclassified Dicistroviridae	Dicistroviridae SC4317
7	root	Viruses	ssRNA viruses	ssRNA positive-strand viruses, no DNA stage	Astroviridae	unclassified Astroviridae	Fox astrovirus
7	root	Viruses	environmental samples	uncultured marine RNA virus
7	root	Viruses	dsRNA viruses	Totiviridae	unclassified Totiviridae	Leptopilina boulardi Toti-like virus
7	root	Viruses	dsRNA viruses	Reoviridae	Sedoreovirinae	Rotavirus	Rotavirus A	Human rotavirus A
7	root	Viruses	dsRNA viruses	Picobirnaviridae	unclassified Picobirnaviridae
7	root	Viruses	dsRNA viruses	Picobirnaviridae	Picobirnavirus	environmental samples	uncultured picobirnavirus
7	root	Viruses	dsDNA viruses, no RNA stage	Ascoviridae	Toursvirus	Diadromus pulchellus ascovirus 4a
6	root	Viruses	unclassified viruses	Alber virus
6	root	Viruses	unclassified RNA viruses	unclassified RNA viruses ShiM-2016	Wuhan house centipede virus 1
6	root	Viruses	unclassified RNA viruses	unclassified RNA viruses ShiM-2016	Hubei permutotetra-like virus 8
6	root	Viruses	unclassified RNA viruses	unclassified RNA viruses ShiM-2016	Hubei myriapoda virus 2
6	root	Viruses	unclassified RNA viruses	unclassified RNA viruses ShiM-2016	Beihai picorna-like virus 84
6	root	Viruses	unclassified RNA viruses	unclassified RNA viruses ShiM-2016	Beihai picorna-like virus 20
6	root	Viruses	unclassified RNA viruses	unclassified RNA viruses ShiM-2016	Beihai picorna-like virus 17
6	root	Viruses	unclassified RNA viruses	unclassified RNA viruses ShiM-2016	Beihai picorna-like virus 1
6	root	Viruses	unclassified RNA viruses	unclassified RNA viruses ShiM-2016	Beihai octopus virus 1
6	root	Viruses	ssRNA viruses	ssRNA positive-strand viruses, no DNA stage	unclassified ssRNA positive-strand viruses	Solenopsis invicta virus 2
6	root	Viruses	ssRNA viruses	ssRNA positive-strand viruses, no DNA stage	Virgaviridae	Tobamovirus	Pepper mild mottle virus
6	root	Viruses	ssRNA viruses	ssRNA positive-strand viruses, no DNA stage	Tymovirales	Tymoviridae	Maculavirus	unclassified Maculavirus	Bombyx mori Macula-like virus
6	root	Viruses	ssRNA viruses	ssRNA positive-strand viruses, no DNA stage	Tymovirales	Tymoviridae	Maculavirus	Grapevine fleck virus
6	root	Viruses	ssRNA viruses	ssRNA positive-strand viruses, no DNA stage	Picornavirales	Picornaviridae	Parechovirus	unclassified Parechovirus	Human parechovirus
6	root	Viruses	ssRNA viruses	ssRNA positive-strand viruses, no DNA stage	Picornavirales	Dicistroviridae	unclassified Dicistroviridae	Dicistroviridae SC2803
6	root	Viruses	ssRNA viruses	ssRNA positive-strand viruses, no DNA stage	Astroviridae	Mamastrovirus
6	root	Viruses	ssRNA viruses	ssRNA negative-strand viruses	Mononegavirales	unassigned Mononegavirales	Arlivirus	Lishi arlivirus	Lishi Spider Virus 2
6	root	Viruses	dsRNA viruses	unclassified dsRNA viruses
6	root	Viruses	dsRNA viruses	Reoviridae	unclassified Reoviridae	Drosophila reovirus
6	root	Viruses	dsRNA viruses	Reoviridae	unclassified Reoviridae	Cimodo virus
6	root	Viruses	dsRNA viruses	Reoviridae	Spinareovirinae	Cypovirus	unclassified Cypovirus	Operophtera brumata cypovirus 19
6	root	Viruses	dsRNA viruses	Partitiviridae	unclassified Partitiviridae	Grapevine associated Partitivirus-2
6	root	Viruses	dsRNA viruses	Birnaviridae
5	root	Viruses	unclassified viruses	La Tardoire virus
5	root	Viruses	unclassified viruses	Baker virus
5	root	Viruses	unclassified RNA viruses	unclassified RNA viruses ShiM-2016	Wuhan spider virus 4
5	root	Viruses	unclassified RNA viruses	unclassified RNA viruses ShiM-2016	Wuchan romanomermis nematode virus 2
5	root	Viruses	unclassified RNA viruses	unclassified RNA viruses ShiM-2016	Wenzhou shrimp virus 10
5	root	Viruses	unclassified RNA viruses	unclassified RNA viruses ShiM-2016	Wenzhou picorna-like virus 35
5	root	Viruses	unclassified RNA viruses	unclassified RNA viruses ShiM-2016	Wenling chuvirus-like virus 2
5	root	Viruses	unclassified RNA viruses	unclassified RNA viruses ShiM-2016	Shahe picorna-like virus 8
5	root	Viruses	unclassified RNA viruses	unclassified RNA viruses ShiM-2016	Sanxia water strider virus 20
5	root	Viruses	unclassified RNA viruses	unclassified RNA viruses ShiM-2016	Sanxia water strider virus 10
5	root	Viruses	unclassified RNA viruses	unclassified RNA viruses ShiM-2016	Hubei tick virus 3
5	root	Viruses	unclassified RNA viruses	unclassified RNA viruses ShiM-2016	Hubei sobemo-like virus 34
5	root	Viruses	unclassified RNA viruses	unclassified RNA viruses ShiM-2016	Hubei picorna-like virus 37
5	root	Viruses	unclassified RNA viruses	unclassified RNA viruses ShiM-2016	Hubei permutotetra-like virus 1
5	root	Viruses	unclassified RNA viruses	unclassified RNA viruses ShiM-2016	Hubei noda-like virus 22
5	root	Viruses	unclassified RNA viruses	unclassified RNA viruses ShiM-2016	Hubei macula-like virus 1
5	root	Viruses	unclassified RNA viruses	unclassified RNA viruses ShiM-2016	Beihai tombus-like virus 10
5	root	Viruses	unclassified RNA viruses	unclassified RNA viruses ShiM-2016	Beihai picorna-like virus 8
5	root	Viruses	unclassified RNA viruses	unclassified RNA viruses ShiM-2016	Beihai narna-like virus 6
5	root	Viruses	ssRNA viruses	ssRNA positive-strand viruses, no DNA stage	Picornavirales	Iflaviridae	Iflavirus	Varroa destructor virus-1
5	root	Viruses	ssRNA viruses	ssRNA positive-strand viruses, no DNA stage	Nidovirales	Coronaviridae	Coronavirinae	Alphacoronavirus	unclassified Alphacoronavirus	BtRf-AlphaCoV/HuB2013
5	root	Viruses	ssRNA viruses	ssRNA positive-strand viruses, no DNA stage	Astroviridae	Mamastrovirus	unclassified Mamastrovirus	Porcine astrovirus 4
5	root	Viruses	ssRNA viruses	ssRNA positive-strand viruses, no DNA stage	Astroviridae	Mamastrovirus	unclassified Mamastrovirus	Bat astroviruses	Bat astrovirus Tm/Guangxi/LD45/2007
5	root	Viruses	dsRNA viruses	Totiviridae	unclassified Totiviridae	Penaeid shrimp infectious myonecrosis virus
5	root	Viruses	dsRNA viruses	Reoviridae	Sedoreovirinae	Rotavirus	Rotavirus A	Rotavirus G9	Rotavirus A RVA/Pig-wt/ITA/3BS/2009/G9P[23]
5	root	Viruses	dsRNA viruses	Reoviridae	Sedoreovirinae	Orbivirus
5	root	Viruses	dsRNA viruses	Picobirnaviridae	Picobirnavirus	unclassified Picobirnavirus	Picobirnavirus HK-2014
5	root	Viruses	dsRNA viruses	Picobirnaviridae	Picobirnavirus	unclassified Picobirnavirus	Fox picobirnavirus
5	root	Viruses	dsRNA viruses	Partitiviridae	Gammapartitivirus	Penicillium stoloniferum virus F
5	root	Viruses	dsRNA viruses	Partitiviridae	Gammapartitivirus
5	root	Viruses	dsDNA viruses, no RNA stage	Caudovirales	Siphoviridae
5	root	Viruses	dsDNA viruses, no RNA stage	Baculoviridae	Alphabaculovirus	Chrysodeixis includens nucleopolyhedrovirus
4	root	Viruses	unclassified viruses	Terena virus
4	root	Viruses	unclassified viruses	Chaq virus-like 2
4	root	Viruses	unclassified RNA viruses	unclassified RNA viruses ShiM-2016	Wuhan insect virus 11
4	root	Viruses	unclassified RNA viruses	unclassified RNA viruses ShiM-2016	Wenling picorna-like virus 1
4	root	Viruses	unclassified RNA viruses	unclassified RNA viruses ShiM-2016	Shuangao insect virus 12
4	root	Viruses	unclassified RNA viruses	unclassified RNA viruses ShiM-2016	Sanxia water strider virus 16
4	root	Viruses	unclassified RNA viruses	unclassified RNA viruses ShiM-2016	Sanxia sobemo-like virus 3
4	root	Viruses	unclassified RNA viruses	unclassified RNA viruses ShiM-2016	Hubei toti-like virus 4
4	root	Viruses	unclassified RNA viruses	unclassified RNA viruses ShiM-2016	Hubei toti-like virus 22
4	root	Viruses	unclassified RNA viruses	unclassified RNA viruses ShiM-2016	Hubei sobemo-like virus 8
4	root	Viruses	unclassified RNA viruses	unclassified RNA viruses ShiM-2016	Hubei sobemo-like virus 26
4	root	Viruses	unclassified RNA viruses	unclassified RNA viruses ShiM-2016	Hubei rhabdo-like virus 7
4	root	Viruses	unclassified RNA viruses	unclassified RNA viruses ShiM-2016	Hubei picorna-like virus 9
4	root	Viruses	unclassified RNA viruses	unclassified RNA viruses ShiM-2016	Hubei picorna-like virus 14
4	root	Viruses	unclassified RNA viruses	unclassified RNA viruses ShiM-2016	Hubei odonate virus 15
4	root	Viruses	unclassified RNA viruses	unclassified RNA viruses ShiM-2016	Hubei odonate virus 10
4	root	Viruses	unclassified RNA viruses	unclassified RNA viruses ShiM-2016	Hubei hepe-like virus 3
4	root	Viruses	unclassified RNA viruses	unclassified RNA viruses ShiM-2016	Beihai picorna-like virus 14
4	root	Viruses	unclassified RNA viruses	unclassified RNA viruses ShiM-2016	Beihai noda-like virus 27
4	root	Viruses	unclassified RNA viruses	unclassified RNA viruses ShiM-2016	Beihai anemone virus 1
4	root	Viruses	ssRNA viruses	ssRNA positive-strand viruses, no DNA stage	unclassified ssRNA positive-strand viruses	Nora virus
4	root	Viruses	ssRNA viruses	ssRNA positive-strand viruses, no DNA stage	Tymovirales	Tymoviridae	Tymovirus	Erysimum latent virus
4	root	Viruses	ssRNA viruses	ssRNA positive-strand viruses, no DNA stage	Picornavirales	unclassified Picornavirales	Kilifi Virus
4	root	Viruses	ssRNA viruses	ssRNA positive-strand viruses, no DNA stage	Picornavirales	Picornaviridae	unclassified Picornaviridae	Crohivirus
4	root	Viruses	ssRNA viruses	ssRNA positive-strand viruses, no DNA stage	Picornavirales	Picornaviridae	Salivirus	Salivirus A	Human klassevirus 1
4	root	Viruses	ssRNA viruses	ssRNA positive-strand viruses, no DNA stage	Picornavirales	Picornaviridae	Kobuvirus	unclassified Kobuvirus	Bat kobuvirus TM001k
4	root	Viruses	ssRNA viruses	ssRNA positive-strand viruses, no DNA stage	Picornavirales	Picornaviridae	Hepatovirus	unclassified Hepatovirus	Shrew hepatovirus
4	root	Viruses	ssRNA viruses	ssRNA positive-strand viruses, no DNA stage	Picornavirales	Picornaviridae
4	root	Viruses	ssRNA viruses	ssRNA positive-strand viruses, no DNA stage	Picornavirales	Iflaviridae	unclassified Iflaviridae	Pityohyphantes rubrofasciatus iflavirus
4	root	Viruses	ssRNA viruses	ssRNA positive-strand viruses, no DNA stage	Picornavirales	Dicistroviridae	unclassified Dicistroviridae	Centovirus
4	root	Viruses	ssRNA viruses	ssRNA positive-strand viruses, no DNA stage	Nidovirales	Mesoniviridae	Alphamesonivirus	Alphamesonivirus 1	Cavally virus
4	root	Viruses	ssRNA viruses	ssRNA positive-strand viruses, no DNA stage	Nidovirales	Coronaviridae	Coronavirinae	Alphacoronavirus	unclassified Alphacoronavirus	Anlong Ms bat coronavirus
4	root	Viruses	ssRNA viruses	ssRNA positive-strand viruses, no DNA stage	Nidovirales	Coronaviridae	Coronavirinae	Alphacoronavirus	Miniopterus bat coronavirus HKU8
4	root	Viruses	ssRNA viruses	ssRNA positive-strand viruses, no DNA stage	Nidovirales	Coronaviridae	Coronavirinae	Alphacoronavirus	Human coronavirus 229E	229E-related bat coronavirus
4	root	Viruses	ssRNA viruses	ssRNA positive-strand viruses, no DNA stage	Nidovirales	Coronaviridae	Coronavirinae	Alphacoronavirus	Human coronavirus 229E
4	root	Viruses	ssRNA viruses	ssRNA positive-strand viruses, no DNA stage	Luteoviridae	unclassified Luteoviridae	Bat luteovirus
4	root	Viruses	ssRNA viruses	ssRNA positive-strand viruses, no DNA stage	Flaviviridae	Pestivirus	Bovine viral diarrhea virus 1	Bovine viral diarrhea virus isolates and strains	Bovine viral diarrhea virus-1 strain CP821
4	root	Viruses	ssRNA viruses	ssRNA positive-strand viruses, no DNA stage	Astroviridae	unclassified Astroviridae
4	root	Viruses	ssRNA viruses	ssRNA negative-strand viruses	Mononegavirales	Rhabdoviridae	unclassified Rhabdoviridae	Bahia Grande group	Muir Springs virus
4	root	Viruses	ssRNA viruses	ssRNA negative-strand viruses	Bunyavirales	Peribunyaviridae	unclassified Peribunyaviridae	Seattle Prectang virus
4	root	Viruses	dsRNA viruses	unclassified dsRNA viruses	Fusarium graminearum dsRNA mycovirus-3
4	root	Viruses	dsRNA viruses	Reoviridae	Spinareovirinae	Cypovirus	unclassified Cypovirus	Choristoneura occidentalis cypovirus 16
4	root	Viruses	dsRNA viruses	Reoviridae	Spinareovirinae	Cypovirus
4	root	Viruses	dsRNA viruses	Reoviridae	Sedoreovirinae	Rotavirus	Rotavirus B	unclassified Rotavirus B	Porcine rotavirus B
4	root	Viruses	dsRNA viruses	Picobirnaviridae	Picobirnavirus	unclassified Picobirnavirus	Porcine picobirnavirus
4	root	Viruses	dsRNA viruses	Partitiviridae	unclassified Partitiviridae	Raphanus sativus cryptic virus 2
4	root	Viruses	dsRNA viruses	Partitiviridae	Gammapartitivirus	Penicillium stoloniferum virus S
4	root	Viruses	dsDNA viruses, no RNA stage	Polydnaviridae	Ichnovirus	Glypta fumiferanae ichnovirus
4	root	Viruses	Retro-transcribing viruses	Retroviridae	unclassified Retroviridae	Human endogenous retroviruses	Human endogenous retrovirus W	Multiple sclerosis associated retrovirus
4	root	Viruses	Retro-transcribing viruses	Retroviridae	Orthoretrovirinae	Gammaretrovirus	Mammalian gammaretrovirus group	Replication competent viruses	Feline leukemia virus
4	root	Viruses	Retro-transcribing viruses	Retroviridae	Orthoretrovirinae	Alpharetrovirus	UR2 sarcoma virus
3	root	Viruses	unclassified viruses	Pinela virus
3	root	Viruses	unclassified viruses	Marine RNA virus PAL473
3	root	Viruses	unclassified RNA viruses	unclassified RNA viruses ShiM-2016	Wuhan spider virus 2
3	root	Viruses	unclassified RNA viruses	unclassified RNA viruses ShiM-2016	Sanxia tombus-like virus 9
3	root	Viruses	unclassified RNA viruses	unclassified RNA viruses ShiM-2016	Sanxia tombus-like virus 5
3	root	Viruses	unclassified RNA viruses	unclassified RNA viruses ShiM-2016	Hubei tombus-like virus 23
3	root	Viruses	unclassified RNA viruses	unclassified RNA viruses ShiM-2016	Hubei sobemo-like virus 32
3	root	Viruses	unclassified RNA viruses	unclassified RNA viruses ShiM-2016	Hubei sobemo-like virus 10
3	root	Viruses	unclassified RNA viruses	unclassified RNA viruses ShiM-2016	Hubei rhabdo-like virus 3
3	root	Viruses	unclassified RNA viruses	unclassified RNA viruses ShiM-2016	Hubei picorna-like virus 77
3	root	Viruses	unclassified RNA viruses	unclassified RNA viruses ShiM-2016	Hubei partiti-like virus 8
3	root	Viruses	unclassified RNA viruses	unclassified RNA viruses ShiM-2016	Hubei partiti-like virus 54
3	root	Viruses	unclassified RNA viruses	unclassified RNA viruses ShiM-2016	Hubei insect virus 1
3	root	Viruses	unclassified RNA viruses	unclassified RNA viruses ShiM-2016	Hubei diptera virus 13
3	root	Viruses	unclassified RNA viruses	unclassified RNA viruses ShiM-2016	Hubei coleoptera virus 5
3	root	Viruses	unclassified RNA viruses	unclassified RNA viruses ShiM-2016	Hubei chryso-like virus 2
3	root	Viruses	unclassified RNA viruses	unclassified RNA viruses ShiM-2016	Beihai picorna-like virus 85
3	root	Viruses	unclassified RNA viruses	unclassified RNA viruses ShiM-2016	Beihai picorna-like virus 73
3	root	Viruses	ssRNA viruses	ssRNA positive-strand viruses, no DNA stage	unclassified ssRNA positive-strand viruses	Acyrthosiphon pisum virus
3	root	Viruses	ssRNA viruses	ssRNA positive-strand viruses, no DNA stage	Virgaviridae	Tobamovirus	unclassified Tobamovirus	Yellow tailflower mild mottle virus
3	root	Viruses	ssRNA viruses	ssRNA positive-strand viruses, no DNA stage	Virgaviridae	Tobamovirus
3	root	Viruses	ssRNA viruses	ssRNA positive-strand viruses, no DNA stage	Tymovirales	Tymoviridae	Tymovirus	Nemesia ring necrosis virus
3	root	Viruses	ssRNA viruses	ssRNA positive-strand viruses, no DNA stage	Tymovirales	Tymoviridae	Maculavirus	unclassified Maculavirus	Grapevine Red Globe virus
3	root	Viruses	ssRNA viruses	ssRNA positive-strand viruses, no DNA stage	Tymovirales	Tymoviridae
3	root	Viruses	ssRNA viruses	ssRNA positive-strand viruses, no DNA stage	Tombusviridae	Tombusvirus	unclassified Tombusvirus	Cowpea tombusvirid 1
3	root	Viruses	ssRNA viruses	ssRNA positive-strand viruses, no DNA stage	Picornavirales	Picornaviridae	Sakobuvirus	unclassified Sakobuvirus	Sakobuvirus fur seal/ATROP18/BR/2012
3	root	Viruses	ssRNA viruses	ssRNA positive-strand viruses, no DNA stage	Picornavirales	Iflaviridae	Iflavirus	Sacbrood virus
3	root	Viruses	ssRNA viruses	ssRNA positive-strand viruses, no DNA stage	Nodaviridae	unclassified Nodaviridae	Mosinovirus
3	root	Viruses	ssRNA viruses	ssRNA positive-strand viruses, no DNA stage	Nidovirales	Mesoniviridae	Alphamesonivirus	Alphamesonivirus 1	Nam Dinh virus	Ngewotan virus
3	root	Viruses	ssRNA viruses	ssRNA positive-strand viruses, no DNA stage	Leviviridae	Allolevivirus
3	root	Viruses	ssRNA viruses	ssRNA positive-strand viruses, no DNA stage	Hepeviridae	unclassified Hepeviridae	Bat hepevirus
3	root	Viruses	ssRNA viruses	ssRNA positive-strand viruses, no DNA stage	Astroviridae	unclassified Astroviridae	Bat astrovirus GF-7a
3	root	Viruses	ssRNA viruses	ssRNA positive-strand viruses, no DNA stage	Astroviridae	unclassified Astroviridae	Astrovirus BatAstV M.daub/GER
3	root	Viruses	ssRNA viruses	ssRNA positive-strand viruses, no DNA stage	Astroviridae	Mamastrovirus	unclassified Mamastrovirus	Dromedary astrovirus
3	root	Viruses	ssRNA viruses	ssRNA negative-strand viruses	Mononegavirales	Rhabdoviridae	unclassified Rhabdoviridae	Riverside virus 1
3	root	Viruses	ssRNA viruses	ssRNA negative-strand viruses	Mononegavirales	Rhabdoviridae	unclassified Rhabdoviridae	Fox fecal rhabdovirus
3	root	Viruses	dsRNA viruses	Totiviridae	unclassified Totiviridae	Delisea pulchra totivirus IndA
3	root	Viruses	dsRNA viruses	Reoviridae	Sedoreovirinae	Seadornavirus	unclassified Seadornavirus	Mangshi virus
3	root	Viruses	dsRNA viruses	Reoviridae	Sedoreovirinae	Seadornavirus	Banna virus
3	root	Viruses	dsRNA viruses	Reoviridae	Sedoreovirinae	Seadornavirus
3	root	Viruses	dsRNA viruses	Reoviridae	Sedoreovirinae	Rotavirus	Rotavirus D
3	root	Viruses	dsRNA viruses	Reoviridae
3	root	Viruses	dsRNA viruses	Picobirnaviridae	unclassified Picobirnaviridae	Picobirnavirus PREDICT_PbV-94
3	root	Viruses	dsRNA viruses	Picobirnaviridae	unclassified Picobirnaviridae	Picobirnavirus PREDICT_PbV-93
3	root	Viruses	dsRNA viruses	Picobirnaviridae	unclassified Picobirnaviridae	Picobirnavirus PREDICT_PbV-113
3	root	Viruses	dsRNA viruses	Picobirnaviridae	unclassified Picobirnaviridae	Picobirnavirus PREDICT_PbV-11
3	root	Viruses	dsRNA viruses	Picobirnaviridae	Picobirnavirus	unclassified Picobirnavirus	Turkey picobirnavirus
3	root	Viruses	dsRNA viruses	Picobirnaviridae	Picobirnavirus	unclassified Picobirnavirus	Picobirnavirus wolf/PRT/416/2015
3	root	Viruses	dsRNA viruses	Picobirnaviridae	Picobirnavirus	unclassified Picobirnavirus	Picobirnavirus wolf/PRT/1109/2015
3	root	Viruses	dsRNA viruses	Picobirnaviridae	Picobirnavirus	unclassified Picobirnavirus	Picobirnavirus Equ1
3	root	Viruses	dsRNA viruses	Picobirnaviridae	Picobirnavirus	unclassified Picobirnavirus	Chicken picobirnavirus
3	root	Viruses	dsRNA viruses	Partitiviridae	unclassified Partitiviridae	Sclerotinia sclerotiorum partitivirus 1
3	root	Viruses	dsRNA viruses	Partitiviridae	unclassified Partitiviridae	Rosellinia necatrix partitivirus 5
3	root	Viruses	dsRNA viruses	Partitiviridae	unclassified Partitiviridae	Magnaporthe oryzae partitivirus 1
3	root	Viruses	dsRNA viruses	Partitiviridae	unclassified Partitiviridae	Citrullus lanatus cryptic virus
3	root	Viruses	dsRNA viruses	Partitiviridae	Gammapartitivirus	Discula destructiva virus 2
3	root	Viruses	dsRNA viruses	Partitiviridae	Gammapartitivirus	Aspergillus ochraceous virus
3	root	Viruses	dsRNA viruses	Partitiviridae	Betapartitivirus	Dill cryptic virus 2
3	root	Viruses	dsRNA viruses	Endornaviridae	Endornavirus	Oryza sativa endornavirus
3	root	Viruses	dsDNA viruses, no RNA stage	Poxviridae	Chordopoxvirinae	Capripoxvirus
3	root	Viruses	dsDNA viruses, no RNA stage	Polydnaviridae	Bracovirus	unclassified Bracovirus	Cotesia sesamiae bracovirus	Cotesia sesamiae Mombasa bracovirus
3	root	Viruses	dsDNA viruses, no RNA stage	Nudiviridae	unclassified Nudiviridae	Tipula oleracea nudivirus
3	root	Viruses	dsDNA viruses, no RNA stage	Herpesvirales	unclassified Herpesvirales	Abalone herpesvirus Victoria/AUS/2009
3	root	Viruses	dsDNA viruses, no RNA stage	Baculoviridae	Alphabaculovirus	unclassified Alphabaculovirus	Hemileuca sp. nucleopolyhedrovirus
3	root	Viruses	dsDNA viruses, no RNA stage	Baculoviridae	Alphabaculovirus	unclassified Alphabaculovirus	Condylorrhiza vestigialis MNPV
3	root	Viruses	dsDNA viruses, no RNA stage	Baculoviridae	Alphabaculovirus
3	root	Viruses	Retro-transcribing viruses	Retroviridae	unclassified Retroviridae	Human endogenous retroviruses	Human endogenous retrovirus K
3	root	Viruses	Retro-transcribing viruses	Retroviridae	Orthoretrovirinae	Alpharetrovirus	unclassified Alpharetrovirus	Avian sarcoma virus
3	root	Viruses	Retro-transcribing viruses	Retroviridae
3	root	Viruses	Retro-transcribing viruses	Caulimoviridae	Badnavirus	unclassified Badnavirus	Fig badnavirus 1
2	root	Viruses	unclassified viruses	Wabat virus
2	root	Viruses	unclassified viruses	Ixodes scapularis associated virus 2
2	root	Viruses	unclassified viruses	Ixodes scapularis associated virus 1
2	root	Viruses	unclassified viruses	Imjin River virus 1
2	root	Viruses	unclassified viruses	Hermitage virus
2	root	Viruses	unclassified viruses	Berant virus
2	root	Viruses	unclassified viruses	Bat dicibavirus
2	root	Viruses	unclassified RNA viruses	unclassified RNA viruses ShiM-2016	Zhejiang mosquito virus 1
2	root	Viruses	unclassified RNA viruses	unclassified RNA viruses ShiM-2016	Wuhan insect virus 34
2	root	Viruses	unclassified RNA viruses	unclassified RNA viruses ShiM-2016	Wuhan horsefly Virus 3
2	root	Viruses	unclassified RNA viruses	unclassified RNA viruses ShiM-2016	Wenzhou picorna-like virus 9
2	root	Viruses	unclassified RNA viruses	unclassified RNA viruses ShiM-2016	Wenzhou picorna-like virus 47
2	root	Viruses	unclassified RNA viruses	unclassified RNA viruses ShiM-2016	Wenzhou gastropodes virus 1
2	root	Viruses	unclassified RNA viruses	unclassified RNA viruses ShiM-2016	Shuangao sobemo-like virus 3
2	root	Viruses	unclassified RNA viruses	unclassified RNA viruses ShiM-2016	Shahe narna-like virus 3
2	root	Viruses	unclassified RNA viruses	unclassified RNA viruses ShiM-2016	Sanxia water strider virus 14
2	root	Viruses	unclassified RNA viruses	unclassified RNA viruses ShiM-2016	Hubei tombus-like virus 36
2	root	Viruses	unclassified RNA viruses	unclassified RNA viruses ShiM-2016	Hubei tick virus 2
2	root	Viruses	unclassified RNA viruses	unclassified RNA viruses ShiM-2016	Hubei sobemo-like virus 47
2	root	Viruses	unclassified RNA viruses	unclassified RNA viruses ShiM-2016	Hubei rhabdo-like virus 2
2	root	Viruses	unclassified RNA viruses	unclassified RNA viruses ShiM-2016	Hubei permutotetra-like virus 6
2	root	Viruses	unclassified RNA viruses	unclassified RNA viruses ShiM-2016	Hubei odonate virus 5
2	root	Viruses	unclassified RNA viruses	unclassified RNA viruses ShiM-2016	Hubei noda-like virus 6
2	root	Viruses	unclassified RNA viruses	unclassified RNA viruses ShiM-2016	Hubei noda-like virus 10
2	root	Viruses	unclassified RNA viruses	unclassified RNA viruses ShiM-2016	Hubei mosquito virus 2
2	root	Viruses	unclassified RNA viruses	unclassified RNA viruses ShiM-2016	Hubei mosquito virus 1
2	root	Viruses	unclassified RNA viruses	unclassified RNA viruses ShiM-2016	Beihai uca arcuata virus 1
2	root	Viruses	unclassified RNA viruses	unclassified RNA viruses ShiM-2016	Beihai sphaeromadae virus 4
2	root	Viruses	unclassified RNA viruses	unclassified RNA viruses ShiM-2016	Beihai picorna-like virus 83
2	root	Viruses	unclassified RNA viruses	unclassified RNA viruses ShiM-2016	Beihai picorna-like virus 70
2	root	Viruses	unclassified RNA viruses	unclassified RNA viruses ShiM-2016	Beihai picobirna-like virus 11
2	root	Viruses	ssRNA viruses	unclassified ssRNA viruses	Fisavirus 1
2	root	Viruses	ssRNA viruses	ssRNA positive-strand viruses, no DNA stage	unclassified ssRNA positive-strand viruses	Negevirus	Negev-like virus #174
2	root	Viruses	ssRNA viruses	ssRNA positive-strand viruses, no DNA stage	unclassified ssRNA positive-strand viruses	Gamboa mosquito virus
2	root	Viruses	ssRNA viruses	ssRNA positive-strand viruses, no DNA stage	unclassified ssRNA positive-strand viruses	Blackford virus
2	root	Viruses	ssRNA viruses	ssRNA positive-strand viruses, no DNA stage	Virgaviridae	Tobamovirus	Sunn-hemp mosaic virus
2	root	Viruses	ssRNA viruses	ssRNA positive-strand viruses, no DNA stage	Virgaviridae	Tobamovirus	Cucumber fruit mottle mosaic virus
2	root	Viruses	ssRNA viruses	ssRNA positive-strand viruses, no DNA stage	Tymovirales	unclassified Tymovirales	Bat tymo-like virus
2	root	Viruses	ssRNA viruses	ssRNA positive-strand viruses, no DNA stage	Tymovirales	Tymoviridae	unclassified Tymoviridae	Bee Macula-like virus
2	root	Viruses	ssRNA viruses	ssRNA positive-strand viruses, no DNA stage	Tymovirales	Alphaflexiviridae	Potexvirus	Pepino mosaic virus
2	root	Viruses	ssRNA viruses	ssRNA positive-strand viruses, no DNA stage	Picornavirales	Picornaviridae	Salivirus	Salivirus A
2	root	Viruses	ssRNA viruses	ssRNA positive-strand viruses, no DNA stage	Picornavirales	Picornaviridae	Sakobuvirus	Feline sakobuvirus A
2	root	Viruses	ssRNA viruses	ssRNA positive-strand viruses, no DNA stage	Picornavirales	Dicistroviridae	Cripavirus	unclassified Cripavirus	Ancient Northwest Territories cripavirus
2	root	Viruses	ssRNA viruses	ssRNA positive-strand viruses, no DNA stage	Picornavirales	Dicistroviridae	Aparavirus	Acute bee paralysis virus
2	root	Viruses	ssRNA viruses	ssRNA positive-strand viruses, no DNA stage	Ourmiavirus	Epirus cherry virus
2	root	Viruses	ssRNA viruses	ssRNA positive-strand viruses, no DNA stage	Nidovirales	Mesoniviridae	Alphamesonivirus	Alphamesonivirus 1	Nam Dinh virus
2	root	Viruses	ssRNA viruses	ssRNA positive-strand viruses, no DNA stage	Nidovirales	Coronaviridae	Coronavirinae	Alphacoronavirus	unclassified Alphacoronavirus	Chaerephon bat coronavirus/Kenya/KY41/2006
2	root	Viruses	ssRNA viruses	ssRNA positive-strand viruses, no DNA stage	Nidovirales	Coronaviridae	Coronavirinae	Alphacoronavirus	unclassified Alphacoronavirus	BtNv-AlphaCoV/SC2013
2	root	Viruses	ssRNA viruses	ssRNA positive-strand viruses, no DNA stage	Nidovirales	Coronaviridae	Coronavirinae	Alphacoronavirus	unclassified Alphacoronavirus	BtMr-AlphaCoV/SAX2011
2	root	Viruses	ssRNA viruses	ssRNA positive-strand viruses, no DNA stage	Nidovirales	Coronaviridae	Coronavirinae	Alphacoronavirus	unclassified Alphacoronavirus	Bat coronavirus TM5
2	root	Viruses	ssRNA viruses	ssRNA positive-strand viruses, no DNA stage	Nidovirales	Coronaviridae	Coronavirinae	Alphacoronavirus	Alphacoronavirus 1	Feline coronavirus
2	root	Viruses	ssRNA viruses	ssRNA positive-strand viruses, no DNA stage	Nidovirales	Coronaviridae	Coronavirinae	Alphacoronavirus	Alphacoronavirus 1	Canine coronavirus
2	root	Viruses	ssRNA viruses	ssRNA positive-strand viruses, no DNA stage	Nidovirales
2	root	Viruses	ssRNA viruses	ssRNA positive-strand viruses, no DNA stage	Caliciviridae	Sapovirus	unclassified Sapovirus	Bat sapovirus
2	root	Viruses	ssRNA viruses	ssRNA positive-strand viruses, no DNA stage	Caliciviridae	Sapovirus	Sapporo virus
2	root	Viruses	ssRNA viruses	ssRNA positive-strand viruses, no DNA stage	Astroviridae	unclassified Astroviridae	Bat astrovirus
2	root	Viruses	ssRNA viruses	ssRNA positive-strand viruses, no DNA stage	Astroviridae	Mamastrovirus	unclassified Mamastrovirus	Human astrovirus MLB3
2	root	Viruses	ssRNA viruses	ssRNA positive-strand viruses, no DNA stage	Astroviridae	Mamastrovirus	Mamastrovirus 3
2	root	Viruses	ssRNA viruses	ssRNA negative-strand viruses	unclassified ssRNA negative-strand viruses	Wuhan Mosquito Virus 2
2	root	Viruses	ssRNA viruses	ssRNA negative-strand viruses	unclassified ssRNA negative-strand viruses	Wuhan Louse Fly Virus 8
2	root	Viruses	ssRNA viruses	ssRNA negative-strand viruses	unclassified ssRNA negative-strand viruses	Wuhan Louse Fly Virus 7
2	root	Viruses	ssRNA viruses	ssRNA negative-strand viruses	unclassified ssRNA negative-strand viruses	Tacheng Tick Virus 4
2	root	Viruses	ssRNA viruses	ssRNA negative-strand viruses	unclassified ssRNA negative-strand viruses	Changping Tick Virus 2
2	root	Viruses	ssRNA viruses	ssRNA negative-strand viruses	Mononegavirales	Rhabdoviridae	unclassified Rhabdoviridae	Wuhan House Fly Virus 2
2	root	Viruses	ssRNA viruses	ssRNA negative-strand viruses	Mononegavirales	Rhabdoviridae	unclassified Rhabdoviridae	Gata virus
2	root	Viruses	ssRNA viruses	ssRNA negative-strand viruses	Mononegavirales	Rhabdoviridae	unclassified Rhabdoviridae	Diachasmimorpha longicaudata rhabdovirus
2	root	Viruses	ssRNA viruses	ssRNA negative-strand viruses	Mononegavirales	Rhabdoviridae	Sigmavirus	unclassified Sigmavirus	Drosophila algonquin sigmavirus
2	root	Viruses	ssRNA viruses	ssRNA negative-strand viruses	Mononegavirales	Rhabdoviridae	Hapavirus	Wongabel hapavirus
2	root	Viruses	ssRNA viruses	ssRNA negative-strand viruses	Mononegavirales	Rhabdoviridae	Ephemerovirus	Kotonkan ephemerovirus	Kotonkan virus
2	root	Viruses	ssRNA viruses	ssRNA negative-strand viruses	Mononegavirales	Rhabdoviridae
2	root	Viruses	ssRNA viruses	ssRNA negative-strand viruses	Arenaviridae	Mammarenavirus	Lassa mammarenavirus
2	root	Viruses	ssDNA viruses	Parvoviridae	Densovirinae	Ambidensovirus	Lepidopteran ambidensovirus 1	Galleria mellonella densovirus
2	root	Viruses	dsRNA viruses	Totiviridae	Totivirus	Scheffersomyces segobiensis virus L
2	root	Viruses	dsRNA viruses	Reoviridae	Spinareovirinae	Orthoreovirus	Mammalian orthoreovirus
2	root	Viruses	dsRNA viruses	Reoviridae	Spinareovirinae	Cypovirus	Cypovirus 4	Antheraea cypovirus
2	root	Viruses	dsRNA viruses	Reoviridae	Spinareovirinae	Cypovirus	Cypovirus 1
2	root	Viruses	dsRNA viruses	Picobirnaviridae	unclassified Picobirnaviridae	Simian picobirnavirus
2	root	Viruses	dsRNA viruses	Picobirnaviridae	unclassified Picobirnaviridae	Picobirnavirus PREDICT_PbV-36
2	root	Viruses	dsRNA viruses	Picobirnaviridae	unclassified Picobirnaviridae	Picobirnavirus PREDICT_PbV-25
2	root	Viruses	dsRNA viruses	Picobirnaviridae	Picobirnavirus	unclassified Picobirnavirus	Picobirnavirus green monkey/KNA/2015
2	root	Viruses	dsRNA viruses	Picobirnaviridae	Picobirnavirus	unclassified Picobirnavirus	Human picobirnavirus VS6600008
2	root	Viruses	dsRNA viruses	Picobirnaviridae	Picobirnavirus	unclassified Picobirnavirus	Feline picobirnavirus
2	root	Viruses	dsRNA viruses	Partitiviridae	unclassified Partitiviridae	Ophiostoma quercus partitivirus
2	root	Viruses	dsRNA viruses	Hypoviridae	Hypovirus	Cryphonectria hypovirus 4
2	root	Viruses	dsDNA viruses, no RNA stage	Polydnaviridae	Ichnovirus	Campoletis sonorensis ichnovirus
2	root	Viruses	dsDNA viruses, no RNA stage	Marseilleviridae	unclassified Marseilleviridae	Golden Marseillevirus
2	root	Viruses	dsDNA viruses, no RNA stage	Herpesvirales	Herpesviridae	Gammaherpesvirinae	Lymphocryptovirus	Human gammaherpesvirus 4
2	root	Viruses	dsDNA viruses, no RNA stage	Caudovirales	Siphoviridae	C2virus
2	root	Viruses	dsDNA viruses, no RNA stage	Baculoviridae	Alphabaculovirus	Agrotis segetum nucleopolyhedrovirus B
2	root	Viruses	Retro-transcribing viruses	Retroviridae	unclassified Retroviridae	Human endogenous retroviruses	Human endogenous retrovirus H	HERV-H/env60
2	root	Viruses	Retro-transcribing viruses	Retroviridae	Orthoretrovirinae	Gammaretrovirus	Mammalian gammaretrovirus group	Replication competent viruses	Porcine type-C oncovirus	Porcine endogenous retrovirus
2	root	Viruses	Retro-transcribing viruses	Retroviridae	Orthoretrovirinae	Alpharetrovirus	Avian leukosis virus
2	root	Viruses	Genomoviridae	Gemyvongvirus	Human associated gemyvongvirus 1	Human plasma-associated gemycircularvirus
1	root	Viruses	unclassified viruses	Burke-Gilman virus
1	root	Viruses	unclassified viruses	Bat badicivirus 2
1	root	Viruses	unclassified viruses	Apis Nora virus
1	root	Viruses	unclassified RNA viruses	unclassified RNA viruses ShiM-2016	Xingshan nematode virus 5
1	root	Viruses	unclassified RNA viruses	unclassified RNA viruses ShiM-2016	Wuhan insect virus 8
1	root	Viruses	unclassified RNA viruses	unclassified RNA viruses ShiM-2016	Wuhan insect virus 27
1	root	Viruses	unclassified RNA viruses	unclassified RNA viruses ShiM-2016	Wenzhou shrimp virus 6
1	root	Viruses	unclassified RNA viruses	unclassified RNA viruses ShiM-2016	Wenzhou picorna-like virus 37
1	root	Viruses	unclassified RNA viruses	unclassified RNA viruses ShiM-2016	Wenzhou picorna-like virus 12
1	root	Viruses	unclassified RNA viruses	unclassified RNA viruses ShiM-2016	Wenzhou noda-like virus 6
1	root	Viruses	unclassified RNA viruses	unclassified RNA viruses ShiM-2016	Wenzhou narna-like virus 10
1	root	Viruses	unclassified RNA viruses	unclassified RNA viruses ShiM-2016	Wenling toti-like virus 3
1	root	Viruses	unclassified RNA viruses	unclassified RNA viruses ShiM-2016	Wenling narna-like virus 4
1	root	Viruses	unclassified RNA viruses	unclassified RNA viruses ShiM-2016	Shahe picorna-like virus 10
1	root	Viruses	unclassified RNA viruses	unclassified RNA viruses ShiM-2016	Shahe picobirna-like virus 2
1	root	Viruses	unclassified RNA viruses	unclassified RNA viruses ShiM-2016	Shahe arthropod virus 1
1	root	Viruses	unclassified RNA viruses	unclassified RNA viruses ShiM-2016	Sanxia water strider virus 12
1	root	Viruses	unclassified RNA viruses	unclassified RNA viruses ShiM-2016	Hubei virga-like virus 21
1	root	Viruses	unclassified RNA viruses	unclassified RNA viruses ShiM-2016	Hubei tombus-like virus 42
1	root	Viruses	unclassified RNA viruses	unclassified RNA viruses ShiM-2016	Hubei tombus-like virus 29
1	root	Viruses	unclassified RNA viruses	unclassified RNA viruses ShiM-2016	Hubei tombus-like virus 14
1	root	Viruses	unclassified RNA viruses	unclassified RNA viruses ShiM-2016	Hubei sobemo-like virus 9
1	root	Viruses	unclassified RNA viruses	unclassified RNA viruses ShiM-2016	Hubei sobemo-like virus 37
1	root	Viruses	unclassified RNA viruses	unclassified RNA viruses ShiM-2016	Hubei sobemo-like virus 35
1	root	Viruses	unclassified RNA viruses	unclassified RNA viruses ShiM-2016	Hubei sobemo-like virus 27
1	root	Viruses	unclassified RNA viruses	unclassified RNA viruses ShiM-2016	Hubei picorna-like virus 56
1	root	Viruses	unclassified RNA viruses	unclassified RNA viruses ShiM-2016	Hubei picorna-like virus 50
1	root	Viruses	unclassified RNA viruses	unclassified RNA viruses ShiM-2016	Hubei picorna-like virus 39
1	root	Viruses	unclassified RNA viruses	unclassified RNA viruses ShiM-2016	Hubei picobirna-like virus 2
1	root	Viruses	unclassified RNA viruses	unclassified RNA viruses ShiM-2016	Hubei odonate virus 11
1	root	Viruses	unclassified RNA viruses	unclassified RNA viruses ShiM-2016	Hubei noda-like virus 23
1	root	Viruses	unclassified RNA viruses	unclassified RNA viruses ShiM-2016	Hubei narna-like virus 19
1	root	Viruses	unclassified RNA viruses	unclassified RNA viruses ShiM-2016	Hubei myriapoda virus 1
1	root	Viruses	unclassified RNA viruses	unclassified RNA viruses ShiM-2016	Hubei macula-like virus 2
1	root	Viruses	unclassified RNA viruses	unclassified RNA viruses ShiM-2016	Hubei lepidoptera virus 4
1	root	Viruses	unclassified RNA viruses	unclassified RNA viruses ShiM-2016	Hubei diptera virus 9
1	root	Viruses	unclassified RNA viruses	unclassified RNA viruses ShiM-2016	Beihai sphaeromadae virus 3
1	root	Viruses	unclassified RNA viruses	unclassified RNA viruses ShiM-2016	Beihai sea slater virus 3
1	root	Viruses	unclassified RNA viruses	unclassified RNA viruses ShiM-2016	Beihai picorna-like virus 90
1	root	Viruses	unclassified RNA viruses	unclassified RNA viruses ShiM-2016	Beihai picorna-like virus 72
1	root	Viruses	unclassified RNA viruses	unclassified RNA viruses ShiM-2016	Beihai picorna-like virus 68
1	root	Viruses	unclassified RNA viruses	unclassified RNA viruses ShiM-2016	Beihai picorna-like virus 48
1	root	Viruses	unclassified RNA viruses	unclassified RNA viruses ShiM-2016	Beihai picorna-like virus 115
1	root	Viruses	unclassified RNA viruses	unclassified RNA viruses ShiM-2016	Beihai paphia shell virus 3
1	root	Viruses	unclassified RNA viruses	unclassified RNA viruses ShiM-2016	Beihai narna-like virus 3
1	root	Viruses	unclassified RNA viruses	unclassified RNA viruses ShiM-2016	Beihai barnacle virus 11
1	root	Viruses	unclassified RNA viruses	Adelphocoris suturalis virus
1	root	Viruses	ssRNA viruses	unclassified ssRNA viruses	Bofa virus
1	root	Viruses	ssRNA viruses	ssRNA positive-strand viruses, no DNA stage	unclassified ssRNA positive-strand viruses	Muthill virus
1	root	Viruses	ssRNA viruses	ssRNA positive-strand viruses, no DNA stage	unclassified ssRNA positive-strand viruses	Acyrthosiphon pisum virus	Rosy apple aphid virus
1	root	Viruses	ssRNA viruses	ssRNA positive-strand viruses, no DNA stage	Virgaviridae	Tobamovirus	Frangipani mosaic virus
1	root	Viruses	ssRNA viruses	ssRNA positive-strand viruses, no DNA stage	Tymovirales	Tymoviridae	unclassified Tymoviridae	Varroa Tymo-like virus
1	root	Viruses	ssRNA viruses	ssRNA positive-strand viruses, no DNA stage	Tymovirales	Tymoviridae	Tymovirus	Ononis yellow mosaic virus
1	root	Viruses	ssRNA viruses	ssRNA positive-strand viruses, no DNA stage	Tymovirales	Tymoviridae	Marafivirus	Blackberry virus S
1	root	Viruses	ssRNA viruses	ssRNA positive-strand viruses, no DNA stage	Tymovirales	Betaflexiviridae	unassigned Betaflexiviridae	Cherry necrotic rusty mottle virus
1	root	Viruses	ssRNA viruses	ssRNA positive-strand viruses, no DNA stage	Tombusviridae	Avenavirus	Oat chlorotic stunt virus
1	root	Viruses	ssRNA viruses	ssRNA positive-strand viruses, no DNA stage	Picornavirales	Picornaviridae	Salivirus
1	root	Viruses	ssRNA viruses	ssRNA positive-strand viruses, no DNA stage	Picornavirales	Picornaviridae	Potamipivirus	Potamipivirus A	Eel picornavirus 1
1	root	Viruses	ssRNA viruses	ssRNA positive-strand viruses, no DNA stage	Picornavirales	Picornaviridae	Parechovirus	unclassified Parechovirus	Human parechovirus	Human parechovirus 1
1	root	Viruses	ssRNA viruses	ssRNA positive-strand viruses, no DNA stage	Picornavirales	Picornaviridae	Limnipivirus	Limnipivirus B	Carp picornavirus 1
1	root	Viruses	ssRNA viruses	ssRNA positive-strand viruses, no DNA stage	Picornavirales	Picornaviridae	Kobuvirus	unclassified Kobuvirus	Bovine kobuvirus
1	root	Viruses	ssRNA viruses	ssRNA positive-strand viruses, no DNA stage	Picornavirales	Picornaviridae	Kobuvirus	Aichivirus C	Porcine kobuvirus
1	root	Viruses	ssRNA viruses	ssRNA positive-strand viruses, no DNA stage	Picornavirales	Picornaviridae	Kobuvirus	Aichivirus A	Feline kobuvirus
1	root	Viruses	ssRNA viruses	ssRNA positive-strand viruses, no DNA stage	Picornavirales	Picornaviridae	Avihepatovirus	Avihepatovirus A	Duck hepatitis A virus 1
1	root	Viruses	ssRNA viruses	ssRNA positive-strand viruses, no DNA stage	Picornavirales	Iflaviridae	unclassified Iflaviridae	Graminella nigrifrons virus 1
1	root	Viruses	ssRNA viruses	ssRNA positive-strand viruses, no DNA stage	Picornavirales	Iflaviridae	Iflavirus	unclassified Iflavirus	Xysticus cristatus iflavirus
1	root	Viruses	ssRNA viruses	ssRNA positive-strand viruses, no DNA stage	Picornavirales	Dicistroviridae	unclassified Dicistroviridae	Formica exsecta virus 1
1	root	Viruses	ssRNA viruses	ssRNA positive-strand viruses, no DNA stage	Permutotetraviridae	unclassified Permutotetraviridae	Newfield virus
1	root	Viruses	ssRNA viruses	ssRNA positive-strand viruses, no DNA stage	Permutotetraviridae	unclassified Permutotetraviridae	Drosophila melanogaster tetravirus SW-2009a
1	root	Viruses	ssRNA viruses	ssRNA positive-strand viruses, no DNA stage	Nodaviridae	Betanodavirus	unclassified Betanodavirus
1	root	Viruses	ssRNA viruses	ssRNA positive-strand viruses, no DNA stage	Nodaviridae	Alphanodavirus	Boolarra virus
1	root	Viruses	ssRNA viruses	ssRNA positive-strand viruses, no DNA stage	Nidovirales	Coronaviridae	Coronavirinae	unclassified coronaviruses	Pigeon-dominant Coronavirus
1	root	Viruses	ssRNA viruses	ssRNA positive-strand viruses, no DNA stage	Nidovirales	Coronaviridae	Coronavirinae	Gammacoronavirus	Avian coronavirus	Infectious bronchitis virus
1	root	Viruses	ssRNA viruses	ssRNA positive-strand viruses, no DNA stage	Nidovirales	Coronaviridae	Coronavirinae	Deltacoronavirus	Thrush coronavirus HKU12	Thrush coronavirus HKU12-600
1	root	Viruses	ssRNA viruses	ssRNA positive-strand viruses, no DNA stage	Nidovirales	Coronaviridae	Coronavirinae	Alphacoronavirus	unclassified Alphacoronavirus	Neixiang Md bat coronavirus
1	root	Viruses	ssRNA viruses	ssRNA positive-strand viruses, no DNA stage	Nidovirales	Coronaviridae	Coronavirinae	Alphacoronavirus	unclassified Alphacoronavirus	Lushi Ml bat coronavirus
1	root	Viruses	ssRNA viruses	ssRNA positive-strand viruses, no DNA stage	Nidovirales	Coronaviridae	Coronavirinae	Alphacoronavirus	unclassified Alphacoronavirus	Lucheng Rn rat coronavirus
1	root	Viruses	ssRNA viruses	ssRNA positive-strand viruses, no DNA stage	Nidovirales	Coronaviridae	Coronavirinae	Alphacoronavirus	unclassified Alphacoronavirus	Coronavirus Mex_CoV-7
1	root	Viruses	ssRNA viruses	ssRNA positive-strand viruses, no DNA stage	Nidovirales	Coronaviridae	Coronavirinae	Alphacoronavirus	unclassified Alphacoronavirus	Bat coronavirus HKU6
1	root	Viruses	ssRNA viruses	ssRNA positive-strand viruses, no DNA stage	Nidovirales	Coronaviridae	Coronavirinae	Alphacoronavirus	unclassified Alphacoronavirus	Bat coronavirus 1A	Bat coronavirus 1B
1	root	Viruses	ssRNA viruses	ssRNA positive-strand viruses, no DNA stage	Nidovirales	Coronaviridae	Coronavirinae	Alphacoronavirus	unclassified Alphacoronavirus	Alphacoronavirus Eptesicus fuscus/Appalachian Ridge/P1-5088/IT/USA/2009
1	root	Viruses	ssRNA viruses	ssRNA positive-strand viruses, no DNA stage	Nidovirales	Coronaviridae	Coronavirinae	Alphacoronavirus	unclassified Alphacoronavirus	Alphacoronavirus 2	Mink coronavirus strain WD1133
1	root	Viruses	ssRNA viruses	ssRNA positive-strand viruses, no DNA stage	Nidovirales	Coronaviridae	Coronavirinae	Alphacoronavirus	Human coronavirus NL63
1	root	Viruses	ssRNA viruses	ssRNA positive-strand viruses, no DNA stage	Nidovirales	Coronaviridae	Coronavirinae	Alphacoronavirus	Alphacoronavirus 1	Feline coronavirus	Feline coronavirus UU21
1	root	Viruses	ssRNA viruses	ssRNA positive-strand viruses, no DNA stage	Nidovirales	Arteriviridae	Arterivirus	Forest pouched giant rat arterivirus
1	root	Viruses	ssRNA viruses	ssRNA positive-strand viruses, no DNA stage	Luteoviridae	Polerovirus	unclassified Polerovirus	Sauropus yellowing virus
1	root	Viruses	ssRNA viruses	ssRNA positive-strand viruses, no DNA stage	Luteoviridae	Polerovirus	unclassified Polerovirus	Cowpea polerovirus 1
1	root	Viruses	ssRNA viruses	ssRNA positive-strand viruses, no DNA stage	Flaviviridae	unclassified Flaviviridae	Ilomantsi virus
1	root	Viruses	ssRNA viruses	ssRNA positive-strand viruses, no DNA stage	Flaviviridae	Pestivirus	Bovine viral diarrhea virus 2
1	root	Viruses	ssRNA viruses	ssRNA positive-strand viruses, no DNA stage	Flaviviridae	Flavivirus	unclassified Flavivirus	Tamana bat virus
1	root	Viruses	ssRNA viruses	ssRNA positive-strand viruses, no DNA stage	Closteroviridae	Crinivirus
1	root	Viruses	ssRNA viruses	ssRNA positive-strand viruses, no DNA stage	Caliciviridae	unclassified Caliciviridae	Bat calicivirus BtCalV/M63/HUN/2013
1	root	Viruses	ssRNA viruses	ssRNA positive-strand viruses, no DNA stage	Caliciviridae	Sapovirus	unclassified Sapovirus	Sapovirus 2 rodent/Manhattan
1	root	Viruses	ssRNA viruses	ssRNA positive-strand viruses, no DNA stage	Caliciviridae	Sapovirus	Sapporo virus	Sapovirus isolates	Sapovirus Hu/Nagoya/NGY-1/2012/JPN
1	root	Viruses	ssRNA viruses	ssRNA positive-strand viruses, no DNA stage	Caliciviridae	Sapovirus	Sapporo virus	Sapovirus GI	Sapovirus Hu/Ehime643/March 2000/JP
1	root	Viruses	ssRNA viruses	ssRNA positive-strand viruses, no DNA stage	Bromoviridae	Ilarvirus
1	root	Viruses	ssRNA viruses	ssRNA positive-strand viruses, no DNA stage	Bromoviridae	Bromovirus	Brome mosaic virus
1	root	Viruses	ssRNA viruses	ssRNA positive-strand viruses, no DNA stage	Astroviridae	unclassified Astroviridae	Astrovirus PgAstV-8
1	root	Viruses	ssRNA viruses	ssRNA positive-strand viruses, no DNA stage	Astroviridae	Mamastrovirus	unclassified Mamastrovirus	Steller sea lion astrovirus 1
1	root	Viruses	ssRNA viruses	ssRNA positive-strand viruses, no DNA stage	Astroviridae	Mamastrovirus	unclassified Mamastrovirus	Astrovirus wild boar/WBAstV-1/2011/HUN
1	root	Viruses	ssRNA viruses	ssRNA positive-strand viruses, no DNA stage	Astroviridae	Mamastrovirus	Mamastrovirus 13
1	root	Viruses	ssRNA viruses	ssRNA positive-strand viruses, no DNA stage	Astroviridae	Avastrovirus	unclassified Avastrovirus	Duck astrovirus CPH
1	root	Viruses	ssRNA viruses	ssRNA negative-strand viruses	unclassified ssRNA negative-strand viruses	Wuhan Mosquito Virus 1
1	root	Viruses	ssRNA viruses	ssRNA negative-strand viruses	Mononegavirales	Rhabdoviridae	unclassified Rhabdoviridae	Wuhan Mosquito Virus 9
1	root	Viruses	ssRNA viruses	ssRNA negative-strand viruses	Mononegavirales	Rhabdoviridae	unclassified Rhabdoviridae	Caligus rogercresseyi rhabdovirus
1	root	Viruses	ssRNA viruses	ssRNA negative-strand viruses	Mononegavirales	Rhabdoviridae	unclassified Rhabdoviridae
1	root	Viruses	ssRNA viruses	ssRNA negative-strand viruses	Mononegavirales	Rhabdoviridae	Vesiculovirus	Chandipura vesiculovirus	Chandipura virus
1	root	Viruses	ssRNA viruses	ssRNA negative-strand viruses	Mononegavirales	Rhabdoviridae	Tibrovirus	Coastal Plains tibrovirus	Coastal Plains virus
1	root	Viruses	ssRNA viruses	ssRNA negative-strand viruses	Bunyavirales	Peribunyaviridae	environmental samples	Bunyaviridae environmental sample
1	root	Viruses	ssRNA viruses	ssRNA negative-strand viruses	Bunyavirales	Nairoviridae	Orthonairovirus	unclassified Nairovirus	South Bay virus
1	root	Viruses	ssRNA viruses	ssRNA negative-strand viruses	Bunyavirales	Nairoviridae	Orthonairovirus	Crimean-Congo hemorrhagic fever orthonairovirus
1	root	Viruses	ssRNA viruses	ssRNA negative-strand viruses
1	root	Viruses	ssDNA viruses	unclassified ssDNA viruses	McMurdo Ice Shelf pond-associated circular DNA virus-3
1	root	Viruses	ssDNA viruses	Parvoviridae	Densovirinae
1	root	Viruses	dsRNA viruses	Totiviridae	unclassified Totiviridae	Red clover powdery mildew-associated totivirus 5
1	root	Viruses	dsRNA viruses	Totiviridae	Victorivirus	unclassified Victorivirus	Nigrospora oryzae victorivirus 1
1	root	Viruses	dsRNA viruses	Reoviridae	unclassified Reoviridae	Lutzomyia reovirus 2
1	root	Viruses	dsRNA viruses	Reoviridae	Sedoreovirinae	Rotavirus	Rotavirus G	Rotavirus G pigeon/HK18
1	root	Viruses	dsRNA viruses	Reoviridae	Sedoreovirinae	Rotavirus	Rotavirus C	Human rotavirus C
1	root	Viruses	dsRNA viruses	Reoviridae	Sedoreovirinae	Rotavirus	Rotavirus C	Bovine rotavirus C
1	root	Viruses	dsRNA viruses	Reoviridae	Sedoreovirinae	Rotavirus	Rotavirus A	Rotavirus G11	Rotavirus A EC2184/ECU/G11P[6]
1	root	Viruses	dsRNA viruses	Reoviridae	Sedoreovirinae	Phytoreovirus	Rice dwarf virus
1	root	Viruses	dsRNA viruses	Reoviridae	Sedoreovirinae	Orbivirus	Umatilla virus	Koyama Hill virus
1	root	Viruses	dsRNA viruses	Picobirnaviridae	unclassified Picobirnaviridae	Picobirnavirus PREDICT_PbV-98
1	root	Viruses	dsRNA viruses	Picobirnaviridae	unclassified Picobirnaviridae	Picobirnavirus PREDICT_PbV-90
1	root	Viruses	dsRNA viruses	Picobirnaviridae	unclassified Picobirnaviridae	Picobirnavirus PREDICT_PbV-80
1	root	Viruses	dsRNA viruses	Picobirnaviridae	unclassified Picobirnaviridae	Picobirnavirus PREDICT_PbV-33
1	root	Viruses	dsRNA viruses	Picobirnaviridae	unclassified Picobirnaviridae	Picobirnavirus PREDICT_PbV-24
1	root	Viruses	dsRNA viruses	Picobirnaviridae	Picobirnavirus	unclassified Picobirnavirus	Picobirnavirus wolf/PRT/189/2015
1	root	Viruses	dsRNA viruses	Picobirnaviridae	Picobirnavirus	unclassified Picobirnavirus	Picobirnavirus monkey/CHN-4/2002
1	root	Viruses	dsRNA viruses	Picobirnaviridae	Picobirnavirus	unclassified Picobirnavirus	Picobirnavirus fur seal/AAUST30/BR/2012
1	root	Viruses	dsRNA viruses	Picobirnaviridae	Picobirnavirus	unclassified Picobirnavirus	Picobirnavirus bovine/RUBV-P/IND/2005
1	root	Viruses	dsRNA viruses	Picobirnaviridae	Picobirnavirus	unclassified Picobirnavirus	Picobirnavirus Equ3
1	root	Viruses	dsRNA viruses	Picobirnaviridae	Picobirnavirus	unclassified Picobirnavirus	Ovine picobirnavirus
1	root	Viruses	dsRNA viruses	Picobirnaviridae	Picobirnavirus	unclassified Picobirnavirus	Microtus picobirnavirus V-111/USA/2008
1	root	Viruses	dsRNA viruses	Picobirnaviridae	Picobirnavirus	unclassified Picobirnavirus	Fox fecal picobirnavirus
1	root	Viruses	dsRNA viruses	Partitiviridae	unclassified Partitiviridae	Pseudogymnoascus destructans partitivirus-pa
1	root	Viruses	dsRNA viruses	Partitiviridae	unclassified Partitiviridae	Partitivirus-like 4
1	root	Viruses	dsRNA viruses	Partitiviridae	unclassified Partitiviridae	Colletotrichum partitivirus 1
1	root	Viruses	dsRNA viruses	Partitiviridae	unclassified Partitiviridae	Beauveria bassiana partitivirus 2
1	root	Viruses	dsRNA viruses	Partitiviridae	unclassified Partitiviridae	Arabidopsis halleri partitivirus 1
1	root	Viruses	dsRNA viruses	Partitiviridae	Gammapartitivirus	Fusarium solani virus 1
1	root	Viruses	dsRNA viruses	Partitiviridae	Deltapartitivirus	unclassified Deltapartitivirus	Spinach deltapartitivirus 1
1	root	Viruses	dsRNA viruses	Partitiviridae	Betapartitivirus	Heterobasidion partitivirus 2
1	root	Viruses	dsRNA viruses	Hypoviridae	Hypovirus	unclassified Hypovirus	Valsa ceratosperma hypovirus 1
1	root	Viruses	dsRNA viruses	Endornaviridae	Endornavirus	unclassified Endornavirus	Erysiphe cichoracearum endornavirus
1	root	Viruses	dsRNA viruses	Amalgaviridae	unclassified Amalgaviridae	Zygosaccharomyces bailii virus Z
1	root	Viruses	dsDNA viruses, no RNA stage	unclassified dsDNA viruses	Pithovirus	Pithovirus sibericum
1	root	Viruses	dsDNA viruses, no RNA stage	unclassified dsDNA viruses	Pandoravirus dulcis
1	root	Viruses	dsDNA viruses, no RNA stage	Poxviridae	Entomopoxvirinae	unclassified Entomopoxvirinae	Melanoplus sanguinipes entomopoxvirus
1	root	Viruses	dsDNA viruses, no RNA stage	Poxviridae	Entomopoxvirinae	Betaentomopoxvirus	unclassified Betaentomopoxvirus	Mythimna separata entomopoxvirus 'L'
1	root	Viruses	dsDNA viruses, no RNA stage	Phycodnaviridae	Coccolithovirus	unclassified Coccolithovirus
1	root	Viruses	dsDNA viruses, no RNA stage	Nudiviridae	Betanudivirus	Heliothis zea nudivirus
1	root	Viruses	dsDNA viruses, no RNA stage	Nimaviridae	Whispovirus	White spot syndrome virus
1	root	Viruses	dsDNA viruses, no RNA stage	Iridoviridae	Lymphocystivirus	unclassified Lymphocystivirus
1	root	Viruses	dsDNA viruses, no RNA stage	Iridoviridae	Iridovirus	unclassified Iridovirus	Invertebrate iridescent virus 31	Armadillidium vulgare iridescent virus
1	root	Viruses	dsDNA viruses, no RNA stage	Baculoviridae	Betabaculovirus	Plodia interpunctella granulovirus
1	root	Viruses	dsDNA viruses, no RNA stage	Baculoviridae	Alphabaculovirus	Choristoneura fumiferana multiple nucleopolyhedrovirus
1	root	Viruses	dsDNA viruses, no RNA stage	Baculoviridae
1	root	Viruses	Retro-transcribing viruses	Retroviridae	unclassified Retroviridae	Human endogenous retroviruses	Human endogenous retrovirus W	Multiple sclerosis associated retrovirus element
1	root	Viruses	Retro-transcribing viruses	Retroviridae	unclassified Retroviridae	Human endogenous retroviruses
1	root	Viruses	Retro-transcribing viruses	Retroviridae	Orthoretrovirinae	Gammaretrovirus	Mammalian gammaretrovirus group	Replication competent viruses	Murine leukemia virus	unclassified Murine leukemia virus	Cas NS-1 murine leukemia virus
1	root	Viruses	Retro-transcribing viruses	Retroviridae	Orthoretrovirinae	Gammaretrovirus	Mammalian gammaretrovirus group	Replication competent viruses	Gibbon ape leukemia virus
1	root	Viruses	Retro-transcribing viruses	Retroviridae	Orthoretrovirinae	Gammaretrovirus
1	root	Viruses	Retro-transcribing viruses	Retroviridae	Orthoretrovirinae	Betaretrovirus	Mouse mammary tumor virus
1	root	Viruses	Retro-transcribing viruses	Retroviridae	Orthoretrovirinae	Alpharetrovirus	Y73 sarcoma virus
1	root	Viruses	Retro-transcribing viruses	Retroviridae	Orthoretrovirinae	Alpharetrovirus	Avian leukosis virus	Avian erythroblastosis virus	Avian erythroblastosis virus (strain Sloan-Kettering)
64325	root	cellular organisms	Bacteria	Proteobacteria	Gammaproteobacteria	Vibrionales	Vibrionaceae	Vibrio	Vibrio cholerae
27068	root	cellular organisms	Bacteria	Proteobacteria	Gammaproteobacteria	Pseudomonadales	Pseudomonadaceae	Pseudomonas
16219	root	cellular organisms
12803	root	cellular organisms	Eukaryota	Opisthokonta	Fungi	Dikarya	Basidiomycota	Ustilaginomycotina	Exobasidiomycetes	Ceraceosorales	Ceraceosoraceae	Ceraceosorus	Ceraceosorus bombacis
7705	root	cellular organisms	Bacteria	Proteobacteria	Gammaproteobacteria	Pseudomonadales	Moraxellaceae	Acinetobacter	Acinetobacter calcoaceticus/baumannii complex	Acinetobacter baumannii	Acinetobacter baumannii 15827
5955	root	cellular organisms	Bacteria	Proteobacteria	Gammaproteobacteria
5138	root	cellular organisms	Bacteria	Proteobacteria	Gammaproteobacteria	Pseudomonadales	Pseudomonadaceae	Pseudomonas	Pseudomonas syringae group
5002	root	cellular organisms	Bacteria	Proteobacteria	Betaproteobacteria	Burkholderiales	Burkholderiaceae	Burkholderia
3273	root	cellular organisms	Bacteria
3068	root	cellular organisms	Bacteria	Terrabacteria group	Firmicutes	Bacilli	Lactobacillales	Streptococcaceae	Streptococcus	Streptococcus pneumoniae
2789	root	cellular organisms	Bacteria	Proteobacteria	Betaproteobacteria	Burkholderiales	Sutterellaceae	Parasutterella	Parasutterella excrementihominis	Parasutterella excrementihominis YIT 11859
2362	root	cellular organisms	Bacteria	Proteobacteria	Gammaproteobacteria	Xanthomonadales	Xanthomonadaceae	Xanthomonas	Xanthomonas citri group	Xanthomonas citri
2242	root	cellular organisms	Bacteria	Proteobacteria	Gammaproteobacteria	Pasteurellales	Pasteurellaceae	Haemophilus	[Haemophilus] parasuis	Haemophilus parasuis 29755
2083	root	cellular organisms	Bacteria	Proteobacteria	Gammaproteobacteria	Oceanospirillales	Halomonadaceae	Halomonas	Halomonas titanicae	Halomonas titanicae BH1
2022	root	cellular organisms	Bacteria	Proteobacteria	Gammaproteobacteria	Pseudomonadales	Pseudomonadaceae	Pseudomonas	Pseudomonas chlororaphis group	Pseudomonas fragi
1919	root	cellular organisms	Bacteria	Proteobacteria	Gammaproteobacteria	Enterobacterales	Morganellaceae	Providencia	Providencia rettgeri	Providencia rettgeri DSM 1131
1608	root	cellular organisms	Bacteria	Terrabacteria group	Actinobacteria	Actinobacteria	Streptomycetales	Streptomycetaceae	Streptomyces	Streptomyces filamentosus	Streptomyces roseosporus NRRL 15998
1420	root	cellular organisms	Bacteria	Proteobacteria	Gammaproteobacteria	Pseudomonadales
1403	root	cellular organisms	Bacteria	Proteobacteria	Betaproteobacteria	Burkholderiales
1367	root	cellular organisms	Bacteria	Proteobacteria	Gammaproteobacteria	Vibrionales	Vibrionaceae	Vibrio	Vibrio crassostreae
1355	root	cellular organisms	Bacteria	Terrabacteria group	Firmicutes	Bacilli	Lactobacillales	Lactobacillaceae	Lactobacillus	Lactobacillus plantarum	Lactobacillus plantarum WJL
1344	root	cellular organisms	Bacteria	Proteobacteria	Gammaproteobacteria	Enterobacterales	Enterobacteriaceae
1303	root	cellular organisms	Bacteria	Proteobacteria	Gammaproteobacteria	Pasteurellales	Pasteurellaceae	Haemophilus	Haemophilus influenzae
1263	root	cellular organisms	Eukaryota
1200	root	cellular organisms	Bacteria	Proteobacteria
1037	root	cellular organisms	Bacteria	Proteobacteria	Betaproteobacteria	Burkholderiales	Comamonadaceae	Curvibacter	Curvibacter putative symbiont of Hydra magnipapillata
977	root	cellular organisms	Bacteria	Proteobacteria	Gammaproteobacteria	environmental samples	uncultured gamma proteobacterium HF0010_05D02
838	root	cellular organisms	Bacteria	Proteobacteria	Gammaproteobacteria	Pseudomonadales	Moraxellaceae	Acinetobacter	Acinetobacter calcoaceticus/baumannii complex	Acinetobacter baumannii
794	root	cellular organisms	Bacteria	Proteobacteria	Gammaproteobacteria	Enterobacterales
747	root	cellular organisms	Eukaryota	Alveolata	Apicomplexa	Aconoidasida	Haemosporida	Plasmodiidae	Plasmodium	Plasmodium (Plasmodium)	Plasmodium ovale	Plasmodium ovale wallikeri
740	root	cellular organisms	Bacteria	Proteobacteria	Gammaproteobacteria	Pseudomonadales	Pseudomonadaceae	Pseudomonas	Pseudomonas aeruginosa group	Pseudomonas aeruginosa
688	root	cellular organisms	Bacteria	environmental samples	uncultured bacterium
678	root	cellular organisms	Bacteria	Proteobacteria	Gammaproteobacteria	Vibrionales	Vibrionaceae	Salinivibrio
665	root	cellular organisms	Bacteria	Proteobacteria	Gammaproteobacteria	Vibrionales	Vibrionaceae	Vibrio	Vibrio harveyi group	Vibrio parahaemolyticus	Vibrio parahaemolyticus 10290
655	root	cellular organisms	Bacteria	Terrabacteria group	Actinobacteria	Actinobacteria
580	root	cellular organisms	Bacteria	Terrabacteria group	Firmicutes	Clostridia	Clostridiales	Peptostreptococcaceae	Clostridioides	Clostridioides difficile
558	root	cellular organisms	Bacteria	unclassified Bacteria	Bacteria candidate phyla	Patescibacteria group	Parcubacteria group	unclassified Parcubacteria group	Parcubacteria group bacterium RIFCSPHIGHO2_02_FULL_40_12
510	root	cellular organisms	Bacteria	Terrabacteria group	Actinobacteria	Actinobacteria	Streptomycetales	Streptomycetaceae	Streptomyces
497	root	cellular organisms	Bacteria	Proteobacteria	delta/epsilon subdivisions	Deltaproteobacteria	Desulfovibrionales	Desulfovibrionaceae	Desulfovibrio	Desulfovibrio magneticus	Desulfovibrio magneticus RS-1
488	root	cellular organisms	Archaea	TACK group	Crenarchaeota	Thermoprotei	Sulfolobales	Sulfolobaceae	Sulfolobus	Sulfolobus acidocaldarius
438	root	cellular organisms	Eukaryota	Opisthokonta	Fungi
433	root	cellular organisms	Bacteria	Proteobacteria	Gammaproteobacteria	Vibrionales	Vibrionaceae	Vibrio	Vibrio harveyi group	Vibrio parahaemolyticus
432	root	cellular organisms	Bacteria	Proteobacteria	Alphaproteobacteria	Rhodospirillales	Acetobacteraceae	Acetobacter	Acetobacter subgen. Acetobacter	Acetobacter aceti	Acetobacter aceti NBRC 14818
414	root	cellular organisms	Bacteria	Proteobacteria	Gammaproteobacteria	Enterobacterales	Enterobacteriaceae	Escherichia	Escherichia coli	Escherichia coli OK1357
396	root	cellular organisms	Bacteria	Proteobacteria	Gammaproteobacteria	Pseudomonadales	Pseudomonadaceae	Pseudomonas	Pseudomonas syringae group	Pseudomonas viridiflava
362	root	cellular organisms	Eukaryota	Opisthokonta	Choanoflagellida	Craspedida	Salpingoecidae	Salpingoeca	Salpingoeca rosetta
360	root	cellular organisms	Bacteria	Proteobacteria	Alphaproteobacteria	Rhodospirillales	Rhodospirillaceae	Magnetospirillum	Magnetospirillum gryphiswaldense	Magnetospirillum gryphiswaldense MSR-1
357	root	cellular organisms	Bacteria	Thermotogae	Thermotogae	Kosmotogales	Kosmotogaceae	Mesotoga	Mesotoga infera
337	root	cellular organisms	Bacteria	Proteobacteria	Gammaproteobacteria	Enterobacterales	Enterobacteriaceae	Escherichia	Escherichia coli
309	root	cellular organisms	Bacteria	Proteobacteria	Gammaproteobacteria	Vibrionales	Vibrionaceae	Vibrio	Vibrio nigripulchritudo	Vibrio nigripulchritudo AM115
291	root	cellular organisms	Bacteria	Terrabacteria group	Actinobacteria	Actinobacteria	Propionibacteriales	Propionibacteriaceae
266	root	cellular organisms	Bacteria	Terrabacteria group	Firmicutes	Bacilli	Bacillales	Staphylococcaceae	Staphylococcus	Staphylococcus aureus	Staphylococcus aureus subsp. aureus
251	root	cellular organisms	Bacteria	Proteobacteria	Alphaproteobacteria	Rhodospirillales	Rhodospirillaceae	Azospirillum	Azospirillum lipoferum	Azospirillum lipoferum 4B
243	root	cellular organisms	Bacteria	Proteobacteria	Betaproteobacteria	Burkholderiales	Burkholderiaceae	Ralstonia	Ralstonia solanacearum
242	root	cellular organisms	Eukaryota	Opisthokonta	Choanoflagellida	Craspedida	Salpingoecidae	Monosiga	Monosiga brevicollis	Monosiga brevicollis MX1
235	root	cellular organisms	Eukaryota	Opisthokonta	Fungi	Dikarya
233	root	cellular organisms	Eukaryota	Alveolata	Apicomplexa	Aconoidasida	Piroplasmida	Babesiidae	Babesia	Babesia bovis
223	root	cellular organisms	Bacteria	Proteobacteria	Alphaproteobacteria	Rickettsiales	Rickettsiaceae	Rickettsieae	Rickettsia	unclassified Rickettsia	Rickettsia endosymbiont of Proechinophthirus fluctus
208	root	cellular organisms	Bacteria	Proteobacteria	Betaproteobacteria	Burkholderiales	Comamonadaceae	Comamonas	Comamonas testosteroni
205	root	cellular organisms	Bacteria	Proteobacteria	Gammaproteobacteria	Pseudomonadales	Pseudomonadaceae	Pseudomonas	Pseudomonas syringae group	Pseudomonas syringae group genomosp. 3	Pseudomonas syringae pv. tomato	[Pseudomonas syringae] pv. tomato str. DC3000
204	root	cellular organisms	Bacteria	Proteobacteria	Gammaproteobacteria	unclassified Gammaproteobacteria	unclassified Gammaproteobacteria (miscellaneous)	methanotrophic bacterial endosymbiont of Bathymodiolus sp.
201	root	cellular organisms	Eukaryota	Opisthokonta	Fungi	Dikarya	Basidiomycota	Agaricomycotina	Agaricomycetes
200	root	cellular organisms	Bacteria	Terrabacteria group	Firmicutes	Bacilli
193	root	cellular organisms	Bacteria	Proteobacteria	Gammaproteobacteria	Pseudomonadales	Pseudomonadaceae	Pseudomonas	Pseudomonas aeruginosa group	Pseudomonas aeruginosa	Pseudomonas aeruginosa PA7
185	root	cellular organisms	Bacteria	Proteobacteria	Gammaproteobacteria	unclassified Gammaproteobacteria	sulfur-oxidizing symbionts	Bathymodiolus azoricus thioautotrophic gill symbiont
179	root	cellular organisms	Bacteria	Proteobacteria	Gammaproteobacteria	Pseudomonadales	Moraxellaceae	Acinetobacter	Acinetobacter calcoaceticus/baumannii complex	Acinetobacter baumannii	Acinetobacter baumannii 6014059
175	root	cellular organisms	Bacteria	Terrabacteria group	Firmicutes	Bacilli	Bacillales	Staphylococcaceae	Staphylococcus	Staphylococcus hominis	Staphylococcus hominis VCU122
165	root	cellular organisms	Bacteria	Proteobacteria	Gammaproteobacteria	Pseudomonadales	Pseudomonadaceae	Pseudomonas	Pseudomonas putida group
165	root	cellular organisms	Bacteria	Proteobacteria	Gammaproteobacteria	Enterobacterales	Erwiniaceae	Pantoea	Pantoea ananatis
164	root	cellular organisms	Bacteria	Proteobacteria	Gammaproteobacteria	Pseudomonadales	Pseudomonadaceae	Pseudomonas	Pseudomonas syringae group	Pseudomonas syringae group genomosp. 1	Pseudomonas syringae	Pseudomonas syringae group pathovars incertae sedis	Pseudomonas syringae pv. actinidiae
162	root	cellular organisms	Bacteria	Proteobacteria	Betaproteobacteria	Burkholderiales	Burkholderiaceae	Ralstonia	Ralstonia sp. NT80
155	root	cellular organisms	Bacteria	Proteobacteria	Gammaproteobacteria	Vibrionales	Vibrionaceae
152	root	cellular organisms	Bacteria	Proteobacteria	Gammaproteobacteria	Legionellales	Coxiellaceae	Candidatus Berkiella	Candidatus Berkiella aquae
150	root	cellular organisms	Eukaryota	Alveolata	Dinophyceae	Gonyaulacales	Lingulodinium	Lingulodinium polyedrum
146	root	cellular organisms	Bacteria	Terrabacteria group
140	root	cellular organisms	Eukaryota	Rhodophyta	Florideophyceae	Gigartinales	Gigartinaceae	Chondrus	Chondrus crispus
135	root	cellular organisms	Bacteria	Proteobacteria	Gammaproteobacteria	Pseudomonadales	Moraxellaceae	Acinetobacter	Acinetobacter towneri	Acinetobacter towneri DSM 14962 = CIP 107472
131	root	cellular organisms	Bacteria	unclassified Bacteria	Bacteria candidate phyla	Patescibacteria group	Parcubacteria group	Candidatus Harrisonbacteria	Candidatus Harrisonbacteria bacterium RIFCSPLOWO2_02_FULL_41_11
131	root	cellular organisms	Bacteria	Proteobacteria	Alphaproteobacteria	Rhodospirillales	Acetobacteraceae	Gluconobacter	Gluconobacter cerinus
130	root	cellular organisms	Bacteria	Proteobacteria	Gammaproteobacteria	Enterobacterales	Morganellaceae	Xenorhabdus	Xenorhabdus bovienii
118	root	cellular organisms	Bacteria	Proteobacteria	Gammaproteobacteria	Pseudomonadales	Pseudomonadaceae	Pseudomonas	Pseudomonas syringae group	Pseudomonas syringae group genomosp. 2	Pseudomonas savastanoi	Pseudomonas savastanoi pv. phaseolicola
116	root	cellular organisms	Eukaryota	Stramenopiles	Oomycetes	Peronosporales	Peronosporaceae	Plasmopara	Plasmopara halstedii
115	root	cellular organisms	Bacteria	Proteobacteria	Betaproteobacteria	Burkholderiales	Oxalobacteraceae	Herbaspirillum	Herbaspirillum rubrisubalbicans
114	root	cellular organisms	Bacteria	PVC group	Chlamydiae	Chlamydiia	Chlamydiales	Chlamydiaceae	Chlamydia/Chlamydophila group	Chlamydia	Chlamydia trachomatis
108	root	cellular organisms	Bacteria	Proteobacteria	Gammaproteobacteria	Alteromonadales	Shewanellaceae	Shewanella	Shewanella colwelliana
106	root	cellular organisms	Bacteria	Terrabacteria group	Actinobacteria	Actinobacteria	Corynebacteriales	Mycobacteriaceae	Mycobacterium	Mycobacterium tuberculosis complex	Mycobacterium tuberculosis
105	root	cellular organisms	Bacteria	Terrabacteria group	Firmicutes
102	root	cellular organisms	Bacteria	Terrabacteria group	Actinobacteria	Actinobacteria	Propionibacteriales	Propionibacteriaceae	Cutibacterium	Cutibacterium acnes
100	root	cellular organisms	Eukaryota	Opisthokonta	Fungi	Dikarya	Ascomycota	Taphrinomycotina	Taphrinomycotina incertae sedis	Saitoella	Saitoella complicata	Saitoella complicata NRRL Y-17804
97	root	cellular organisms	Bacteria	Terrabacteria group	Firmicutes	Clostridia	Clostridiales
96	root	cellular organisms	Eukaryota	Rhodophyta	Bangiophyceae	Bangiales	Bangiaceae	Porphyra	Porphyra umbilicalis
96	root	cellular organisms	Bacteria	Proteobacteria	Gammaproteobacteria	Enterobacterales	Enterobacteriaceae	Salmonella	Salmonella enterica	Salmonella enterica subsp. enterica	Salmonella enterica subsp. enterica serovar Typhi
95	root	cellular organisms	Bacteria	Terrabacteria group	Firmicutes	Bacilli	Bacillales	Staphylococcaceae	Staphylococcus	Staphylococcus aureus
95	root	cellular organisms	Bacteria	Proteobacteria	Gammaproteobacteria	unclassified Gammaproteobacteria	unclassified Gammaproteobacteria (miscellaneous)	Gammaproteobacteria bacterium 2W06
94	root	cellular organisms	Eukaryota	Cryptophyta	Pyrenomonadales	Geminigeraceae	Guillardia	Guillardia theta	Guillardia theta CCMP2712
92	root	cellular organisms	Eukaryota	Opisthokonta	Fungi	Dikarya	Basidiomycota	Agaricomycotina	Agaricomycetes	Agaricomycetidae	Agaricales
92	root	cellular organisms	Eukaryota	Opisthokonta	Choanoflagellida	Craspedida	Salpingoecidae	Monosiga	Monosiga brevicollis
92	root	cellular organisms	Bacteria	Terrabacteria group	Firmicutes	Bacilli	Lactobacillales	Streptococcaceae	Streptococcus
91	root	cellular organisms	Bacteria	Proteobacteria	Gammaproteobacteria	Alteromonadales	Alteromonadaceae	Alteromonas	Alteromonas macleodii
90	root	cellular organisms	Eukaryota	Amoebozoa	Discosea	Longamoebia	Centramoebida	Acanthamoebidae	Acanthamoeba	Acanthamoeba castellanii	Acanthamoeba castellanii str. Neff
90	root	cellular organisms	Bacteria	Proteobacteria	Alphaproteobacteria	Rhodospirillales	Acetobacteraceae
89	root	cellular organisms	Eukaryota	Opisthokonta	Fungi	Dikarya	Basidiomycota	Agaricomycotina	Agaricomycetes	Agaricomycetidae	Boletales	Paxilineae	Paxillaceae	Paxillus	Paxillus involutus	Paxillus involutus ATCC 200175
88	root	cellular organisms	Bacteria	unclassified Bacteria	Bacteria candidate phyla	Patescibacteria group	Parcubacteria group	unclassified Parcubacteria group
87	root	cellular organisms	Bacteria	Terrabacteria group	Actinobacteria	Actinobacteria	Actinomycetales	Actinomycetaceae	Actinomyces	Actinomyces odontolyticus	Actinomyces odontolyticus ATCC 17982
85	root	cellular organisms	Eukaryota	Alveolata	Ciliophora	Intramacronucleata	Spirotrichea	Stichotrichia	Sporadotrichida	Oxytrichidae
84	root	cellular organisms	Eukaryota	Opisthokonta	Fungi	Dikarya	Basidiomycota	Ustilaginomycotina	Malasseziomycetes	Malasseziales	Malasseziaceae	Malassezia	Malassezia globosa	Malassezia globosa CBS 7966
84	root	cellular organisms	Bacteria	Proteobacteria	Betaproteobacteria	Burkholderiales	unclassified Burkholderiales	Burkholderiales Genera incertae sedis	Thiomonas	Thiomonas sp. CB2
83	root	cellular organisms	Eukaryota	Stramenopiles	PX clade	Phaeophyceae	Ectocarpales	Ectocarpaceae	Ectocarpus	Ectocarpus siliculosus
82	root	cellular organisms	Eukaryota	Opisthokonta	Fungi	Dikarya	Basidiomycota	Pucciniomycotina	Mixiomycetes	Mixiales	Mixiaceae	Mixia	Mixia osmundae	Mixia osmundae IAM 14324
82	root	cellular organisms	Bacteria	Proteobacteria	Gammaproteobacteria	Enterobacterales	Enterobacteriaceae	Shigella	Shigella sonnei
82	root	cellular organisms	Bacteria	Proteobacteria	Gammaproteobacteria	Enterobacterales	Enterobacteriaceae	Klebsiella	Klebsiella pneumoniae
81	root	cellular organisms	Bacteria	Terrabacteria group	Actinobacteria	Actinobacteria	Corynebacteriales	Mycobacteriaceae	Mycobacterium	Mycobacterium chelonae group	Mycobacterium abscessus subgroup	Mycobacterium abscessus	Mycobacterium abscessus subsp. abscessus
80	root	cellular organisms	Bacteria	Terrabacteria group	Actinobacteria	Actinobacteria	Pseudonocardiales	Pseudonocardiaceae	Saccharomonospora	Saccharomonospora azurea	Saccharomonospora azurea NA-128
79	root	cellular organisms	Bacteria	Proteobacteria	Gammaproteobacteria	Pseudomonadales	Pseudomonadaceae	Pseudomonas	Pseudomonas sp. NFIX28
78	root	cellular organisms	Bacteria	Terrabacteria group	Actinobacteria	Actinobacteria	Corynebacteriales	Mycobacteriaceae	Mycobacterium	Mycobacterium sp. 1100029.7
77	root	cellular organisms	Eukaryota	Opisthokonta	Fungi	Microsporidia	Microsporidia incertae sedis	Mitosporidium	Mitosporidium daphniae
77	root	cellular organisms	Bacteria	Proteobacteria	Gammaproteobacteria	Enterobacterales	Enterobacteriaceae	Salmonella	Salmonella enterica	Salmonella enterica subsp. enterica	Salmonella enterica subsp. enterica serovar Typhimurium
75	root	cellular organisms	Eukaryota	Viridiplantae	Chlorophyta	Trebouxiophyceae	Trebouxiophyceae incertae sedis	Coccomyxaceae	Coccomyxa	Coccomyxa subellipsoidea	Coccomyxa subellipsoidea C-169
75	root	cellular organisms	Eukaryota	Haptophyceae	Isochrysidales	Noelaerhabdaceae	Emiliania	Emiliania huxleyi	Emiliania huxleyi CCMP1516
74	root	cellular organisms	Eukaryota	Opisthokonta	Fungi	Zoopagomycota	Entomophthoromycotina	Entomophthoromycetes	Entomophthorales	Ancylistaceae	Conidiobolus	Conidiobolus coronatus	Conidiobolus coronatus NRRL 28638
74	root	cellular organisms	Eukaryota	Alveolata	Ciliophora	Intramacronucleata	Spirotrichea	Stichotrichia	Sporadotrichida	Oxytrichidae	Oxytrichinae	Oxytricha	Oxytricha trifallax
73	root	cellular organisms	Bacteria	Terrabacteria group	Firmicutes	Bacilli	Bacillales	Staphylococcaceae	Staphylococcus	Staphylococcus agnetis
72	root	cellular organisms	Eukaryota	Opisthokonta	Fungi	Chytridiomycota	Chytridiomycetes	Chytridiales	Chytriomycetaceae	Rhizoclosmatium	Rhizoclosmatium globosum
71	root	cellular organisms	Bacteria	Terrabacteria group	Actinobacteria	Actinobacteria	Corynebacteriales	Corynebacteriaceae	Corynebacterium
71	root	cellular organisms	Bacteria	Proteobacteria	Gammaproteobacteria	Pseudomonadales	Pseudomonadaceae	Pseudomonas	Pseudomonas sp. UW4
69	root	cellular organisms	Bacteria	Proteobacteria	Alphaproteobacteria	Sphingomonadales	Sphingomonadaceae	Sphingopyxis
68	root	cellular organisms	Eukaryota	Opisthokonta	Fungi	Dikarya	Basidiomycota	Ustilaginomycotina	Ustilaginomycetes	Ustilaginales	Ustilaginaceae	Sporisorium	Sporisorium scitamineum
68	root	cellular organisms	Bacteria	Proteobacteria	Gammaproteobacteria	Xanthomonadales	Xanthomonadaceae	Xanthomonas	Xanthomonas citri group	Xanthomonas citri	Xanthomonas citri subsp. citri
66	root	cellular organisms	Eukaryota	Opisthokonta	Fungi	Zoopagomycota	Entomophthoromycotina	Basidiobolomycetes	Basidiobolales	Basidiobolaceae	Basidiobolus	Basidiobolus meristosporus	Basidiobolus meristosporus CBS 931.73
66	root	cellular organisms	Eukaryota	Opisthokonta
66	root	cellular organisms	Bacteria	Proteobacteria	Gammaproteobacteria	Vibrionales	Vibrionaceae	Vibrio
66	root	cellular organisms	Archaea	Euryarchaeota	environmental samples	uncultured marine group II/III euryarchaeote KM3_87_G01
65	root	cellular organisms	Eukaryota	Alveolata	Dinophyceae	Suessiales	Symbiodiniaceae	Symbiodinium	Symbiodinium microadriaticum
65	root	cellular organisms	Bacteria	Proteobacteria	Betaproteobacteria	Neisseriales	Neisseriaceae	Neisseria	Neisseria gonorrhoeae
64	root	cellular organisms	Eukaryota	Stramenopiles	Oomycetes	Albuginales	Albuginaceae	Albugo	Albugo laibachii	Albugo laibachii Nc14
64	root	cellular organisms	Bacteria	Proteobacteria	Gammaproteobacteria	Enterobacterales	Enterobacteriaceae	Salmonella	Salmonella enterica
63	root	cellular organisms	Eukaryota	Opisthokonta	Fungi	Dikarya	Basidiomycota
63	root	cellular organisms	Bacteria	Proteobacteria	Gammaproteobacteria	Pasteurellales	Pasteurellaceae	Mannheimia	Mannheimia haemolytica	Mannheimia haemolytica PHL213
62	root	cellular organisms	Bacteria	Terrabacteria group	Firmicutes	Bacilli	Bacillales	Paenibacillaceae	Paenibacillus	Paenibacillus odorifer
62	root	cellular organisms	Bacteria	Terrabacteria group	Actinobacteria	Actinobacteria	Streptomycetales	Streptomycetaceae	Streptomyces	Streptomyces pristinaespiralis	Streptomyces pristinaespiralis ATCC 25486
62	root	cellular organisms	Bacteria	Proteobacteria	Gammaproteobacteria	Pseudomonadales	Pseudomonadaceae	Pseudomonas	Pseudomonas putida group	Pseudomonas putida
60	root	cellular organisms	Eukaryota	Stramenopiles	Oomycetes	Peronosporales	Phytophthora	Phytophthora sojae
60	root	cellular organisms	Bacteria	Terrabacteria group	Firmicutes	Bacilli	Bacillales	Paenibacillaceae	Paenibacillus
60	root	cellular organisms	Bacteria	Terrabacteria group	Actinobacteria	Actinobacteria	Corynebacteriales	Mycobacteriaceae	Mycobacterium
59	root	cellular organisms	Bacteria	Terrabacteria group	Firmicutes	Tissierellia	Tissierellales	Peptoniphilaceae	Anaerococcus	Anaerococcus sp. HMSC075B03
59	root	cellular organisms	Bacteria	Terrabacteria group	Firmicutes	Bacilli	Lactobacillales	Enterococcaceae	Enterococcus	Enterococcus faecium
59	root	cellular organisms	Bacteria	Terrabacteria group	Actinobacteria	Actinobacteria	Corynebacteriales	Nocardiaceae	Rhodococcus	Rhodococcus sp. RD6.2
58	root	cellular organisms	Eukaryota	Opisthokonta	Fungi	Mucoromycota	Mucoromycotina	Mucorales
58	root	cellular organisms	Eukaryota	Opisthokonta	Fungi	Chytridiomycota	Monoblepharidomycetes	Monoblepharidales	Gonapodyaceae	Gonapodya	Gonapodya prolifera	Gonapodya prolifera JEL478
58	root	cellular organisms	Bacteria	FCB group	Bacteroidetes/Chlorobi group	Bacteroidetes	Flavobacteriia	Flavobacteriales	Flavobacteriaceae	Tamlana	Tamlana sp. s12
57	root	cellular organisms	Eukaryota	Opisthokonta	Fungi	Dikarya	Basidiomycota	Agaricomycotina	Agaricomycetes	Agaricomycetes incertae sedis
56	root	cellular organisms	Eukaryota	Viridiplantae	Chlorophyta	prasinophytes	Mamiellophyceae	Mamiellales	Mamiellaceae	Micromonas	Micromonas pusilla	Micromonas pusilla CCMP1545
56	root	cellular organisms	Eukaryota	Haptophyceae	Prymnesiales	Chrysochromulinaceae	Chrysochromulina	Chrysochromulina sp. CCMP291
55	root	cellular organisms	Eukaryota	Opisthokonta	Fungi	Chytridiomycota	Chytridiomycetes	Spizellomycetales	Spizellomycetaceae	Spizellomyces	Spizellomyces punctatus	Spizellomyces punctatus DAOM BR117
55	root	cellular organisms	Bacteria	Proteobacteria	Betaproteobacteria	Burkholderiales	Burkholderiaceae	Burkholderia	Burkholderia cepacia complex
54	root	cellular organisms	Bacteria	Proteobacteria	Gammaproteobacteria	Oceanospirillales	Hahellaceae	Hahella	Hahella chejuensis	Hahella chejuensis KCTC 2396
53	root	cellular organisms	Eukaryota	Opisthokonta	Fungi	Blastocladiomycota	Blastocladiomycetes	Blastocladiales	Blastocladiaceae	Allomyces	Allomyces macrogynus	Allomyces macrogynus ATCC 38327
53	root	cellular organisms	Bacteria	Terrabacteria group	Firmicutes	Bacilli	Bacillales	Staphylococcaceae	Staphylococcus
52	root	cellular organisms	Eukaryota	Opisthokonta	Fungi	Mucoromycota	Glomeromycotina	Glomeromycetes	Glomerales	Glomeraceae	Rhizophagus	Rhizophagus irregularis
52	root	cellular organisms	Eukaryota	Opisthokonta	Fungi	Dikarya	Ascomycota	saccharomyceta	Saccharomycotina	Saccharomycetes	Saccharomycetales
52	root	cellular organisms	Bacteria	Terrabacteria group	Firmicutes	Bacilli	Bacillales	Bacillaceae
52	root	cellular organisms	Bacteria	Proteobacteria	Gammaproteobacteria	Enterobacterales	Enterobacteriaceae	Escherichia	Escherichia coli	Escherichia coli DEC11B
51	root	cellular organisms	Eukaryota	Rhodophyta	Bangiophyceae	Cyanidiales	Cyanidiaceae	Galdieria	Galdieria sulphuraria
51	root	cellular organisms	Eukaryota	Alveolata
51	root	cellular organisms	Bacteria	Proteobacteria	Gammaproteobacteria	Pseudomonadales	Moraxellaceae	Acinetobacter	Acinetobacter calcoaceticus/baumannii complex	Acinetobacter baumannii	Acinetobacter baumannii NIPH 146
50	root	cellular organisms	Eukaryota	Amoebozoa	Mycetozoa	Dictyosteliida
49	root	cellular organisms	Eukaryota	Opisthokonta	Fungi	Mucoromycota	Mucoromycotina	Mucorales	Phycomycetaceae	Phycomyces	Phycomyces blakesleeanus	Phycomyces blakesleeanus NRRL 1555(-)
49	root	cellular organisms	Eukaryota	Alveolata	Chromerida	Vitrella	Vitrella brassicaformis	Vitrella brassicaformis CCMP3155
48	root	cellular organisms	Eukaryota	Opisthokonta	Fungi	Dikarya	Ascomycota	saccharomyceta	Pezizomycotina	leotiomyceta	Eurotiomycetes	Eurotiomycetidae	Eurotiales	Aspergillaceae	Penicillium	Penicillium nordicum
48	root	cellular organisms	Eukaryota	Alveolata	Perkinsea	Perkinsida	Perkinsidae	Perkinsus	Perkinsus marinus	Perkinsus marinus ATCC 50983
48	root	cellular organisms	Eukaryota	Alveolata	Ciliophora	Intramacronucleata	Spirotrichea	Stichotrichia	Sporadotrichida	Oxytrichidae	Stylonychinae	Stylonychia	Stylonychia lemnae
48	root	cellular organisms	Bacteria	Terrabacteria group	Actinobacteria	Actinobacteria	Propionibacteriales	Propionibacteriaceae	Cutibacterium	[Propionibacterium] namnetense
47	root	cellular organisms	Eukaryota	Opisthokonta	Fungi	Dikarya	Basidiomycota	Agaricomycotina	Agaricomycetes	Agaricomycetidae	Jaapiales	Jaapiaceae	Jaapia	Jaapia argillacea	Jaapia argillacea MUCL 33604
47	root	cellular organisms	Eukaryota	Alveolata	Ciliophora	Postciliodesmatophora	Heterotrichea	Heterotrichida	Stentoridae	Stentor	Stentor coeruleus
46	root	cellular organisms	Eukaryota	Opisthokonta	Fungi	Dikarya	Ascomycota	saccharomyceta	Pezizomycotina	leotiomyceta
46	root	cellular organisms	Bacteria	Proteobacteria	Gammaproteobacteria	Pseudomonadales	Pseudomonadaceae	Pseudomonas	Pseudomonas stutzeri group	Pseudomonas xanthomarina
45	root	cellular organisms	Bacteria	Terrabacteria group	Actinobacteria	Actinobacteria	Corynebacteriales	Corynebacteriaceae	Corynebacterium	Corynebacterium pseudogenitalium	Corynebacterium pseudogenitalium ATCC 33035
44	root	cellular organisms	Eukaryota	Amoebozoa	Mycetozoa	Dictyosteliida	Dictyostelium	Dictyostelium fasciculatum
44	root	cellular organisms	Eukaryota	Alveolata	Apicomplexa	Aconoidasida	Haemosporida	Plasmodiidae	Plasmodium	Plasmodium (Plasmodium)	Plasmodium vivax
44	root	cellular organisms	Bacteria	Proteobacteria	Gammaproteobacteria	Pseudomonadales	Pseudomonadaceae	Pseudomonas	Pseudomonas sp. 22 E 5
44	root	cellular organisms	Bacteria	Proteobacteria	Gammaproteobacteria	Enterobacterales	Enterobacteriaceae	Escherichia	Escherichia coli	Escherichia coli H605
43	root	cellular organisms	Eukaryota	Rhizaria	Cercozoa	Imbricatea	Plasmodiophorida	Plasmodiophoridae	Plasmodiophora	Plasmodiophora brassicae
43	root	cellular organisms	Eukaryota	Opisthokonta	Choanoflagellida	Craspedida	Salpingoecidae
42	root	cellular organisms	Eukaryota	Opisthokonta	Fungi	Neocallimastigomycota	Neocallimastigomycetes	Neocallimastigales	Neocallimastigaceae
42	root	cellular organisms	Eukaryota	Opisthokonta	Fungi	Dikarya	Basidiomycota	Agaricomycotina	Agaricomycetes	Agaricomycetidae	Agaricales	Schizophyllaceae	Grifola	Grifola frondosa
42	root	cellular organisms	Eukaryota	Opisthokonta	Fungi	Cryptomycota	Rozella	Rozella allomycis	Rozella allomycis CSF55
42	root	cellular organisms	Bacteria	Terrabacteria group	Actinobacteria	Actinobacteria	Corynebacteriales
42	root	cellular organisms	Bacteria	Proteobacteria	Gammaproteobacteria	Pseudomonadales	Pseudomonadaceae	Pseudomonas	Pseudomonas fluorescens group	Pseudomonas mandelii
42	root	cellular organisms	Bacteria	Proteobacteria	Gammaproteobacteria	Pseudomonadales	Pseudomonadaceae	Pseudomonas	Pseudomonas fluorescens group	Pseudomonas fluorescens
42	root	cellular organisms	Bacteria	Proteobacteria	Gammaproteobacteria	Oceanospirillales	Oceanospirillaceae	Neptunomonas	Neptunomonas qingdaonensis
42	root	cellular organisms	Bacteria	Proteobacteria	Gammaproteobacteria	Chromatiales	environmental samples	uncultured Chromatiales bacterium HF0200_41F04
42	root	cellular organisms	Bacteria	Proteobacteria	Betaproteobacteria
42	root	cellular organisms	Bacteria	Proteobacteria	Alphaproteobacteria	Rhodobacterales	Rhodobacteraceae	Roseobacter	Roseobacter sp. AzwK-3b
41	root	cellular organisms	Eukaryota	Opisthokonta	Fungi	Dikarya	Basidiomycota	Pucciniomycotina	Pucciniomycetes	Pucciniales	Melampsoraceae	Melampsora	Melampsora larici-populina	Melampsora larici-populina 98AG31
41	root	cellular organisms	Eukaryota	Opisthokonta	Fungi	Dikarya	Basidiomycota	Agaricomycotina	Agaricomycetes	Agaricomycetes incertae sedis	Cantharellales	Tulasnellaceae	Tulasnella	Tulasnella calospora	Tulasnella calospora MUT 4182
41	root	cellular organisms	Eukaryota	Amoebozoa	Mycetozoa	Dictyosteliida	Acytostelium	Acytostelium subglobosum	Acytostelium subglobosum LB1
41	root	cellular organisms	Bacteria	Proteobacteria	Gammaproteobacteria	Pseudomonadales	Moraxellaceae	Acinetobacter
41	root	cellular organisms	Bacteria	Proteobacteria	Betaproteobacteria	Burkholderiales	Burkholderiaceae
41	root	cellular organisms	Bacteria	PVC group	Chlamydiae	Chlamydiia	Parachlamydiales	Parachlamydiaceae	Parachlamydia	Parachlamydia acanthamoebae	Parachlamydia acanthamoebae str. Hall's coccus
41	root	cellular organisms	Archaea	Euryarchaeota	Methanomicrobia	Methanosarcinales	Methanosarcinaceae	Methanosarcina	Methanosarcina mazei
40	root	cellular organisms	Eukaryota	Opisthokonta	Fungi	Dikarya	Ascomycota	saccharomyceta
39	root	cellular organisms	Eukaryota	Stramenopiles	Pelagophyceae	Pelagomonadales	Aureococcus	Aureococcus anophagefferens
39	root	cellular organisms	Eukaryota	Stramenopiles	Eustigmatophyceae	Eustigmatales	Monodopsidaceae	Nannochloropsis	Nannochloropsis gaditana
39	root	cellular organisms	Eukaryota	Opisthokonta	Fungi	Dikarya	Basidiomycota	Ustilaginomycotina	Malasseziomycetes	Malasseziales	Malasseziaceae	Malassezia	Malassezia sympodialis	Malassezia sympodialis ATCC 42132
39	root	cellular organisms	Eukaryota	Jakobida	Stygiella	Stygiella incarcerata
39	root	cellular organisms	Eukaryota	Euglenozoa	Kinetoplastida	Trypanosomatidae	Leishmaniinae	Leishmania	Leishmania	Leishmania donovani species complex	Leishmania donovani
39	root	cellular organisms	Bacteria	Proteobacteria	Gammaproteobacteria	Legionellales	Legionellaceae	Legionella
39	root	cellular organisms	Bacteria	Proteobacteria	Alphaproteobacteria	Rhodospirillales	Acetobacteraceae	Acetobacter	Acetobacter syzygii	Acetobacter syzygii 9H-2
38	root	cellular organisms	Eukaryota	Opisthokonta	Fungi	Dikarya	Basidiomycota	Pucciniomycotina	Microbotryomycetes	Sporidiobolales	Sporidiobolaceae	Rhodotorula	Rhodotorula graminis	Rhodotorula graminis WP1
38	root	cellular organisms	Eukaryota	Opisthokonta	Fungi	Dikarya	Ascomycota	saccharomyceta	Saccharomycotina	Saccharomycetes	Saccharomycetales	Pichiaceae	Ogataea	Ogataea polymorpha
38	root	cellular organisms	Eukaryota	Heterolobosea	Schizopyrenida	Vahlkampfiidae	Naegleria	Naegleria gruberi
38	root	cellular organisms	Eukaryota	Alveolata	Apicomplexa	Aconoidasida	Haemosporida	Plasmodiidae	Plasmodium	Plasmodium (Vinckeia)	Plasmodium yoelii	Plasmodium yoelii yoelii
38	root	cellular organisms	Bacteria	Proteobacteria	Gammaproteobacteria	Pseudomonadales	Pseudomonadaceae
38	root	cellular organisms	Bacteria	Proteobacteria	Alphaproteobacteria	Rhodospirillales	Rhodospirillaceae	Pararhodospirillum	Pararhodospirillum photometricum	Pararhodospirillum photometricum DSM 122
37	root	cellular organisms	Bacteria	Terrabacteria group	Actinobacteria	Actinobacteria	Propionibacteriales	Propionibacteriaceae	Cutibacterium	Cutibacterium acnes	Propionibacterium acnes HL053PA2
37	root	cellular organisms	Bacteria	Proteobacteria	Gammaproteobacteria	Pseudomonadales	Pseudomonadaceae	Pseudomonas	Pseudomonas sp. LAB-08
36	root	cellular organisms	Eukaryota	Opisthokonta	Fungi	Dikarya	Basidiomycota	Pucciniomycotina	Pucciniomycetes	Pucciniales	Pucciniaceae	Puccinia	Puccinia helianthi
36	root	cellular organisms	Eukaryota	Apusozoa	Apusomonadidae	Thecamonas	Thecamonas trahens	Thecamonas trahens ATCC 50062
36	root	cellular organisms	Eukaryota	Amoebozoa	Mycetozoa	Dictyosteliida	Polysphondylium	Polysphondylium pallidum	Polysphondylium pallidum PN500
36	root	cellular organisms	Bacteria	Proteobacteria	Betaproteobacteria	Burkholderiales	Alcaligenaceae	Taylorella	Taylorella asinigenitalis	Taylorella asinigenitalis 14/45
34	root	cellular organisms	Eukaryota	Stramenopiles	Oomycetes	Saprolegniales	Saprolegniaceae
34	root	cellular organisms	Eukaryota	Opisthokonta	Fungi	Dikarya	Basidiomycota	Agaricomycotina
34	root	cellular organisms	Eukaryota	Opisthokonta	Fungi	Dikarya	Ascomycota	saccharomyceta	Pezizomycotina	leotiomyceta	sordariomyceta	Sordariomycetes
34	root	cellular organisms	Eukaryota	Opisthokonta	Fungi	Dikarya	Ascomycota	saccharomyceta	Pezizomycotina	leotiomyceta	Eurotiomycetes	Chaetothyriomycetidae	Chaetothyriales	Herpotrichiellaceae	Capronia	Capronia coronata	Capronia coronata CBS 617.96
34	root	cellular organisms	Bacteria	Proteobacteria	Alphaproteobacteria	Rhodobacterales	Rhodobacteraceae	Roseisalinus	Roseisalinus antarcticus
33	root	cellular organisms	Eukaryota	Viridiplantae	Chlorophyta	Chlorophyceae	Sphaeropleales	Selenastraceae	Monoraphidium	Monoraphidium neglectum
33	root	cellular organisms	Eukaryota	Opisthokonta	Fungi	Chytridiomycota	Chytridiomycetes	Rhizophydiales	Rhizophydiales incertae sedis	Batrachochytrium	Batrachochytrium dendrobatidis
33	root	cellular organisms	Bacteria	Proteobacteria	Gammaproteobacteria	Pseudomonadales	Pseudomonadaceae	Pseudomonas	Pseudomonas stutzeri group	Pseudomonas stutzeri subgroup	Pseudomonas stutzeri
33	root	cellular organisms	Bacteria	Proteobacteria	Alphaproteobacteria	Rhodospirillales	Rhodospirillaceae
32	root	cellular organisms	Eukaryota	Stramenopiles	Blastocystis	Blastocystis sp. subtypes	Blastocystis sp. subtype 1	Blastocystis sp. ATCC 50177/Nand II
32	root	cellular organisms	Eukaryota	Opisthokonta	Fungi	Zoopagomycota	Kickxellomycotina	Kickxellales	Kickxellaceae	Linderina	Linderina pennispora
32	root	cellular organisms	Eukaryota	Opisthokonta	Fungi	Mucoromycota	Mucoromycotina	Mucorales	Lichtheimiaceae	Lichtheimia
32	root	cellular organisms	Eukaryota	Opisthokonta	Fungi	Dikarya	Basidiomycota	Pucciniomycotina	Pucciniomycetes	Pucciniales	Pucciniaceae	Puccinia	Puccinia striiformis	Puccinia striiformis f. sp. tritici	Puccinia striiformis f. sp. tritici PST-78
32	root	cellular organisms	Eukaryota	Opisthokonta	Fungi	Dikarya	Ascomycota
32	root	cellular organisms	Eukaryota	Amoebozoa	Mycetozoa	Dictyosteliida	Dictyostelium	Dictyostelium lacteum
32	root	cellular organisms	Bacteria	Terrabacteria group	Actinobacteria	Actinobacteria	Streptomycetales	Streptomycetaceae	Streptomyces	Streptomyces sp. C
32	root	cellular organisms	Bacteria	Proteobacteria	Gammaproteobacteria	Pseudomonadales	Pseudomonadaceae	Pseudomonas	Pseudomonas syringae group	Pseudomonas syringae group genomosp. 1	Pseudomonas syringae
32	root	cellular organisms	Bacteria	Proteobacteria	Gammaproteobacteria	Pseudomonadales	Pseudomonadaceae	Pseudomonas	Pseudomonas psychrophila
32	root	cellular organisms	Bacteria	Proteobacteria	Alphaproteobacteria
32	root	cellular organisms	Bacteria	PVC group	Chlamydiae	Chlamydiia	Parachlamydiales	Simkaniaceae	Simkania	Simkania negevensis
32	root	cellular organisms	Bacteria	PVC group	Chlamydiae	Chlamydiia	Chlamydiales	Chlamydiaceae	Chlamydia/Chlamydophila group	Chlamydia
32	root	cellular organisms	Bacteria	PVC group	Chlamydiae	Chlamydiia
31	root	cellular organisms	Eukaryota	Opisthokonta	Fungi	Mucoromycota	Mucoromycotina	Mucorales	Syncephalastraceae	Syncephalastrum	Syncephalastrum racemosum
31	root	cellular organisms	Eukaryota	Opisthokonta	Fungi	Dikarya	Basidiomycota	Agaricomycotina	Tremellomycetes	Tremellales	Tremellaceae	Tremella	Tremella mesenterica	Tremella mesenterica DSM 1558
31	root	cellular organisms	Bacteria	Proteobacteria	Gammaproteobacteria	Vibrionales	Vibrionaceae	Salinivibrio	Salinivibrio sp. IB563
31	root	cellular organisms	Bacteria	Proteobacteria	Gammaproteobacteria	Pseudomonadales	Pseudomonadaceae	Pseudomonas	Pseudomonas deceptionensis
30	root	cellular organisms	Eukaryota	Opisthokonta	Fungi	Neocallimastigomycota	Neocallimastigomycetes	Neocallimastigales	Neocallimastigaceae	Neocallimastix	Neocallimastix californiae
30	root	cellular organisms	Eukaryota	Opisthokonta	Fungi	Dikarya	Basidiomycota	Agaricomycotina	Agaricomycetes	Agaricomycetidae	Agaricales	Fistulinaceae	Fistulina	Fistulina hepatica	Fistulina hepatica ATCC 64428
30	root	cellular organisms	Eukaryota	Opisthokonta	Fungi	Blastocladiomycota	Blastocladiomycetes	Blastocladiales	Catenariaceae	Catenaria	Catenaria anguillulae	Catenaria anguillulae PL171
30	root	cellular organisms	Bacteria	Proteobacteria	Alphaproteobacteria	Rhodobacterales	Rhodobacteraceae	Roseivivax	Roseivivax isoporae
30	root	cellular organisms	Bacteria	PVC group	Chlamydiae	Chlamydiia	Chlamydiales	Chlamydiaceae	Chlamydia/Chlamydophila group	Chlamydia	Chlamydia abortus
29	root	cellular organisms	Eukaryota	Viridiplantae	Chlorophyta
29	root	cellular organisms	Eukaryota	Opisthokonta	Fungi	Zoopagomycota	Kickxellomycotina	Harpellales	Legeriomycetaceae	Zancudomyces	Zancudomyces culisetae
29	root	cellular organisms	Eukaryota	Opisthokonta	Fungi	Neocallimastigomycota	Neocallimastigomycetes	Neocallimastigales	Neocallimastigaceae	Piromyces	Piromyces finnis
29	root	cellular organisms	Eukaryota	Alveolata	Apicomplexa	Aconoidasida	Haemosporida	Plasmodiidae	Plasmodium	Plasmodium (Laverania)	Plasmodium falciparum	Plasmodium falciparum Palo Alto/Uganda
29	root	cellular organisms	Bacteria	Terrabacteria group	Firmicutes	Clostridia	Clostridiales	Lachnospiraceae	unclassified Lachnospiraceae	Lachnospiraceae bacterium 6_1_37FAA
29	root	cellular organisms	Bacteria	Terrabacteria group	Firmicutes	Bacilli	Lactobacillales	Streptococcaceae	Streptococcus	Streptococcus dysgalactiae group	Streptococcus dysgalactiae
28	root	cellular organisms	Eukaryota	Viridiplantae	Chlorophyta	Trebouxiophyceae	Chlorellales	Chlorellaceae	Auxenochlorella	Auxenochlorella protothecoides
28	root	cellular organisms	Eukaryota	Alveolata	Apicomplexa	Conoidasida	Coccidia	Eucoccidiorida	Eimeriorina	Sarcocystidae
28	root	cellular organisms	Eukaryota	Alveolata	Apicomplexa	Conoidasida	Coccidia	Eucoccidiorida	Eimeriorina	Eimeriidae	Eimeria	Eimeria tenella
28	root	cellular organisms	Bacteria	Spirochaetes	Spirochaetia	Leptospirales	Leptospiraceae	Leptospira
28	root	cellular organisms	Bacteria	Proteobacteria	Gammaproteobacteria	Thiotrichales	Thiotrichaceae	Beggiatoa	Beggiatoa sp. SS
28	root	cellular organisms	Bacteria	Proteobacteria	Betaproteobacteria	Burkholderiales	Alcaligenaceae	Bordetella	Bordetella pertussis
28	root	cellular organisms	Bacteria	FCB group	Bacteroidetes/Chlorobi group	Bacteroidetes
27	root	cellular organisms	Eukaryota	Opisthokonta	Fungi	Mucoromycota	Mortierellomycotina	Mortierellales	Mortierellaceae	Lobosporangium	Lobosporangium transversale
27	root	cellular organisms	Eukaryota	Amoebozoa	Mycetozoa	Dictyosteliida	Dictyostelium	Dictyostelium purpureum
27	root	cellular organisms	Bacteria	Terrabacteria group	Firmicutes	Bacilli	Lactobacillales	Streptococcaceae	Streptococcus	Streptococcus sp. GMD4S
26	root	cellular organisms	Eukaryota	Opisthokonta	Fungi	Dikarya	Basidiomycota	Agaricomycotina	Agaricomycetes	Agaricomycetes incertae sedis	Polyporales
26	root	cellular organisms	Bacteria	Terrabacteria group	Actinobacteria	Actinobacteria	Corynebacteriales	Corynebacteriaceae	Corynebacterium	Corynebacterium efficiens	Corynebacterium efficiens YS-314
25	root	cellular organisms	Eukaryota	Viridiplantae	Chlorophyta	Chlorophyceae	Chlamydomonadales	Volvocaceae	Volvox	Volvox carteri	Volvox carteri f. nagariensis
25	root	cellular organisms	Bacteria	Proteobacteria	Gammaproteobacteria	Pseudomonadales	Pseudomonadaceae	Pseudomonas	Pseudomonas chlororaphis group
24	root	cellular organisms	Eukaryota	Viridiplantae	Chlorophyta	Chlorophyceae	Chlamydomonadales	Chlamydomonadaceae	Chlamydomonas	Chlamydomonas reinhardtii
24	root	cellular organisms	Eukaryota	Stramenopiles	Oomycetes	Albuginales	Albuginaceae	Albugo
24	root	cellular organisms	Eukaryota	Opisthokonta	Fungi	Dikarya	Basidiomycota	Agaricomycotina	Agaricomycetes	Agaricomycetidae
24	root	cellular organisms	Bacteria	Terrabacteria group	Firmicutes	Clostridia	Clostridiales	Clostridiaceae	Clostridium
24	root	cellular organisms	Bacteria	Terrabacteria group	Actinobacteria	Actinobacteria	Bifidobacteriales	Bifidobacteriaceae	Bifidobacterium	Bifidobacterium breve
24	root	cellular organisms	Bacteria	Proteobacteria	Gammaproteobacteria	Pseudomonadales	Pseudomonadaceae	Pseudomonas	Pseudomonas syringae group	Pseudomonas syringae group genomosp. 3	Pseudomonas syringae pv. delphinii
24	root	cellular organisms	Bacteria	Proteobacteria	Betaproteobacteria	Burkholderiales	Comamonadaceae	Delftia
23	root	cellular organisms	Eukaryota	Stramenopiles	Bacillariophyta	Coscinodiscophyceae	Thalassiosirophycidae	Thalassiosirales	Thalassiosiraceae	Thalassiosira	Thalassiosira oceanica
23	root	cellular organisms	Eukaryota	Opisthokonta	Fungi	Neocallimastigomycota	Neocallimastigomycetes	Neocallimastigales	Neocallimastigaceae	Anaeromyces	Anaeromyces robustus
23	root	cellular organisms	Eukaryota	Opisthokonta	Fungi	Dikarya	Basidiomycota	Agaricomycotina	Tremellomycetes	Tremellales	Cuniculitremaceae	Kockovaella	Kockovaella imperatae
23	root	cellular organisms	Eukaryota	Opisthokonta	Fungi	Dikarya	Basidiomycota	Agaricomycotina	Tremellomycetes	Cystofilobasidiales	Mrakiaceae	Xanthophyllomyces	Xanthophyllomyces dendrorhous
23	root	cellular organisms	Eukaryota	Opisthokonta	Fungi	Dikarya	Basidiomycota	Agaricomycotina	Agaricomycetes	Agaricomycetes incertae sedis	Polyporales	Coriolaceae	Gelatoporia	Gelatoporia subvermispora	Gelatoporia subvermispora B
23	root	cellular organisms	Eukaryota	Opisthokonta	Fungi	Dikarya	Ascomycota	saccharomyceta	Saccharomycotina	Saccharomycetes	Saccharomycetales	Saccharomycetaceae
23	root	cellular organisms	Eukaryota	Opisthokonta	Fungi	Dikarya	Ascomycota	saccharomyceta	Pezizomycotina	leotiomyceta	Eurotiomycetes	Eurotiomycetidae	Eurotiales	Aspergillaceae	Penicillium
23	root	cellular organisms	Eukaryota	Alveolata	Apicomplexa	Conoidasida	Coccidia	Eucoccidiorida	Eimeriorina	Cryptosporidiidae	Cryptosporidium
23	root	cellular organisms	Bacteria	Terrabacteria group	Actinobacteria	Actinobacteria	Micrococcales	Microbacteriaceae
23	root	cellular organisms	Bacteria	Terrabacteria group	Actinobacteria	Actinobacteria	Corynebacteriales	unclassified Corynebacteriales	Lawsonella	Lawsonella clevelandensis
23	root	cellular organisms	Bacteria	Proteobacteria	Betaproteobacteria	Burkholderiales	Burkholderiaceae	Burkholderia	Burkholderia sp. MSHR3999
23	root	cellular organisms	Archaea	Euryarchaeota	Methanomicrobia	Methanosarcinales	Methanosarcinaceae	Methanosarcina
22	root	cellular organisms	Eukaryota	Opisthokonta	Fungi	Mucoromycota	Glomeromycotina	Glomeromycetes	Glomerales	Glomeraceae	Rhizophagus	Rhizophagus irregularis	Rhizophagus irregularis DAOM 181602
22	root	cellular organisms	Eukaryota	Opisthokonta	Fungi	Dikarya	Ascomycota	Taphrinomycotina	Taphrinomycetes	Taphrinales	Protomycetaceae	Protomyces	Protomyces lactucaedebilis
22	root	cellular organisms	Eukaryota	Opisthokonta	Fungi	Chytridiomycota	Chytridiomycetes	Rhizophydiales	Rhizophydiales incertae sedis	Batrachochytrium	Batrachochytrium salamandrivorans
22	root	cellular organisms	Bacteria	Proteobacteria	Gammaproteobacteria	Pseudomonadales	Pseudomonadaceae	Pseudomonas	Pseudomonas chlororaphis group	Pseudomonas chlororaphis
22	root	cellular organisms	Bacteria	FCB group	Bacteroidetes/Chlorobi group	Bacteroidetes	Flavobacteriia	Flavobacteriales	Flavobacteriaceae	Cloacibacterium	Cloacibacterium normanense
21	root	cellular organisms	Eukaryota	Viridiplantae	Chlorophyta	Trebouxiophyceae	Chlorellales	Helicosporidium	Helicosporidium sp. ATCC 50920
21	root	cellular organisms	Eukaryota	Stramenopiles
21	root	cellular organisms	Eukaryota	Opisthokonta	Fungi	Mucoromycota	Mucoromycotina	Mucorales	Cunninghamellaceae	Absidia	Absidia glauca
21	root	cellular organisms	Eukaryota	Opisthokonta	Fungi	Microsporidia	Apansporoblastina	Enterocytozoonidae	Enterospora	Enterospora canceri
21	root	cellular organisms	Eukaryota	Opisthokonta	Fungi	Dikarya	Basidiomycota	Agaricomycotina	Agaricomycetes	Agaricomycetidae	Atheliales	Atheliaceae	mitosporic Atheliaceae	Fibulorhizoctonia	Fibulorhizoctonia sp. CBS 109695
21	root	cellular organisms	Eukaryota	Opisthokonta	Fungi	Dikarya	Basidiomycota	Agaricomycotina	Agaricomycetes	Agaricomycetes incertae sedis	Sebacinales	Serendipitaceae	Serendipita	Serendipita vermifera	Serendipita vermifera MAFF 305830
21	root	cellular organisms	Eukaryota	Opisthokonta	Fungi	Dikarya	Ascomycota	saccharomyceta	Pezizomycotina	leotiomyceta	Xylonomycetes	Xylonomycetales	Xylonomycetaceae	Xylona	Xylona heveae	Xylona heveae TC161
21	root	cellular organisms	Eukaryota	Opisthokonta	Fungi	Dikarya	Ascomycota	Taphrinomycotina	Schizosaccharomycetes	Schizosaccharomycetales	Schizosaccharomycetaceae	Schizosaccharomyces	Schizosaccharomyces japonicus	Schizosaccharomyces japonicus yFS275
21	root	cellular organisms	Eukaryota	Cryptophyta	Pyrenomonadales	Geminigeraceae	Guillardia	Guillardia theta
21	root	cellular organisms	Eukaryota	Alveolata	Ciliophora	Intramacronucleata	Oligohymenophorea	Hymenostomatida	Tetrahymenina	Tetrahymenidae	Tetrahymena	Tetrahymena thermophila
21	root	cellular organisms	Eukaryota	Alveolata	Apicomplexa	Aconoidasida	Piroplasmida	Babesiidae	Babesia	Babesia bigemina
21	root	cellular organisms	Bacteria	Terrabacteria group	Firmicutes	Clostridia	Clostridiales	Clostridiaceae	Clostridium	Clostridium sp. W14A
21	root	cellular organisms	Bacteria	Terrabacteria group	Actinobacteria	Actinobacteria	Micrococcales	Micrococcaceae	Kocuria
21	root	cellular organisms	Bacteria	Terrabacteria group	Actinobacteria	Actinobacteria	Micrococcales	Microbacteriaceae	Microbacterium
21	root	cellular organisms	Bacteria	Proteobacteria	Gammaproteobacteria	Pseudomonadales	Pseudomonadaceae	Pseudomonas	Pseudomonas syringae group	Pseudomonas syringae group genomosp. 1	Pseudomonas syringae	Pseudomonas syringae pv. aptata
21	root	cellular organisms	Bacteria	Proteobacteria	Alphaproteobacteria	Rhodobacterales	Rhodobacteraceae	Ruegeria	Ruegeria mobilis
20	root	cellular organisms	Eukaryota	Rhizaria	Foraminifera	Monothalamids	Reticulomyxidae	Reticulomyxa	Reticulomyxa filosa
20	root	cellular organisms	Eukaryota	Opisthokonta	Fungi	Dikarya	Basidiomycota	Ustilaginomycotina	Ustilaginomycetes	Ustilaginales	Ustilaginaceae
20	root	cellular organisms	Eukaryota	Opisthokonta	Fungi	Dikarya	Ascomycota	saccharomyceta	Pezizomycotina	leotiomyceta	dothideomyceta	Dothideomycetes	Pleosporomycetidae	Pleosporales	Pleosporineae	Cucurbitariaceae	Pyrenochaeta	Pyrenochaeta sp. DS3sAY3a
20	root	cellular organisms	Eukaryota	Opisthokonta	Fungi	Dikarya	Ascomycota	saccharomyceta	Pezizomycotina	leotiomyceta	Eurotiomycetes	Eurotiomycetidae	Eurotiales	Aspergillaceae	Aspergillus
20	root	cellular organisms	Eukaryota	Opisthokonta	Fungi	Chytridiomycota	Chytridiomycetes	Rhizophydiales	Rhizophydiales incertae sedis	Batrachochytrium
20	root	cellular organisms	Eukaryota	Alveolata	Apicomplexa	Conoidasida	Coccidia	Eucoccidiorida	Eimeriorina	Sarcocystidae	Neospora	Neospora caninum	Neospora caninum Liverpool
20	root	cellular organisms	Eukaryota	Alveolata	Apicomplexa	Aconoidasida	Haemosporida	Plasmodiidae	Plasmodium
20	root	cellular organisms	Bacteria	Terrabacteria group	Actinobacteria	Actinobacteria	Micrococcales	Microbacteriaceae	Leifsonia	Leifsonia sp. Leaf336
20	root	cellular organisms	Bacteria	Proteobacteria	Gammaproteobacteria	Aeromonadales	Aeromonadaceae	Aeromonas
20	root	cellular organisms	Bacteria	PVC group	Planctomycetes	Planctomycetia	Planctomycetales	Planctomycetaceae	Planctopirus	Planctopirus sp. JC280
20	root	cellular organisms	Bacteria	PVC group	Chlamydiae	Chlamydiia	Chlamydiales	Chlamydiaceae	Chlamydia/Chlamydophila group	Chlamydia	Chlamydia psittaci
19	root	cellular organisms	Eukaryota	Viridiplantae	Chlorophyta	prasinophytes	Mamiellophyceae	Mamiellales	Bathycoccaceae	Bathycoccus	Bathycoccus prasinos
19	root	cellular organisms	Eukaryota	Viridiplantae	Chlorophyta	Trebouxiophyceae	Chlorellales	Chlorellaceae	Chlorella	Chlorella variabilis
19	root	cellular organisms	Eukaryota	Opisthokonta	Fungi	Zoopagomycota	Kickxellomycotina	Harpellales	Legeriomycetaceae	Smittium	Smittium culicis
19	root	cellular organisms	Eukaryota	Opisthokonta	Fungi	Dikarya	Basidiomycota	Agaricomycotina	Agaricomycetes	Agaricomycetidae	Boletales	Coniophorineae	Serpulaceae	Serpula	Serpula lacrymans	Serpula lacrymans var. lacrymans	Serpula lacrymans var. lacrymans S7.3
19	root	cellular organisms	Eukaryota	Amoebozoa	Archamoebae	Entamoebidae	Entamoeba
19	root	cellular organisms	Eukaryota	Alveolata	Ciliophora	Intramacronucleata	Oligohymenophorea	Scuticociliatia	Philasterida	Pseudocohnilembidae	Pseudocohnilembus	Pseudocohnilembus persalinus
19	root	cellular organisms	Eukaryota	Alveolata	Ciliophora	Intramacronucleata	Oligohymenophorea	Peniculida	Parameciidae	Paramecium	Paramecium tetraurelia
19	root	cellular organisms	Bacteria	Terrabacteria group	Firmicutes	Clostridia	Clostridiales	Peptostreptococcaceae	Paraclostridium	Paraclostridium benzoelyticum
19	root	cellular organisms	Bacteria	Terrabacteria group	Firmicutes	Bacilli	Lactobacillales	Streptococcaceae	Streptococcus	Streptococcus anginosus group	Streptococcus anginosus	Streptococcus anginosus subsp. whileyi	Streptococcus anginosus subsp. whileyi CCUG 39159
19	root	cellular organisms	Bacteria	Proteobacteria	Gammaproteobacteria	Pseudomonadales	Pseudomonadaceae	Pseudomonas	Pseudomonas versuta
19	root	cellular organisms	Bacteria	Proteobacteria	Betaproteobacteria	Burkholderiales	Alcaligenaceae	Bordetella	Bordetella bronchiseptica	Bordetella bronchiseptica 980-2
19	root	cellular organisms	Bacteria	Proteobacteria	Alphaproteobacteria	Rhodobacterales	Rhodobacteraceae	Paracoccus
19	root	cellular organisms	Archaea	Euryarchaeota	Methanomicrobia	Methanosarcinales	Methanosarcinaceae	Methanosarcina	Methanosarcina sp. 2.H.T.1A.15
18	root	cellular organisms	Eukaryota	Viridiplantae	Chlorophyta	prasinophytes	Mamiellophyceae	Mamiellales	Bathycoccaceae	Ostreococcus	Ostreococcus 'lucimarinus'	Ostreococcus lucimarinus CCE9901
18	root	cellular organisms	Eukaryota	Stramenopiles	Oomycetes
18	root	cellular organisms	Eukaryota	Rhodophyta	Bangiophyceae	Cyanidiales	Cyanidiaceae	Cyanidioschyzon	Cyanidioschyzon merolae	Cyanidioschyzon merolae strain 10D
18	root	cellular organisms	Eukaryota	Opisthokonta	Fungi	Mucoromycota	Mucoromycotina	Mucorales	Mucorineae	Choanephoraceae	Choanephoroideae	Choanephora	Choanephora cucurbitarum
18	root	cellular organisms	Eukaryota	Opisthokonta	Fungi	Dikarya	Ascomycota	saccharomyceta	Pezizomycotina	leotiomyceta	sordariomyceta	Sordariomycetes	Sordariomycetidae	Sordariales	Chaetomiaceae	Thielavia	Thielavia terrestris	Thielavia terrestris NRRL 8126
18	root	cellular organisms	Eukaryota	Opisthokonta	Fungi	Dikarya	Ascomycota	saccharomyceta	Pezizomycotina
18	root	cellular organisms	Eukaryota	Opisthokonta	Fungi	Dikarya	Ascomycota	Taphrinomycotina	Taphrinomycetes	Taphrinales	Taphrinaceae	Taphrina	Taphrina deformans	Taphrina deformans PYCC 5710
18	root	cellular organisms	Bacteria	Terrabacteria group	Firmicutes	Clostridia	Clostridiales	Clostridiaceae	Clostridium	Clostridium perfringens
18	root	cellular organisms	Bacteria	Terrabacteria group	Firmicutes	Bacilli	Lactobacillales
18	root	cellular organisms	Bacteria	Terrabacteria group	Actinobacteria	Actinobacteria	Propionibacteriales	Propionibacteriaceae	Cutibacterium	Cutibacterium acnes	Propionibacterium acnes HL074PA1
18	root	cellular organisms	Bacteria	Proteobacteria	Gammaproteobacteria	Pseudomonadales	Pseudomonadaceae	Pseudomonas	Pseudomonas stutzeri group	Pseudomonas stutzeri subgroup	Pseudomonas stutzeri	Pseudomonas stutzeri A1501
18	root	cellular organisms	Bacteria	Proteobacteria	Gammaproteobacteria	Pseudomonadales	Moraxellaceae	Acinetobacter	Acinetobacter calcoaceticus/baumannii complex	Acinetobacter baumannii	Acinetobacter baumannii 1042969-1265
18	root	cellular organisms	Bacteria	Proteobacteria	Gammaproteobacteria	Methylococcales	Crenotrichaceae	Crenothrix	Crenothrix polyspora
18	root	cellular organisms	Bacteria	Proteobacteria	Alphaproteobacteria	Rhizobiales
18	root	cellular organisms	Bacteria	PVC group	Chlamydiae	Chlamydiia	Chlamydiales	unclassified Chlamydiales	unclassified Chalmydiales (miscellaneous)	Chlamydiales bacterium 38-26
17	root	cellular organisms	Eukaryota	Viridiplantae	Chlorophyta	prasinophytes	Mamiellophyceae	Mamiellales	Mamiellaceae	Micromonas
17	root	cellular organisms	Eukaryota	Stramenopiles	Oomycetes	Saprolegniales	Saprolegniaceae	Achlya	Achlya hypogyna
17	root	cellular organisms	Eukaryota	Opisthokonta	Fungi	Mucoromycota	Mucoromycotina	Mucorales	Mucorineae	Rhizopodaceae	Rhizopus	Rhizopus microsporus
17	root	cellular organisms	Eukaryota	Opisthokonta	Fungi	Mucoromycota	Mucoromycotina	Mucorales	Mucorineae	Rhizopodaceae	Rhizopus	Rhizopus delemar	Rhizopus delemar RA 99-880
17	root	cellular organisms	Eukaryota	Opisthokonta	Fungi	Mucoromycota	Mucoromycotina	Mucorales	Cunninghamellaceae	Hesseltinella	Hesseltinella vesiculosa
17	root	cellular organisms	Eukaryota	Opisthokonta	Fungi	Mucoromycota	Mortierellomycotina	Mortierellales	Mortierellaceae
17	root	cellular organisms	Eukaryota	Opisthokonta	Fungi	Dikarya	Basidiomycota	Agaricomycotina	Agaricomycetes	Agaricomycetes incertae sedis	Cantharellales	Ceratobasidiaceae	Rhizoctonia	Rhizoctonia solani	Rhizoctonia solani AG-1 IA
17	root	cellular organisms	Eukaryota	Opisthokonta	Fungi	Dikarya	Ascomycota	saccharomyceta	Saccharomycotina	Saccharomycetes	Saccharomycetales	Ascoideaceae	Ascoidea	Ascoidea rubescens	Ascoidea rubescens DSM 1968
17	root	cellular organisms	Eukaryota	Opisthokonta	Fungi	Dikarya	Ascomycota	saccharomyceta	Pezizomycotina	leotiomyceta	sordariomyceta	Sordariomycetes	Xylariomycetidae	Xylariales	Xylariaceae	Hypoxylon	Hypoxylon sp. CI-4A
17	root	cellular organisms	Eukaryota	Opisthokonta	Fungi	Dikarya	Ascomycota	Taphrinomycotina	Pneumocystidomycetes	Pneumocystidales	Pneumocystidaceae	Pneumocystis
17	root	cellular organisms	Bacteria	Terrabacteria group	Actinobacteria	Actinobacteria	Micrococcales
17	root	cellular organisms	Bacteria	Terrabacteria group	Actinobacteria	Actinobacteria	Corynebacteriales	Corynebacteriaceae	Corynebacterium	Corynebacterium diphtheriae
17	root	cellular organisms	Bacteria	Proteobacteria	Gammaproteobacteria	Pseudomonadales	Pseudomonadaceae	Pseudomonas	Pseudomonas syringae group	Pseudomonas syringae group genomosp. 1	Pseudomonas syringae	Pseudomonas syringae group pathovars incertae sedis	Pseudomonas syringae pv. castaneae
17	root	cellular organisms	Bacteria	Proteobacteria	Gammaproteobacteria	Enterobacterales	Yersiniaceae	Serratia
17	root	cellular organisms	Bacteria	FCB group	Bacteroidetes/Chlorobi group	Bacteroidetes	Bacteroidia	Bacteroidales	Porphyromonadaceae	Sanguibacteroides	Sanguibacteroides justesenii
16	root	cellular organisms	Eukaryota	Stramenopiles	Oomycetes	Peronosporales
16	root	cellular organisms	Eukaryota	Stramenopiles	Oomycetes	Albuginales	Albuginaceae	Albugo	Albugo candida
16	root	cellular organisms	Eukaryota	Stramenopiles	Bacillariophyta	Coscinodiscophyceae	Thalassiosirophycidae	Thalassiosirales	Thalassiosiraceae	Thalassiosira	Thalassiosira pseudonana	Thalassiosira pseudonana CCMP1335
16	root	cellular organisms	Eukaryota	Opisthokonta	Fungi	Mucoromycota	Mortierellomycotina	Mortierellales	Mortierellaceae	Mortierella	Mortierella verticillata	Mortierella verticillata NRRL 6337
16	root	cellular organisms	Eukaryota	Opisthokonta	Fungi	Dikarya	Basidiomycota	Agaricomycotina	Tremellomycetes	Trichosporonales	Trichosporonaceae	Cutaneotrichosporon	Cutaneotrichosporon oleaginosus
16	root	cellular organisms	Eukaryota	Opisthokonta	Fungi	Dikarya	Basidiomycota	Agaricomycotina	Dacrymycetes	Dacrymycetales	Dacrymycetaceae	Calocera	Calocera viscosa	Calocera viscosa TUFC12733
16	root	cellular organisms	Eukaryota	Opisthokonta	Fungi	Dikarya	Ascomycota	saccharomyceta	Saccharomycotina	Saccharomycetes	Saccharomycetales	Lipomycetaceae	Lipomyces	Lipomyces starkeyi	Lipomyces starkeyi NRRL Y-11557
16	root	cellular organisms	Eukaryota	Opisthokonta	Fungi	Dikarya	Ascomycota	saccharomyceta	Saccharomycotina	Saccharomycetes	Saccharomycetales	Dipodascaceae	Geotrichum	Geotrichum candidum
16	root	cellular organisms	Bacteria	Terrabacteria group	Firmicutes	Bacilli	Lactobacillales	Streptococcaceae	Lactococcus	Lactococcus lactis
16	root	cellular organisms	Bacteria	Terrabacteria group	Firmicutes	Bacilli	Bacillales
16	root	cellular organisms	Bacteria	Terrabacteria group	Actinobacteria	Actinobacteria	Micrococcales	Microbacteriaceae	Leifsonia
16	root	cellular organisms	Bacteria	Proteobacteria	Gammaproteobacteria	Pseudomonadales	Pseudomonadaceae	Pseudomonas	Pseudomonas sp. NFPP07
16	root	cellular organisms	Bacteria	Proteobacteria	Gammaproteobacteria	Pseudomonadales	Pseudomonadaceae	Pseudomonas	Pseudomonas sp. 63_8
16	root	cellular organisms	Bacteria	Proteobacteria	Gammaproteobacteria	Pseudomonadales	Pseudomonadaceae	Pseudomonas	Pseudomonas helleri
16	root	cellular organisms	Bacteria	Proteobacteria	Gammaproteobacteria	Legionellales	Legionellaceae	Legionella	Legionella pneumophila
16	root	cellular organisms	Bacteria	Proteobacteria	Gammaproteobacteria	Legionellales	Legionellaceae	Legionella	Legionella feeleii
16	root	cellular organisms	Bacteria	Proteobacteria	Gammaproteobacteria	Enterobacterales	Pectobacteriaceae	Dickeya	Dickeya sp. DW 0440
16	root	cellular organisms	Bacteria	Proteobacteria	Gammaproteobacteria	Alteromonadales	Alteromonadaceae	Marinobacter	Marinobacter sp. T13-3
16	root	cellular organisms	Bacteria	Proteobacteria	Betaproteobacteria	Nitrosomonadales	Nitrosomonadaceae	Nitrosovibrio	Nitrosovibrio sp. Nv17
16	root	cellular organisms	Bacteria	Proteobacteria	Betaproteobacteria	Burkholderiales	Alcaligenaceae	Achromobacter
16	root	cellular organisms	Bacteria	Proteobacteria	Alphaproteobacteria	Sphingomonadales	Sphingomonadaceae
16	root	cellular organisms	Bacteria	FCB group	Bacteroidetes/Chlorobi group	Bacteroidetes	Bacteroidia	Bacteroidales	Prevotellaceae	Prevotella
15	root	cellular organisms	Eukaryota	Opisthokonta	Fungi	Mucoromycota	Mucoromycotina	Mucorales	Mucorineae
15	root	cellular organisms	Eukaryota	Opisthokonta	Fungi	Dikarya	Ascomycota	saccharomyceta	Pezizomycotina	leotiomyceta	sordariomyceta	Sordariomycetes	Sordariomycetidae	Sordariales	Chaetomiaceae	Chaetomium	Chaetomium thermophilum	Chaetomium thermophilum var. thermophilum	Chaetomium thermophilum var. thermophilum DSM 1495
15	root	cellular organisms	Eukaryota	Opisthokonta	Fungi	Chytridiomycota	Chytridiomycetes
15	root	cellular organisms	Eukaryota	Haptophyceae	Prymnesiales	Chrysochromulinaceae	Chrysochromulina
15	root	cellular organisms	Eukaryota	Amoebozoa	Mycetozoa	Dictyosteliida	Dictyostelium
15	root	cellular organisms	Bacteria	Terrabacteria group	Firmicutes	Clostridia	Clostridiales	Lachnospiraceae
15	root	cellular organisms	Bacteria	Terrabacteria group	Firmicutes	Bacilli	Lactobacillales	Lactobacillaceae	Lactobacillus
15	root	cellular organisms	Bacteria	Terrabacteria group	Actinobacteria	Actinobacteria	Streptomycetales	Streptomycetaceae	Streptomyces	Streptomyces sp. e14
15	root	cellular organisms	Bacteria	Terrabacteria group	Actinobacteria	Actinobacteria	Corynebacteriales	Nocardiaceae	Rhodococcus	Rhodococcus ruber
15	root	cellular organisms	Bacteria	Proteobacteria	Gammaproteobacteria	Thiotrichales	Piscirickettsiaceae	Piscirickettsia	Piscirickettsia salmonis
15	root	cellular organisms	Bacteria	Proteobacteria	Gammaproteobacteria	Pseudomonadales	Pseudomonadaceae	Pseudomonas	Pseudomonas syringae group	Pseudomonas caricapapayae
15	root	cellular organisms	Bacteria	Proteobacteria	Gammaproteobacteria	Pseudomonadales	Pseudomonadaceae	Pseudomonas	Pseudomonas sp. MRSN12121
15	root	cellular organisms	Bacteria	Proteobacteria	Gammaproteobacteria	Pseudomonadales	Moraxellaceae	Moraxella	Moraxella osloensis
15	root	cellular organisms	Bacteria	Proteobacteria	Alphaproteobacteria	Sphingomonadales	Sphingomonadaceae	Sphingobium
15	root	cellular organisms	Bacteria	Proteobacteria	Alphaproteobacteria	Rhizobiales	Bradyrhizobiaceae	Bradyrhizobium	Bradyrhizobium canariense
15	root	cellular organisms	Bacteria	Fusobacteria	Fusobacteriia	Fusobacteriales	Fusobacteriaceae	Fusobacterium	Fusobacterium nucleatum
14	root	cellular organisms	Eukaryota	Viridiplantae	Chlorophyta	Chlorophyceae	Chlamydomonadales
14	root	cellular organisms	Eukaryota	Stramenopiles	Oomycetes	Saprolegniales	Saprolegniaceae	Aphanomyces
14	root	cellular organisms	Eukaryota	Stramenopiles	Oomycetes	Peronosporales	Phytophthora	Phytophthora infestans	Phytophthora infestans T30-4
14	root	cellular organisms	Eukaryota	Stramenopiles	Blastocystis
14	root	cellular organisms	Eukaryota	Stramenopiles	Bacillariophyta	Bacillariophyceae	Bacillariophycidae	Bacillariales	Bacillariaceae	Fragilariopsis	Fragilariopsis cylindrus	Fragilariopsis cylindrus CCMP1102
14	root	cellular organisms	Eukaryota	Opisthokonta	Fungi	Microsporidia	Microsporidia incertae sedis	Amphiacanthidae	Amphiamblys	Amphiamblys sp. WSBS2006
14	root	cellular organisms	Eukaryota	Opisthokonta	Fungi	Dikarya	Basidiomycota	Agaricomycotina	Agaricomycetes	Agaricomycetidae	Agaricales	Agaricaceae	Agaricus	Agaricus bisporus
14	root	cellular organisms	Eukaryota	Opisthokonta	Fungi	Dikarya	Ascomycota	saccharomyceta	Saccharomycotina	Saccharomycetes	Saccharomycetales	Metschnikowiaceae	Metschnikowia	Metschnikowia bicuspidata	Metschnikowia bicuspidata var. bicuspidata	Metschnikowia bicuspidata var. bicuspidata NRRL YB-4993
14	root	cellular organisms	Eukaryota	Opisthokonta	Fungi	Dikarya	Ascomycota	saccharomyceta	Pezizomycotina	leotiomyceta	sordariomyceta	Sordariomycetes	Hypocreomycetidae	Hypocreales
14	root	cellular organisms	Eukaryota	Opisthokonta	Fungi	Dikarya	Ascomycota	saccharomyceta	Pezizomycotina	leotiomyceta	dothideomyceta	Dothideomycetes
14	root	cellular organisms	Eukaryota	Opisthokonta	Fungi	Dikarya	Ascomycota	saccharomyceta	Pezizomycotina	leotiomyceta	Eurotiomycetes	Eurotiomycetidae	Onygenales	Arthrodermataceae	Trichophyton	Trichophyton violaceum
14	root	cellular organisms	Eukaryota	Opisthokonta	Fungi	Dikarya	Ascomycota	saccharomyceta	Pezizomycotina	leotiomyceta	Eurotiomycetes	Eurotiomycetidae	Eurotiales	Trichocomaceae	Talaromyces	Talaromyces marneffei	Talaromyces marneffei PM1
14	root	cellular organisms	Eukaryota	Opisthokonta	Fungi	Dikarya	Ascomycota	Taphrinomycotina	Neolectomycetes	Neolectales	Neolectaceae	Neolecta	Neolecta irregularis	Neolecta irregularis DAH-3
14	root	cellular organisms	Eukaryota	Opisthokonta	Fungi	Blastocladiomycota	Blastocladiomycetes	Blastocladiales
14	root	cellular organisms	Bacteria	Terrabacteria group	Firmicutes	Clostridia	Clostridiales	Eubacteriaceae	Pseudoramibacter	Pseudoramibacter alactolyticus	Pseudoramibacter alactolyticus ATCC 23263
14	root	cellular organisms	Bacteria	Terrabacteria group	Actinobacteria	Actinobacteria	Streptomycetales	Streptomycetaceae	Streptomyces	Streptomyces sp. URHA0041
14	root	cellular organisms	Bacteria	Proteobacteria	Gammaproteobacteria	Xanthomonadales	Xanthomonadaceae	Stenotrophomonas	Stenotrophomonas maltophilia group	Stenotrophomonas maltophilia
14	root	cellular organisms	Bacteria	Proteobacteria	Gammaproteobacteria	Xanthomonadales	Xanthomonadaceae
14	root	cellular organisms	Bacteria	Proteobacteria	Gammaproteobacteria	Vibrionales	Vibrionaceae	Vibrio	Vibrio harveyi group	Vibrio alginolyticus	Vibrio alginolyticus 40B
14	root	cellular organisms	Bacteria	Proteobacteria	Gammaproteobacteria	Pseudomonadales	Pseudomonadaceae	Pseudomonas	Pseudomonas chlororaphis group	Pseudomonas chlororaphis	Pseudomonas chlororaphis O6
14	root	cellular organisms	Bacteria	Proteobacteria	Gammaproteobacteria	Pseudomonadales	Pseudomonadaceae	Pseudomonas	Pseudomonas aeruginosa group	Pseudomonas aeruginosa	Pseudomonas aeruginosa VRFPA03
14	root	cellular organisms	Bacteria	Proteobacteria	Gammaproteobacteria	Enterobacterales	Enterobacteriaceae	Escherichia	Escherichia coli	Escherichia coli KTE56
14	root	cellular organisms	Bacteria	Proteobacteria	Alphaproteobacteria	Sphingomonadales	Sphingomonadaceae	Sphingomonas
14	root	cellular organisms	Bacteria	Proteobacteria	Alphaproteobacteria	Rhizobiales	Phyllobacteriaceae	Mesorhizobium
14	root	cellular organisms	Bacteria	PVC group	Chlamydiae	unclassified Chlamydiae
13	root	cellular organisms	Eukaryota	Stramenopiles	Oomycetes	Peronosporales	Peronosporaceae	Plasmopara	Plasmopara viticola
13	root	cellular organisms	Eukaryota	Parabasalia	Tritrichomonadida	Tritrichomonadidae	Tritrichomonas	Tritrichomonas foetus
13	root	cellular organisms	Eukaryota	Opisthokonta	Fungi	Dikarya	Basidiomycota	Ustilaginomycotina	Exobasidiomycetes	Tilletiales	Tilletiaceae	Tilletia
13	root	cellular organisms	Eukaryota	Opisthokonta	Fungi	Dikarya	Basidiomycota	Ustilaginomycotina	Exobasidiomycetes	Georgefischeriales	Tilletiariaceae	Tilletiaria	Tilletiaria anomala	Tilletiaria anomala UBC 951
13	root	cellular organisms	Eukaryota	Opisthokonta	Fungi	Dikarya	Basidiomycota	Agaricomycotina	Agaricomycetes	Agaricomycetidae	Amylocorticiales	Amylocorticiaceae	Plicaturopsis	Plicaturopsis crispa	Plicaturopsis crispa FD-325 SS-3
13	root	cellular organisms	Eukaryota	Opisthokonta	Fungi	Dikarya	Basidiomycota	Agaricomycotina	Agaricomycetes	Agaricomycetidae	Agaricales	Tricholomataceae	Mycena	Mycena chlorophos
13	root	cellular organisms	Eukaryota	Opisthokonta	Fungi	Dikarya	Basidiomycota	Agaricomycotina	Agaricomycetes	Agaricomycetidae	Agaricales	Strophariaceae	Galerina	Galerina marginata	Galerina marginata CBS 339.88
13	root	cellular organisms	Eukaryota	Opisthokonta	Fungi	Dikarya	Basidiomycota	Agaricomycotina	Agaricomycetes	Agaricomycetes incertae sedis	Polyporales	Coriolaceae	Trametes	Trametes versicolor	Trametes versicolor FP-101664 SS1
13	root	cellular organisms	Eukaryota	Opisthokonta	Fungi	Dikarya	Ascomycota	saccharomyceta	Saccharomycotina	Saccharomycetes	Saccharomycetales	Saccharomycetales incertae sedis	Nadsonia	Nadsonia fulvescens	Nadsonia fulvescens var. elongata	Nadsonia fulvescens var. elongata DSM 6958
13	root	cellular organisms	Eukaryota	Opisthokonta	Fungi	Dikarya	Ascomycota	saccharomyceta	Pezizomycotina	leotiomyceta	Eurotiomycetes	Eurotiomycetidae	Onygenales
13	root	cellular organisms	Eukaryota	Opisthokonta	Fungi	Dikarya	Ascomycota	saccharomyceta	Pezizomycotina	leotiomyceta	Eurotiomycetes	Eurotiomycetidae	Eurotiales	Aspergillaceae
13	root	cellular organisms	Eukaryota	Opisthokonta	Choanoflagellida	Craspedida	Salpingoecidae	Salpingoeca	Salpingoeca dolichothecata
13	root	cellular organisms	Eukaryota	Glaucocystophyceae	Cyanophoraceae	Cyanophora	Cyanophora paradoxa
13	root	cellular organisms	Eukaryota	Euglenozoa	Kinetoplastida	Trypanosomatidae	Trypanosoma	Trypanosoma with unspecified subgenus	Trypanosoma grayi
13	root	cellular organisms	Eukaryota	Euglenozoa	Kinetoplastida	Trypanosomatidae	Trypanosoma	Herpetosoma	Trypanosoma rangeli	Trypanosoma rangeli SC58
13	root	cellular organisms	Eukaryota	Euglenozoa	Kinetoplastida	Trypanosomatidae	Leishmaniinae	Leishmania	unclassified Leishmania	Leishmania sp. 'siamensis'
13	root	cellular organisms	Bacteria	Terrabacteria group	Firmicutes	Bacilli	Lactobacillales	Lactobacillaceae	Lactobacillus	Lactobacillus harbinensis
13	root	cellular organisms	Bacteria	Terrabacteria group	Firmicutes	Bacilli	Bacillales	Paenibacillaceae	Paenibacillus	Paenibacillus tyrfis
13	root	cellular organisms	Bacteria	Terrabacteria group	Firmicutes	Bacilli	Bacillales	Bacillaceae	Bacillus	Bacillus sp. Marseille-P2384
13	root	cellular organisms	Bacteria	Terrabacteria group	Actinobacteria	Actinobacteria	Corynebacteriales	Mycobacteriaceae	Mycobacterium	Mycobacterium chelonae group
13	root	cellular organisms	Bacteria	Terrabacteria group	Actinobacteria	Actinobacteria	Corynebacteriales	Corynebacteriaceae	Corynebacterium	Corynebacterium tuberculostearicum	Corynebacterium tuberculostearicum SK141
13	root	cellular organisms	Bacteria	Proteobacteria	Gammaproteobacteria	Vibrionales	Vibrionaceae	Vibrio	Vibrio anguillarum	Vibrio anguillarum serovar O1
13	root	cellular organisms	Bacteria	Proteobacteria	Gammaproteobacteria	Vibrionales	Vibrionaceae	Vibrio	Vibrio anguillarum
13	root	cellular organisms	Bacteria	Proteobacteria	Gammaproteobacteria	Pseudomonadales	Pseudomonadaceae	Pseudomonas	Pseudomonas sp. CF149
13	root	cellular organisms	Bacteria	Proteobacteria	Gammaproteobacteria	Pseudomonadales	Pseudomonadaceae	Pseudomonas	Pseudomonas sp. 2(2015)
13	root	cellular organisms	Bacteria	Proteobacteria	Gammaproteobacteria	Pseudomonadales	Pseudomonadaceae	Pseudomonas	Pseudomonas putida group	Pseudomonas putida	Pseudomonas putida S610
13	root	cellular organisms	Bacteria	Proteobacteria	Gammaproteobacteria	Alteromonadales	Pseudoalteromonadaceae	Pseudoalteromonas	Pseudoalteromonas sp. BMB
13	root	cellular organisms	Bacteria	Proteobacteria	Betaproteobacteria	Neisseriales	Neisseriaceae	Neisseria	Neisseria polysaccharea
13	root	cellular organisms	Archaea	Euryarchaeota	Thermoplasmata	Thermoplasmatales	Ferroplasmaceae	Acidiplasma	Acidiplasma cupricumulans
12	root	cellular organisms	Eukaryota	Viridiplantae	Chlorophyta	prasinophytes	Mamiellophyceae	Mamiellales	Mamiellaceae	Micromonas	Micromonas commoda
12	root	cellular organisms	Eukaryota	Opisthokonta	Fungi	Mucoromycota	Mucoromycotina	Mucorales	Cunninghamellaceae	Absidia	Absidia repens
12	root	cellular organisms	Eukaryota	Opisthokonta	Fungi	Dikarya	Basidiomycota	Pucciniomycotina	Pucciniomycetes	Pucciniales
12	root	cellular organisms	Eukaryota	Opisthokonta	Fungi	Dikarya	Basidiomycota	Agaricomycotina	Agaricomycetes	Phallomycetidae	Geastrales	Sphaerobolaceae	Sphaerobolus	Sphaerobolus stellatus	Sphaerobolus stellatus SS14
12	root	cellular organisms	Eukaryota	Opisthokonta	Fungi	Dikarya	Basidiomycota	Agaricomycotina	Agaricomycetes	Agaricomycetes incertae sedis	Russulales	Stereaceae	Stereum	Stereum hirsutum	Stereum hirsutum FP-91666 SS1
12	root	cellular organisms	Eukaryota	Opisthokonta	Fungi	Dikarya	Ascomycota	saccharomyceta	Saccharomycotina	Saccharomycetes	Saccharomycetales	Phaffomycetaceae	Cyberlindnera	Cyberlindnera fabianii
12	root	cellular organisms	Eukaryota	Opisthokonta	Fungi	Dikarya	Ascomycota	saccharomyceta	Pezizomycotina	leotiomyceta	dothideomyceta	Dothideomycetes	Pleosporomycetidae	Pleosporales	Pleosporineae	Pleosporaceae	Bipolaris
12	root	cellular organisms	Eukaryota	Opisthokonta	Fungi	Dikarya	Ascomycota	saccharomyceta	Pezizomycotina	leotiomyceta	Eurotiomycetes
12	root	cellular organisms	Eukaryota	Opisthokonta	Fungi	Dikarya	Ascomycota	Taphrinomycotina	Taphrinomycetes	Taphrinales
12	root	cellular organisms	Eukaryota	Opisthokonta	Fungi	Dikarya	Ascomycota	Taphrinomycotina	Schizosaccharomycetes	Schizosaccharomycetales	Schizosaccharomycetaceae	Schizosaccharomyces
12	root	cellular organisms	Eukaryota	Euglenozoa	Kinetoplastida	Trypanosomatidae	Trypanosoma	Trypanozoon
12	root	cellular organisms	Eukaryota	Euglenozoa	Kinetoplastida	Trypanosomatidae	Phytomonas	unclassified Phytomonas
12	root	cellular organisms	Eukaryota	Alveolata	Apicomplexa	Aconoidasida	Haemosporida	Plasmodiidae	Plasmodium	Plasmodium (Laverania)	Plasmodium falciparum	Plasmodium falciparum FCH/4
12	root	cellular organisms	Bacteria	Terrabacteria group	Firmicutes	Clostridia	Clostridiales	Clostridiaceae
12	root	cellular organisms	Bacteria	Terrabacteria group	Firmicutes	Bacilli	Lactobacillales	Leuconostocaceae	Leuconostoc	Leuconostoc sp. DORA_2
12	root	cellular organisms	Bacteria	Terrabacteria group	Firmicutes	Bacilli	Bacillales	Bacillaceae	Bacillus	Bacillus sp. B14905
12	root	cellular organisms	Bacteria	Terrabacteria group	Actinobacteria	Actinobacteria	Pseudonocardiales	Pseudonocardiaceae	Pseudonocardia	Pseudonocardia autotrophica
12	root	cellular organisms	Bacteria	Terrabacteria group	Actinobacteria	Actinobacteria	Bifidobacteriales	Bifidobacteriaceae	Bifidobacterium	Bifidobacterium adolescentis	Bifidobacterium adolescentis L2-32
12	root	cellular organisms	Bacteria	Proteobacteria	delta/epsilon subdivisions	Epsilonproteobacteria	Campylobacterales	Campylobacteraceae	Campylobacter	Campylobacter coli
12	root	cellular organisms	Bacteria	Proteobacteria	Gammaproteobacteria	Thiotrichales	Thiotrichaceae	Achromatium	Achromatium sp. WMS1
12	root	cellular organisms	Bacteria	Proteobacteria	Gammaproteobacteria	Pseudomonadales	Pseudomonadaceae	Pseudomonas	Pseudomonas stutzeri group	Pseudomonas balearica	Pseudomonas balearica DSM 6083
12	root	cellular organisms	Bacteria	Proteobacteria	Gammaproteobacteria	Pasteurellales	Pasteurellaceae	Avibacterium	Avibacterium paragallinarum	Avibacterium paragallinarum JF4211
12	root	cellular organisms	Bacteria	Proteobacteria	Gammaproteobacteria	Enterobacterales	Enterobacteriaceae	unclassified Enterobacteriaceae	ant, tsetse, mealybug, aphid, etc. endosymbionts	aphid secondary symbionts	Candidatus Regiella	Candidatus Regiella insecticola	Candidatus Regiella insecticola 5.15
12	root	cellular organisms	Bacteria	Proteobacteria	Gammaproteobacteria	Enterobacterales	Enterobacteriaceae	Escherichia	Escherichia coli	Escherichia coli STEC_B2F1
12	root	cellular organisms	Bacteria	Proteobacteria	Gammaproteobacteria	Alteromonadales	Pseudoalteromonadaceae	Pseudoalteromonas	Pseudoalteromonas agarivorans	Pseudoalteromonas agarivorans S816
12	root	cellular organisms	Bacteria	Proteobacteria	Betaproteobacteria	Burkholderiales	Burkholderiaceae	Cupriavidus
12	root	cellular organisms	Bacteria	Proteobacteria	Alphaproteobacteria	Rhizobiales	Rhizobiaceae	Liberibacter	Candidatus Liberibacter solanacearum
11	root	cellular organisms	Eukaryota	Viridiplantae	Chlorophyta	prasinophytes	Mamiellophyceae	Mamiellales	Bathycoccaceae	Ostreococcus	Ostreococcus tauri
11	root	cellular organisms	Eukaryota	Viridiplantae	Chlorophyta	Chlorophyceae	Chlamydomonadales	Chlamydomonadaceae	Polytomella	Polytomella sp. Pringsheim 198.80
11	root	cellular organisms	Eukaryota	Stramenopiles	Bacillariophyta	Bacillariophyceae	Bacillariophycidae	Naviculales	Phaeodactylaceae	Phaeodactylum	Phaeodactylum tricornutum
11	root	cellular organisms	Eukaryota	Opisthokonta	Fungi	Zoopagomycota	Kickxellomycotina	Harpellales	Legeriomycetaceae	Smittium	Smittium mucronatum
11	root	cellular organisms	Eukaryota	Opisthokonta	Fungi	Dikarya	Basidiomycota	Ustilaginomycotina	Malasseziomycetes	Malasseziales	Malasseziaceae	Malassezia	Malassezia pachydermatis
11	root	cellular organisms	Eukaryota	Opisthokonta	Fungi	Dikarya	Basidiomycota	Pucciniomycotina	Pucciniomycetes	Pucciniales	Pucciniaceae	Puccinia
11	root	cellular organisms	Eukaryota	Opisthokonta	Fungi	Dikarya	Basidiomycota	Agaricomycotina	Agaricomycetes	Agaricomycetidae	Agaricales	Strophariaceae	Hypholoma	Hypholoma sublateritium	Hypholoma sublateritium FD-334 SS-4
11	root	cellular organisms	Eukaryota	Opisthokonta	Fungi	Dikarya	Basidiomycota	Agaricomycotina	Agaricomycetes	Agaricomycetidae	Agaricales	Pleurotaceae	Pleurotus	Pleurotus ostreatus	Pleurotus ostreatus PC15
11	root	cellular organisms	Eukaryota	Opisthokonta	Fungi	Dikarya	Ascomycota	saccharomyceta	Pezizomycotina	leotiomyceta	Eurotiomycetes	Eurotiomycetidae	Eurotiales	Aspergillaceae	Penicillium	Penicillium freii
11	root	cellular organisms	Eukaryota	Opisthokonta	Fungi	Dikarya	Ascomycota	saccharomyceta	Pezizomycotina	Pezizomycetes	Pezizales	Pyronemataceae	Pyronema	Pyronema omphalodes	Pyronema omphalodes CBS 100304
11	root	cellular organisms	Eukaryota	Cryptophyta	Cryptomonadales	Goniomonadaceae	Goniomonas	Goniomonas truncata
11	root	cellular organisms	Eukaryota	Amoebozoa	Mycetozoa	Dictyosteliida	Dictyostelium	Dictyostelium discoideum
11	root	cellular organisms	Eukaryota	Alveolata	Ciliophora	Intramacronucleata	Spirotrichea	Stichotrichia	Sporadotrichida	Trachelostylidae	Lamtostyla	Lamtostyla sp. LPJ-2005
11	root	cellular organisms	Bacteria	environmental samples	uncultured marine bacterium Ant4D3
11	root	cellular organisms	Bacteria	environmental samples	uncultured bacterium 5G4
11	root	cellular organisms	Bacteria	Terrabacteria group	Firmicutes	Clostridia	Clostridiales	Heliobacteriaceae	Heliobacterium	Heliobacterium modesticaldum	Heliobacterium modesticaldum Ice1
11	root	cellular organisms	Bacteria	Terrabacteria group	Firmicutes	Bacilli	Bacillales	Paenibacillaceae	Paenibacillus	Paenibacillus sp. FSL H8-0548
11	root	cellular organisms	Bacteria	Terrabacteria group	Firmicutes	Bacilli	Bacillales	Paenibacillaceae	Paenibacillus	Paenibacillus amylolyticus
11	root	cellular organisms	Bacteria	Terrabacteria group	Firmicutes	Bacilli	Bacillales	Bacillaceae	Bacillus	Bacillus cereus group	Bacillus cereus
11	root	cellular organisms	Bacteria	Terrabacteria group	Actinobacteria	Actinobacteria	Micrococcales	Dermacoccaceae	Dermacoccus	Dermacoccus sp. PE3
11	root	cellular organisms	Bacteria	Proteobacteria	Gammaproteobacteria	Xanthomonadales	Xanthomonadaceae	Xanthomonas	Xanthomonas citri group	Xanthomonas fuscans	Xanthomonas fuscans subsp. aurantifolii	Xanthomonas fuscans subsp. aurantifolii str. ICPB 11122
11	root	cellular organisms	Bacteria	Proteobacteria	Gammaproteobacteria	Pseudomonadales	Pseudomonadaceae	Pseudomonas	Pseudomonas fluorescens group	Pseudomonas marginalis
11	root	cellular organisms	Bacteria	Proteobacteria	Gammaproteobacteria	Pseudomonadales	Pseudomonadaceae	Pseudomonas	Pseudomonas fluorescens group
11	root	cellular organisms	Bacteria	Proteobacteria	Gammaproteobacteria	Enterobacterales	Enterobacteriaceae	Salmonella	Salmonella enterica	Salmonella enterica subsp. enterica	Salmonella enterica subsp. enterica serovar Choleraesuis	Salmonella enterica subsp. enterica serovar Choleraesuis str. SC-B67
11	root	cellular organisms	Bacteria	Proteobacteria	Alphaproteobacteria	Sphingomonadales	Sphingomonadaceae	Sphingomonas	Sphingomonas sp. 66-10
11	root	cellular organisms	Bacteria	Proteobacteria	Alphaproteobacteria	Rhodobacterales	Rhodobacteraceae
11	root	cellular organisms	Bacteria	PVC group	Chlamydiae	unclassified Chlamydiae	Chlamydiae bacterium RIFCSPHIGHO2_12_FULL_49_11
10	root	cellular organisms	Eukaryota	Stramenopiles	Oomycetes	Peronosporales	Phytophthora
10	root	cellular organisms	Eukaryota	Stramenopiles	Blastocystis	Blastocystis hominis
10	root	cellular organisms	Eukaryota	Rhodophyta
10	root	cellular organisms	Eukaryota	Opisthokonta	Fungi	Fungi incertae sedis	Olpidiaceae	Olpidium	Olpidium brassicae
10	root	cellular organisms	Eukaryota	Opisthokonta	Fungi	Dikarya	Basidiomycota	Ustilaginomycotina	Malasseziomycetes	Malasseziales	Malasseziaceae	Malassezia
10	root	cellular organisms	Eukaryota	Opisthokonta	Fungi	Dikarya	Basidiomycota	Pucciniomycotina	Microbotryomycetes	Microbotryales	Microbotryaceae	Microbotryum	Microbotryum lychnidis-dioicae	Microbotryum lychnidis-dioicae p1A1 Lamole
10	root	cellular organisms	Eukaryota	Opisthokonta	Fungi	Dikarya	Basidiomycota	Agaricomycotina	Tremellomycetes	Tremellales	Cryptococcaceae	Kwoniella
10	root	cellular organisms	Eukaryota	Opisthokonta	Fungi	Dikarya	Basidiomycota	Agaricomycotina	Dacrymycetes	Dacrymycetales	Dacrymycetaceae	Dacryopinax	Dacryopinax primogenitus
10	root	cellular organisms	Eukaryota	Opisthokonta	Fungi	Dikarya	Basidiomycota	Agaricomycotina	Agaricomycetes	Agaricomycetidae	Agaricales	Cortinariaceae	Hebeloma	Hebeloma cylindrosporum	Hebeloma cylindrosporum h7
10	root	cellular organisms	Eukaryota	Opisthokonta	Fungi	Dikarya	Basidiomycota	Agaricomycotina	Agaricomycetes	Agaricomycetidae	Agaricales	Amanitaceae	Amanita	Amanita muscaria	Amanita muscaria Koide BX008
10	root	cellular organisms	Eukaryota	Opisthokonta	Fungi	Dikarya	Basidiomycota	Agaricomycotina	Agaricomycetes	Agaricomycetes incertae sedis	Hymenochaetales	Hymenochaetaceae	Sanghuangporus	Sanghuangporus baumii
10	root	cellular organisms	Eukaryota	Opisthokonta	Fungi	Dikarya	Ascomycota	saccharomyceta	Saccharomycotina	Saccharomycetes	Saccharomycetales	Saccharomycodaceae	Hanseniaspora	Hanseniaspora osmophila
10	root	cellular organisms	Eukaryota	Opisthokonta	Fungi	Dikarya	Ascomycota	saccharomyceta	Saccharomycotina	Saccharomycetes	Saccharomycetales	Phaffomycetaceae	Cyberlindnera	Cyberlindnera jadinii
10	root	cellular organisms	Eukaryota	Opisthokonta	Fungi	Dikarya	Ascomycota	saccharomyceta	Saccharomycotina	Saccharomycetes	Saccharomycetales	Debaryomycetaceae	Candida/Lodderomyces clade	Candida	Candida tropicalis	Candida tropicalis MYA-3404
10	root	cellular organisms	Eukaryota	Opisthokonta	Fungi	Dikarya	Ascomycota	saccharomyceta	Pezizomycotina	leotiomyceta	sordariomyceta	Leotiomycetes	Helotiales	Sclerotiniaceae
10	root	cellular organisms	Eukaryota	Opisthokonta	Fungi	Dikarya	Ascomycota	saccharomyceta	Pezizomycotina	leotiomyceta	dothideomyceta	Dothideomycetes	Pleosporomycetidae	Pleosporomycetidae incertae sedis	Gloniaceae	Glonium	Glonium stellatum
10	root	cellular organisms	Eukaryota	Opisthokonta	Fungi	Dikarya	Ascomycota	saccharomyceta	Pezizomycotina	leotiomyceta	dothideomyceta	Dothideomycetes	Dothideomycetidae	Capnodiales	Mycosphaerellaceae
10	root	cellular organisms	Eukaryota	Opisthokonta	Fungi	Dikarya	Ascomycota	saccharomyceta	Pezizomycotina	leotiomyceta	Eurotiomycetes	Eurotiomycetidae	Eurotiales	Aspergillaceae	Aspergillus	Aspergillus nidulans	Aspergillus nidulans FGSC A4
10	root	cellular organisms	Eukaryota	Euglenozoa	Kinetoplastida	Trypanosomatidae	Trypanosoma	Schizotrypanum	Trypanosoma cruzi
10	root	cellular organisms	Eukaryota	Euglenozoa	Kinetoplastida	Trypanosomatidae	Trypanosoma	Nannomonas	Trypanosoma congolense	Trypanosoma congolense IL3000
10	root	cellular organisms	Eukaryota	Euglenozoa	Kinetoplastida	Trypanosomatidae	Leishmaniinae	Leishmania	Leishmania	Leishmania donovani species complex
10	root	cellular organisms	Eukaryota	Alveolata	Dinophyceae	Gonyaulacales	Gonyaulacaceae	Alexandrium	Alexandrium fundyense
10	root	cellular organisms	Eukaryota	Alveolata	Ciliophora	Intramacronucleata	Oligohymenophorea	Hymenostomatida	Tetrahymenina	Tetrahymenidae	Tetrahymena	Tetrahymena thermophila	Tetrahymena thermophila SB210
10	root	cellular organisms	Eukaryota	Alveolata	Ciliophora	Intramacronucleata	Oligohymenophorea	Hymenostomatida	Ophryoglenina	Ichthyophthirius	Ichthyophthirius multifiliis
10	root	cellular organisms	Eukaryota	Alveolata	Apicomplexa
10	root	cellular organisms	Bacteria	Terrabacteria group	Firmicutes	Tissierellia	Tissierellales	Peptoniphilaceae	Peptoniphilus
10	root	cellular organisms	Bacteria	Terrabacteria group	Firmicutes	Tissierellia	Tissierellales	Peptoniphilaceae	Finegoldia	Finegoldia magna
10	root	cellular organisms	Bacteria	Terrabacteria group	Firmicutes	Clostridia	Clostridiales	Peptostreptococcaceae	unclassified Peptostreptococcaceae	[Clostridium] hiranonis	[Clostridium] hiranonis DSM 13275
10	root	cellular organisms	Bacteria	Terrabacteria group	Firmicutes	Clostridia	Clostridiales	Peptostreptococcaceae	Intestinibacter	Intestinibacter bartlettii	Intestinibacter bartlettii DSM 16795
10	root	cellular organisms	Bacteria	Terrabacteria group	Actinobacteria	Actinobacteria	Corynebacteriales	Nocardiaceae	Nocardia	Nocardia cyriacigeorgica	Nocardia cyriacigeorgica GUH-2
10	root	cellular organisms	Bacteria	Proteobacteria	delta/epsilon subdivisions	Epsilonproteobacteria	Campylobacterales	Campylobacteraceae	Campylobacter	Campylobacter jejuni	Campylobacter jejuni subsp. jejuni	Campylobacter jejuni subsp. jejuni 1336
10	root	cellular organisms	Bacteria	Proteobacteria	Gammaproteobacteria	Pseudomonadales	Pseudomonadaceae	Pseudomonas	Pseudomonas sp. G5(2012)
10	root	cellular organisms	Bacteria	Proteobacteria	Gammaproteobacteria	Pseudomonadales	Pseudomonadaceae	Pseudomonas	Pseudomonas sp. BS-2016
10	root	cellular organisms	Bacteria	Proteobacteria	Gammaproteobacteria	Pseudomonadales	Pseudomonadaceae	Pseudomonas	Pseudomonas putida group	Pseudomonas putida	Pseudomonas putida ND6
10	root	cellular organisms	Bacteria	Proteobacteria	Gammaproteobacteria	Pseudomonadales	Pseudomonadaceae	Pseudomonas	Pseudomonas chlororaphis group	Pseudomonas taetrolens
10	root	cellular organisms	Bacteria	Proteobacteria	Gammaproteobacteria	Pseudomonadales	Moraxellaceae	Acinetobacter	Acinetobacter oleivorans	Acinetobacter oleivorans CIP 110421
10	root	cellular organisms	Bacteria	Proteobacteria	Gammaproteobacteria	Pseudomonadales	Moraxellaceae	Acinetobacter	Acinetobacter idrijaensis
10	root	cellular organisms	Bacteria	Proteobacteria	Gammaproteobacteria	Pasteurellales	Pasteurellaceae	Haemophilus
10	root	cellular organisms	Bacteria	Proteobacteria	Alphaproteobacteria	Rhodobacterales	Rhodobacteraceae	Paracoccus	Paracoccus yeei
10	root	cellular organisms	Bacteria	Proteobacteria	Alphaproteobacteria	Rhizobiales	Bradyrhizobiaceae	Bradyrhizobium
10	root	cellular organisms	Bacteria	FCB group	Bacteroidetes/Chlorobi group	Ignavibacteriae	Ignavibacteria	unclassified Ignavibacteria
10	root	cellular organisms	Bacteria	FCB group	Bacteroidetes/Chlorobi group	Bacteroidetes	Flavobacteriia	Flavobacteriales	Flavobacteriaceae	Muricauda	Muricauda zhangzhouensis
10	root	cellular organisms	Bacteria	FCB group	Bacteroidetes/Chlorobi group	Bacteroidetes	Bacteroidia	Bacteroidales	Bacteroidaceae	Bacteroides	environmental samples	uncultured Bacteroides sp.
9	root	cellular organisms	Eukaryota	Viridiplantae	Chlorophyta	Chlorophyceae	Chlamydomonadales	Volvocaceae	Gonium	Gonium pectorale
9	root	cellular organisms	Eukaryota	Viridiplantae	Chlorophyta	Chlorophyceae	Chlamydomonadales	Volvocaceae
9	root	cellular organisms	Eukaryota	Stramenopiles	Bacillariophyta	Bacillariophyceae	Bacillariophycidae	Naviculales	Phaeodactylaceae	Phaeodactylum	Phaeodactylum tricornutum	Phaeodactylum tricornutum CCAP 1055/1
9	root	cellular organisms	Eukaryota	Rhodophyta	Florideophyceae	Hildenbrandiales	Hildenbrandiaceae	Hildenbrandia	Hildenbrandia rubra
9	root	cellular organisms	Eukaryota	Opisthokonta	Fungi	Mucoromycota	Mucoromycotina	Mucorales	Mucorineae	Mucoraceae	Parasitella	Parasitella parasitica
9	root	cellular organisms	Eukaryota	Opisthokonta	Fungi	Mucoromycota	Mortierellomycotina	Mortierellales	Mortierellaceae	Mortierella	Mortierella elongata	Mortierella elongata AG-77
9	root	cellular organisms	Eukaryota	Opisthokonta	Fungi	Dikarya	Basidiomycota	Agaricomycotina	Agaricomycetes	Agaricomycetes incertae sedis	Hymenochaetales	Hymenochaetaceae	Fomitiporia	Fomitiporia mediterranea	Fomitiporia mediterranea MF3/22
9	root	cellular organisms	Eukaryota	Opisthokonta	Fungi	Dikarya	Ascomycota	saccharomyceta	Saccharomycotina	Saccharomycetes	Saccharomycetales	Saccharomycetaceae	Vanderwaltozyma	Vanderwaltozyma polyspora	Vanderwaltozyma polyspora DSM 70294
9	root	cellular organisms	Eukaryota	Opisthokonta	Fungi	Dikarya	Ascomycota	saccharomyceta	Saccharomycotina	Saccharomycetes	Saccharomycetales	Phaffomycetaceae	Komagataella
9	root	cellular organisms	Eukaryota	Opisthokonta	Fungi	Dikarya	Ascomycota	saccharomyceta	Saccharomycotina	Saccharomycetes	Saccharomycetales	Debaryomycetaceae	Candida/Lodderomyces clade	Lodderomyces	Lodderomyces elongisporus	Lodderomyces elongisporus NRRL YB-4239
9	root	cellular organisms	Eukaryota	Opisthokonta	Fungi	Dikarya	Ascomycota	saccharomyceta	Pezizomycotina	leotiomyceta	sordariomyceta	Sordariomycetes	Xylariomycetidae	Xylariales	Xylariaceae	Rosellinia	Rosellinia necatrix
9	root	cellular organisms	Eukaryota	Opisthokonta	Fungi	Dikarya	Ascomycota	saccharomyceta	Pezizomycotina	leotiomyceta	sordariomyceta	Leotiomycetes	Erysiphales	Erysiphaceae	Erysiphe	Erysiphe necator
9	root	cellular organisms	Eukaryota	Opisthokonta	Fungi	Dikarya	Ascomycota	saccharomyceta	Pezizomycotina	leotiomyceta	Eurotiomycetes	Eurotiomycetidae	Onygenales	Ascosphaeraceae	Ascosphaera	Ascosphaera apis	Ascosphaera apis ARSEF 7405
9	root	cellular organisms	Eukaryota	Opisthokonta	Fungi	Dikarya	Ascomycota	saccharomyceta	Pezizomycotina	leotiomyceta	Eurotiomycetes	Eurotiomycetidae
9	root	cellular organisms	Eukaryota	Opisthokonta	Fungi	Dikarya	Ascomycota	Taphrinomycotina	Pneumocystidomycetes	Pneumocystidales	Pneumocystidaceae	Pneumocystis	Pneumocystis jirovecii
9	root	cellular organisms	Eukaryota	Opisthokonta	Fungi	Dikarya	Ascomycota	Taphrinomycotina	Pneumocystidomycetes	Pneumocystidales	Pneumocystidaceae	Pneumocystis	Pneumocystis carinii	Pneumocystis carinii B80
9	root	cellular organisms	Eukaryota	Euglenozoa	Kinetoplastida	Trypanosomatidae	Trypanosoma	Duttonella	Trypanosoma vivax	Trypanosoma vivax Y486
9	root	cellular organisms	Eukaryota	Alveolata	Dinophyceae	Gymnodiniales	Gymnodiniaceae	Amphidinium	Amphidinium carterae
9	root	cellular organisms	Eukaryota	Alveolata	Ciliophora	Intramacronucleata	Armophorea	Armophorida	Metopidae	Nyctotherus	Nyctotherus ovalis
9	root	cellular organisms	Eukaryota	Alveolata	Apicomplexa	Aconoidasida	Piroplasmida	Theileriidae	Theileria
9	root	cellular organisms	Bacteria	Terrabacteria group	Firmicutes	Clostridia	Clostridiales	Peptostreptococcaceae	Paeniclostridium	Paeniclostridium sordellii	Paeniclostridium sordellii ATCC 9714
9	root	cellular organisms	Bacteria	Terrabacteria group	Firmicutes	Bacilli	Lactobacillales	Streptococcaceae	Streptococcus	Streptococcus anginosus group	Streptococcus anginosus
9	root	cellular organisms	Bacteria	Terrabacteria group	Actinobacteria	Actinobacteria	Propionibacteriales	Propionibacteriaceae	Propionibacterium	Propionibacterium sp. DORA_15
9	root	cellular organisms	Bacteria	Terrabacteria group	Actinobacteria	Actinobacteria	Propionibacteriales	Propionibacteriaceae	Cutibacterium	Cutibacterium acnes	Propionibacterium acnes JCM 18916
9	root	cellular organisms	Bacteria	Terrabacteria group	Actinobacteria	Actinobacteria	Micrococcales	Microbacteriaceae	Leifsonia	Leifsonia sp. 71-9
9	root	cellular organisms	Bacteria	Terrabacteria group	Actinobacteria	Actinobacteria	Micrococcales	Dermacoccaceae	Kytococcus	Kytococcus sedentarius
9	root	cellular organisms	Bacteria	Terrabacteria group	Actinobacteria	Actinobacteria	Corynebacteriales	Mycobacteriaceae	Mycobacterium	Mycobacterium avium complex (MAC)	Mycobacterium timonense
9	root	cellular organisms	Bacteria	Terrabacteria group	Actinobacteria	Actinobacteria	Actinomycetales	Actinomycetaceae	Varibaculum	Varibaculum cambriense
9	root	cellular organisms	Bacteria	Proteobacteria	Gammaproteobacteria	Pseudomonadales	Pseudomonadaceae	Pseudomonas	Pseudomonas fluorescens group	Pseudomonas protegens
9	root	cellular organisms	Bacteria	Proteobacteria	Gammaproteobacteria	Enterobacterales	Morganellaceae	Providencia	Providencia stuartii	Providencia stuartii ATCC 25827
9	root	cellular organisms	Bacteria	Proteobacteria	Gammaproteobacteria	Enterobacterales	Enterobacteriaceae	Shimwellia	Shimwellia blattae	Shimwellia blattae DSM 4481 = NBRC 105725
9	root	cellular organisms	Bacteria	Proteobacteria	Betaproteobacteria	environmental samples	uncultured beta proteobacterium CBNPD1 BAC clone 578
9	root	cellular organisms	Bacteria	Proteobacteria	Alphaproteobacteria	Rhizobiales	Phyllobacteriaceae	Mesorhizobium	Mesorhizobium sp. 1M-11
9	root	cellular organisms	Bacteria	Proteobacteria	Alphaproteobacteria	Rhizobiales	Bradyrhizobiaceae
9	root	cellular organisms	Bacteria	Proteobacteria	Alphaproteobacteria	Holosporales	Candidatus Paracaedibacteraceae	Candidatus Paracaedibacter	Candidatus Paracaedibacter symbiosus
9	root	cellular organisms	Bacteria	PVC group	Chlamydiae	Chlamydiia	Parachlamydiales	Parachlamydiaceae	Candidatus Protochlamydia
9	root	cellular organisms	Bacteria	PVC group	Chlamydiae	Chlamydiia	Chlamydiales	Chlamydiaceae	Chlamydia/Chlamydophila group	Chlamydia	Chlamydia psittaci	Chlamydia psittaci 08-2626_L3
9	root	cellular organisms	Bacteria	Acidobacteria	unclassified Acidobacteria	unclassified Acidobacteria (miscellaneous)
8	root	cellular organisms	Eukaryota	Stramenopiles	Oomycetes	Saprolegniales	Saprolegniaceae	Aphanomyces	Aphanomyces astaci
8	root	cellular organisms	Eukaryota	Stramenopiles	Eustigmatophyceae	Eustigmatales	Monodopsidaceae	Nannochloropsis	Nannochloropsis gaditana	Nannochloropsis gaditana CCMP526
8	root	cellular organisms	Eukaryota	Rhodophyta	Florideophyceae	Ceramiales	Ceramiaceae	Griffithsia	Griffithsia japonica
8	root	cellular organisms	Eukaryota	Rhodophyta	Florideophyceae
8	root	cellular organisms	Eukaryota	Opisthokonta	Fungi	Zoopagomycota	Kickxellomycotina	Harpellales	Legeriomycetaceae
8	root	cellular organisms	Eukaryota	Opisthokonta	Fungi	Zoopagomycota
8	root	cellular organisms	Eukaryota	Opisthokonta	Fungi	Dikarya	Basidiomycota	Ustilaginomycotina	Ustilaginomycetes	Ustilaginales	Ustilaginaceae	Anthracocystis	Anthracocystis flocculosa	Anthracocystis flocculosa PF-1
8	root	cellular organisms	Eukaryota	Opisthokonta	Fungi	Dikarya	Basidiomycota	Agaricomycotina	Agaricomycetes	Agaricomycetes incertae sedis	Polyporales	Polyporaceae	Dichomitus	Dichomitus squalens	Dichomitus squalens LYAD-421 SS1
8	root	cellular organisms	Eukaryota	Opisthokonta	Fungi	Dikarya	Basidiomycota	Agaricomycotina	Agaricomycetes	Agaricomycetes incertae sedis	Gloeophyllales	Gloeophyllaceae	Gloeophyllum	Gloeophyllum trabeum	Gloeophyllum trabeum ATCC 11539
8	root	cellular organisms	Eukaryota	Opisthokonta	Fungi	Dikarya	Ascomycota	saccharomyceta	Saccharomycotina	Saccharomycetes	Saccharomycetales	Trigonopsidaceae	Tortispora	Tortispora caseinolytica	Tortispora caseinolytica NRRL Y-17796
8	root	cellular organisms	Eukaryota	Opisthokonta	Fungi	Dikarya	Ascomycota	saccharomyceta	Saccharomycotina	Saccharomycetes	Saccharomycetales	Saccharomycetaceae	Zygosaccharomyces
8	root	cellular organisms	Eukaryota	Opisthokonta	Fungi	Dikarya	Ascomycota	saccharomyceta	Saccharomycotina	Saccharomycetes	Saccharomycetales	Debaryomycetaceae
8	root	cellular organisms	Eukaryota	Opisthokonta	Fungi	Dikarya	Ascomycota	saccharomyceta	Pezizomycotina	leotiomyceta	sordariomyceta	Sordariomycetes	Hypocreomycetidae	Hypocreales	Hypocreaceae	Trichoderma	Trichoderma atroviride	Trichoderma atroviride IMI 206040
8	root	cellular organisms	Eukaryota	Opisthokonta	Fungi	Dikarya	Ascomycota	saccharomyceta	Pezizomycotina	leotiomyceta	sordariomyceta	Sordariomycetes	Hypocreomycetidae	Hypocreales	Hypocreaceae	Escovopsis	Escovopsis weberi
8	root	cellular organisms	Eukaryota	Opisthokonta	Fungi	Dikarya	Ascomycota	saccharomyceta	Pezizomycotina	leotiomyceta	sordariomyceta	Leotiomycetes	Erysiphales	Erysiphaceae	Blumeria	Blumeria graminis	Blumeria graminis f. sp. hordei	Blumeria graminis f. sp. hordei DH14
8	root	cellular organisms	Eukaryota	Opisthokonta	Fungi	Dikarya	Ascomycota	saccharomyceta	Pezizomycotina	leotiomyceta	dothideomyceta	Dothideomycetes	Dothideomycetes incertae sedis	Venturiales	Sympoventuriaceae	Verruconis	Verruconis gallopava
8	root	cellular organisms	Eukaryota	Fornicata	Diplomonadida	Hexamitidae	Giardiinae	Giardia	Giardia intestinalis
8	root	cellular organisms	Eukaryota	Alveolata	Ciliophora	Intramacronucleata	Oligohymenophorea	Hymenostomatida
8	root	cellular organisms	Eukaryota	Alveolata	Apicomplexa	Conoidasida	Coccidia	Eucoccidiorida	Eimeriorina	Sarcocystidae	Toxoplasma	Toxoplasma gondii	Toxoplasma gondii GT1
8	root	cellular organisms	Bacteria	Terrabacteria group	Firmicutes	Clostridia	Clostridiales	Clostridiaceae	Clostridium	Clostridium beijerinckii
8	root	cellular organisms	Bacteria	Terrabacteria group	Firmicutes	Bacilli	Lactobacillales	Lactobacillaceae	Lactobacillus	Lactobacillus reuteri
8	root	cellular organisms	Bacteria	Terrabacteria group	Firmicutes	Bacilli	Lactobacillales	Enterococcaceae	Enterococcus	Enterococcus cecorum
8	root	cellular organisms	Bacteria	Terrabacteria group	Actinobacteria	Actinobacteria	Propionibacteriales	Propionibacteriaceae	Cutibacterium	Cutibacterium acnes	Propionibacterium acnes JCM 18918
8	root	cellular organisms	Bacteria	Terrabacteria group	Actinobacteria	Actinobacteria	Micrococcales	Micrococcaceae	Rothia
8	root	cellular organisms	Bacteria	Terrabacteria group	Actinobacteria	Actinobacteria	Micrococcales	Microbacteriaceae	Microbacterium	Microbacterium sp. HM58-2
8	root	cellular organisms	Bacteria	Terrabacteria group	Actinobacteria	Actinobacteria	Micrococcales	Intrasporangiaceae	Terrabacter	Terrabacter sp. 28
8	root	cellular organisms	Bacteria	Terrabacteria group	Actinobacteria	Actinobacteria	Micrococcales	Dermacoccaceae	Kytococcus
8	root	cellular organisms	Bacteria	Terrabacteria group	Actinobacteria	Actinobacteria	Micrococcales	Brevibacteriaceae	Brevibacterium
8	root	cellular organisms	Bacteria	Terrabacteria group	Actinobacteria	Actinobacteria	Corynebacteriales	Mycobacteriaceae	Mycobacterium	Mycobacterium canariasense
8	root	cellular organisms	Bacteria	Terrabacteria group	Actinobacteria	Actinobacteria	Corynebacteriales	Corynebacteriaceae
8	root	cellular organisms	Bacteria	Terrabacteria group	Actinobacteria	Actinobacteria	Actinomycetales	Actinomycetaceae	Actinomyces	Actinomyces turicensis	Actinomyces turicensis ACS-279-V-Col4
8	root	cellular organisms	Bacteria	Terrabacteria group	Actinobacteria	Actinobacteria	Actinomycetales	Actinomycetaceae	Actinobaculum	Actinobaculum massiliense	Actinobaculum massiliense ACS-171-V-Col2
8	root	cellular organisms	Bacteria	Proteobacteria	delta/epsilon subdivisions	Epsilonproteobacteria	Campylobacterales	Campylobacteraceae	Campylobacter	Campylobacter jejuni	Campylobacter jejuni subsp. jejuni
8	root	cellular organisms	Bacteria	Proteobacteria	delta/epsilon subdivisions	Epsilonproteobacteria	Campylobacterales	Campylobacteraceae	Campylobacter
8	root	cellular organisms	Bacteria	Proteobacteria	delta/epsilon subdivisions	Deltaproteobacteria	environmental samples
8	root	cellular organisms	Bacteria	Proteobacteria	delta/epsilon subdivisions	Deltaproteobacteria	Desulfovibrionales	Desulfovibrionaceae	Lawsonia	Lawsonia intracellularis	Lawsonia intracellularis PHE/MN1-00
8	root	cellular organisms	Bacteria	Proteobacteria	Gammaproteobacteria	environmental samples	uncultured gamma proteobacterium HF0010_16J05
8	root	cellular organisms	Bacteria	Proteobacteria	Gammaproteobacteria	Xanthomonadales	Xanthomonadaceae	Stenotrophomonas
8	root	cellular organisms	Bacteria	Proteobacteria	Gammaproteobacteria	Pasteurellales	Pasteurellaceae
8	root	cellular organisms	Bacteria	Proteobacteria	Gammaproteobacteria	Enterobacterales	Erwiniaceae	Pantoea
8	root	cellular organisms	Bacteria	Proteobacteria	Gammaproteobacteria	Aeromonadales	Aeromonadaceae	Aeromonas	Aeromonas hydrophila
8	root	cellular organisms	Bacteria	Proteobacteria	Betaproteobacteria	Burkholderiales	Oxalobacteraceae	Massilia	Massilia timonae
8	root	cellular organisms	Bacteria	Proteobacteria	Alphaproteobacteria	Rickettsiales	Rickettsiaceae	Rickettsieae	Rickettsia	typhus group	Rickettsia prowazekii
8	root	cellular organisms	Bacteria	Proteobacteria	Alphaproteobacteria	Rickettsiales	Anaplasmataceae	Anaplasma	phagocytophilum group	Anaplasma phagocytophilum
8	root	cellular organisms	Bacteria	Proteobacteria	Alphaproteobacteria	Rhodobacterales	Rhodobacteraceae	Ahrensia	Ahrensia sp. R2A130
8	root	cellular organisms	Bacteria	Proteobacteria	Alphaproteobacteria	Rhizobiales	Methylobacteriaceae	Methylobacterium
8	root	cellular organisms	Bacteria	PVC group	Chlamydiae	unclassified Chlamydiae	Chlamydiae bacterium SM23_39
8	root	cellular organisms	Bacteria	Nitrospirae	Nitrospira	Nitrospirales	Nitrospiraceae	Nitrospira	Nitrospira sp. SG-bin1
8	root	cellular organisms	Bacteria	Fusobacteria	Fusobacteriia	Fusobacteriales	Leptotrichiaceae	Leptotrichia	Leptotrichia hofstadii	Leptotrichia hofstadii F0254
8	root	cellular organisms	Bacteria	FCB group	Bacteroidetes/Chlorobi group	Bacteroidetes	Flavobacteriia	Flavobacteriales	Flavobacteriaceae
7	root	cellular organisms	Eukaryota	Stramenopiles	Oomycetes	Saprolegniales	Saprolegniaceae	Saprolegnia
7	root	cellular organisms	Eukaryota	Stramenopiles	Bacillariophyta	Bacillariophyceae	Bacillariophycidae	unclassified Bacillariophycidae	endosymbiont of Kryptoperidinium foliaceum
7	root	cellular organisms	Eukaryota	Stramenopiles	Bacillariophyta	Bacillariophyceae	Bacillariophycidae	Naviculales	Naviculaceae	Fistulifera	Fistulifera solaris
7	root	cellular organisms	Eukaryota	Rhizaria	Sticholonchida	Sticholonchidae	Sticholonche	Sticholonche zanclea
7	root	cellular organisms	Eukaryota	Opisthokonta	Fungi	Mucoromycota	Mucoromycotina	Mucorales	Mucorineae	Rhizopodaceae	Rhizopus
7	root	cellular organisms	Eukaryota	Opisthokonta	Fungi	Mucoromycota	Mucoromycotina	Mucorales	Mucorineae	Mucoraceae
7	root	cellular organisms	Eukaryota	Opisthokonta	Fungi	Microsporidia	Apansporoblastina	Unikaryonidae	Encephalitozoon
7	root	cellular organisms	Eukaryota	Opisthokonta	Fungi	Dikarya	Basidiomycota	Agaricomycotina	Wallemiomycetes	Wallemiales	Wallemiales incertae sedis	Wallemia
7	root	cellular organisms	Eukaryota	Opisthokonta	Fungi	Dikarya	Basidiomycota	Agaricomycotina	Tremellomycetes	Trichosporonales	Trichosporonaceae	Trichosporon	Trichosporon asahii	Trichosporon asahii var. asahii
7	root	cellular organisms	Eukaryota	Opisthokonta	Fungi	Dikarya	Basidiomycota	Agaricomycotina	Tremellomycetes	Tremellales	Naemateliaceae	Naematelia	Naematelia encephala
7	root	cellular organisms	Eukaryota	Opisthokonta	Fungi	Dikarya	Basidiomycota	Agaricomycotina	Agaricomycetes	Agaricomycetidae	Agaricales	Omphalotaceae	Lentinula	Lentinula edodes
7	root	cellular organisms	Eukaryota	Opisthokonta	Fungi	Dikarya	Basidiomycota	Agaricomycotina	Agaricomycetes	Agaricomycetidae	Agaricales	Marasmiaceae	mitosporic Marasmiaceae	Moniliophthora	Moniliophthora roreri
7	root	cellular organisms	Eukaryota	Opisthokonta	Fungi	Dikarya	Basidiomycota	Agaricomycotina	Agaricomycetes	Agaricomycetidae	Agaricales	Marasmiaceae	mitosporic Marasmiaceae	Moniliophthora
7	root	cellular organisms	Eukaryota	Opisthokonta	Fungi	Dikarya	Basidiomycota	Agaricomycotina	Agaricomycetes	Agaricomycetes incertae sedis	Polyporales	Coriolaceae	Postia	Postia placenta	Postia placenta MAD-698-R-SB12
7	root	cellular organisms	Eukaryota	Opisthokonta	Fungi	Dikarya	Ascomycota	saccharomyceta	Pezizomycotina	leotiomyceta	sordariomyceta	Sordariomycetes	Hypocreomycetidae	Hypocreales	Clavicipitaceae	Metarhizium	Metarhizium majus	Metarhizium majus ARSEF 297
7	root	cellular organisms	Eukaryota	Opisthokonta	Fungi	Dikarya	Ascomycota	saccharomyceta	Pezizomycotina	leotiomyceta	sordariomyceta	Leotiomycetes	Helotiales	Helotiales incertae sedis	Phialocephala	Phialocephala scopiformis
7	root	cellular organisms	Eukaryota	Opisthokonta	Fungi	Dikarya	Ascomycota	saccharomyceta	Pezizomycotina	leotiomyceta	dothideomyceta	Dothideomycetes	Pleosporomycetidae	Pleosporales
7	root	cellular organisms	Eukaryota	Opisthokonta	Fungi	Dikarya	Ascomycota	saccharomyceta	Pezizomycotina	leotiomyceta	dothideomyceta	Dothideomycetes	Dothideomycetidae	Capnodiales	Teratosphaeriaceae	Baudoinia	Baudoinia panamericana	Baudoinia panamericana UAMH 10762
7	root	cellular organisms	Eukaryota	Opisthokonta	Fungi	Dikarya	Ascomycota	saccharomyceta	Pezizomycotina	leotiomyceta	Eurotiomycetes	Eurotiomycetidae	Onygenales	Onygenales incertae sedis	Paracoccidioides	Paracoccidioides lutzii	Paracoccidioides lutzii Pb01
7	root	cellular organisms	Eukaryota	Opisthokonta	Fungi	Dikarya	Ascomycota	saccharomyceta	Pezizomycotina	leotiomyceta	Eurotiomycetes	Eurotiomycetidae	Eurotiales	Trichocomaceae	Talaromyces	Talaromyces stipitatus	Talaromyces stipitatus ATCC 10500
7	root	cellular organisms	Eukaryota	Opisthokonta	Fungi	Dikarya	Ascomycota	saccharomyceta	Pezizomycotina	leotiomyceta	Eurotiomycetes	Eurotiomycetidae	Eurotiales	Aspergillaceae	Aspergillus	Aspergillus flavus	Aspergillus flavus NRRL3357
7	root	cellular organisms	Eukaryota	Opisthokonta	Fungi	Dikarya	Ascomycota	saccharomyceta	Pezizomycotina	leotiomyceta	Eurotiomycetes	Chaetothyriomycetidae	Chaetothyriales	Herpotrichiellaceae
7	root	cellular organisms	Eukaryota	Opisthokonta	Choanoflagellida	Craspedida	Salpingoecidae	Monosiga	Monosiga ovata
7	root	cellular organisms	Eukaryota	Opisthokonta	Choanoflagellida
7	root	cellular organisms	Eukaryota	Euglenozoa	Kinetoplastida	unclassified Kinetoplastida	Perkinsela	Perkinsela sp. CCAP 1560/4
7	root	cellular organisms	Eukaryota	Euglenozoa	Kinetoplastida	Bodonidae	Bodo	Bodo saltans
7	root	cellular organisms	Eukaryota	Euglenozoa	Euglenida	Euglenales	Euglenaceae	Euglena	Euglena gracilis
7	root	cellular organisms	Eukaryota	Amoebozoa	Archamoebae	Entamoebidae	Entamoeba	Entamoeba invadens	Entamoeba invadens IP1
7	root	cellular organisms	Eukaryota	Amoebozoa	Archamoebae	Entamoebidae	Entamoeba	Entamoeba invadens
7	root	cellular organisms	Eukaryota	Alveolata	Ciliophora	Postciliodesmatophora	Heterotrichea	Heterotrichida	Blepharismidae	Blepharisma	Blepharisma japonicum
7	root	cellular organisms	Bacteria	Terrabacteria group	Firmicutes	Tissierellia	Tissierellales	Peptoniphilaceae	Parvimonas	Parvimonas micra	Parvimonas micra ATCC 33270
7	root	cellular organisms	Bacteria	Terrabacteria group	Firmicutes	Clostridia	Clostridiales	Lachnospiraceae	Blautia	[Ruminococcus] torques	Ruminococcus torques ATCC 27756
7	root	cellular organisms	Bacteria	Terrabacteria group	Firmicutes	Bacilli	Lactobacillales	Streptococcaceae	Streptococcus	Streptococcus agalactiae
7	root	cellular organisms	Bacteria	Terrabacteria group	Firmicutes	Bacilli	Lactobacillales	Lactobacillaceae	Lactobacillus	Lactobacillus plantarum	Lactobacillus plantarum AY01
7	root	cellular organisms	Bacteria	Terrabacteria group	Firmicutes	Bacilli	Lactobacillales	Lactobacillaceae	Lactobacillus	Lactobacillus gasseri
7	root	cellular organisms	Bacteria	Terrabacteria group	Firmicutes	Bacilli	Bacillales	Staphylococcaceae	Staphylococcus	Staphylococcus sciuri
7	root	cellular organisms	Bacteria	Terrabacteria group	Cyanobacteria/Melainabacteria group	Cyanobacteria	Synechococcales	Leptolyngbyaceae	Leptolyngbya	Leptolyngbya valderiana
7	root	cellular organisms	Bacteria	Terrabacteria group	Actinobacteria	Actinobacteria	Streptomycetales	Streptomycetaceae	Streptomyces	Streptomyces specialis
7	root	cellular organisms	Bacteria	Terrabacteria group	Actinobacteria	Actinobacteria	Propionibacteriales	Propionibacteriaceae	Cutibacterium	Cutibacterium acnes	Propionibacterium acnes JCM 18909
7	root	cellular organisms	Bacteria	Terrabacteria group	Actinobacteria	Actinobacteria	Corynebacteriales	Nocardiaceae	Nocardia	Nocardia asteroides	Nocardia asteroides NBRC 15531
7	root	cellular organisms	Bacteria	Proteobacteria	delta/epsilon subdivisions	Epsilonproteobacteria	Campylobacterales	Campylobacteraceae	Campylobacter	Campylobacter jejuni
7	root	cellular organisms	Bacteria	Proteobacteria	delta/epsilon subdivisions	Deltaproteobacteria	Myxococcales	Sorangiineae	Polyangiaceae	Sorangium	Sorangium cellulosum
7	root	cellular organisms	Bacteria	Proteobacteria	delta/epsilon subdivisions	Deltaproteobacteria	Desulfovibrionales	Desulfovibrionaceae	Bilophila	Bilophila sp. 4_1_30
7	root	cellular organisms	Bacteria	Proteobacteria	Gammaproteobacteria	Pseudomonadales	Pseudomonadaceae	Pseudomonas	Pseudomonas syringae group	Pseudomonas syringae group genomosp. 2	Pseudomonas amygdali	Pseudomonas amygdali pv. myricae
7	root	cellular organisms	Bacteria	Proteobacteria	Gammaproteobacteria	Pseudomonadales	Pseudomonadaceae	Pseudomonas	Pseudomonas syringae group	Pseudomonas coronafaciens	Pseudomonas coronafaciens pv. atropurpurea
7	root	cellular organisms	Bacteria	Proteobacteria	Gammaproteobacteria	Orbales	Orbaceae	Gilliamella	Gilliamella apicola
7	root	cellular organisms	Bacteria	Proteobacteria	Gammaproteobacteria	Oceanospirillales	Oceanospirillaceae	Marinomonas	Marinomonas gallaica
7	root	cellular organisms	Bacteria	Proteobacteria	Gammaproteobacteria	Enterobacterales	Erwiniaceae	Erwinia	Erwinia gerundensis
7	root	cellular organisms	Bacteria	Proteobacteria	Gammaproteobacteria	Enterobacterales	Enterobacteriaceae	Enterobacter	Enterobacter cloacae complex	Enterobacter cloacae complex 'Hoffmann cluster IV'	Enterobacter sp. MGH 16
7	root	cellular organisms	Bacteria	Proteobacteria	Gammaproteobacteria	Alteromonadales	Pseudoalteromonadaceae	Pseudoalteromonas
7	root	cellular organisms	Bacteria	Proteobacteria	Betaproteobacteria	Neisseriales	Neisseriaceae	Neisseria	Neisseria subflava	Neisseria subflava NJ9703
7	root	cellular organisms	Bacteria	Proteobacteria	Alphaproteobacteria	Sphingomonadales	Sphingomonadaceae	Sphingopyxis	Sphingopyxis sp. LC81
7	root	cellular organisms	Bacteria	Proteobacteria	Alphaproteobacteria	Rhodospirillales	Acetobacteraceae	Gluconobacter	Gluconobacter frateurii	Gluconobacter frateurii NBRC 103465
7	root	cellular organisms	Bacteria	Proteobacteria	Alphaproteobacteria	Rhodobacterales	Rhodobacteraceae	Roseobacter	Roseobacter sp. MED193
7	root	cellular organisms	Bacteria	Proteobacteria	Alphaproteobacteria	Rhodobacterales	Rhodobacteraceae	Rhodovulum	Rhodovulum sulfidophilum
7	root	cellular organisms	Bacteria	Proteobacteria	Alphaproteobacteria	Rhizobiales	environmental samples	uncultured Rhizobiales bacterium HF4000_32B18
7	root	cellular organisms	Bacteria	Proteobacteria	Alphaproteobacteria	Caulobacterales
7	root	cellular organisms	Bacteria	PVC group	Chlamydiae	unclassified Chlamydiae	Chlamydiae bacterium RIFCSPHIGHO2_12_FULL_49_9
7	root	cellular organisms	Bacteria	PVC group	Chlamydiae	Chlamydiia	Chlamydiales	Chlamydiaceae	Chlamydia/Chlamydophila group	Chlamydia	Chlamydia psittaci	Chlamydia psittaci 09DC78
7	root	cellular organisms	Bacteria	FCB group	Bacteroidetes/Chlorobi group	Bacteroidetes	Flavobacteriia	Flavobacteriales	Flavobacteriaceae	Elizabethkingia	Elizabethkingia meningoseptica
7	root	cellular organisms	Bacteria	FCB group	Bacteroidetes/Chlorobi group	Bacteroidetes	Bacteroidia	Bacteroidales
6	root	cellular organisms	Eukaryota	Stramenopiles	Oomycetes	Peronosporales	Phytophthora	Phytophthora palmivora
6	root	cellular organisms	Eukaryota	Opisthokonta	Fungi	Mucoromycota	Mortierellomycotina	Mortierellales	Mortierellaceae	Mortierella
6	root	cellular organisms	Eukaryota	Opisthokonta	Fungi	Microsporidia	Microsporidia incertae sedis	Pseudoloma	Pseudoloma neurophilia
6	root	cellular organisms	Eukaryota	Opisthokonta	Fungi	Dikarya	Basidiomycota	Pucciniomycotina	Microbotryomycetes
6	root	cellular organisms	Eukaryota	Opisthokonta	Fungi	Dikarya	Basidiomycota	Agaricomycotina	Wallemiomycetes	Wallemiales	Wallemiales incertae sedis	Wallemia	Wallemia mellicola	Wallemia mellicola CBS 633.66
6	root	cellular organisms	Eukaryota	Opisthokonta	Fungi	Dikarya	Basidiomycota	Agaricomycotina	Tremellomycetes	Tremellales	Cryptococcaceae
6	root	cellular organisms	Eukaryota	Opisthokonta	Fungi	Dikarya	Basidiomycota	Agaricomycotina	Agaricomycetes	Agaricomycetidae	Boletales	Sclerodermatineae	Sclerodermataceae	Scleroderma	Scleroderma citrinum	Scleroderma citrinum Foug A
6	root	cellular organisms	Eukaryota	Opisthokonta	Fungi	Dikarya	Basidiomycota	Agaricomycotina	Agaricomycetes	Agaricomycetidae	Boletales	Coniophorineae	Coniophoraceae	Coniophora	Coniophora puteana	Coniophora puteana RWD-64-598 SS2
6	root	cellular organisms	Eukaryota	Opisthokonta	Fungi	Dikarya	Basidiomycota	Agaricomycotina	Agaricomycetes	Agaricomycetidae	Boletales
6	root	cellular organisms	Eukaryota	Opisthokonta	Fungi	Dikarya	Basidiomycota	Agaricomycotina	Agaricomycetes	Agaricomycetidae	Agaricales	Psathyrellaceae	Coprinopsis	Coprinopsis cinerea	Coprinopsis cinerea okayama7#130
6	root	cellular organisms	Eukaryota	Opisthokonta	Fungi	Dikarya	Basidiomycota	Agaricomycotina	Agaricomycetes	Agaricomycetidae	Agaricales	Lyophyllaceae	Termitomyces	Termitomyces sp. J132
6	root	cellular organisms	Eukaryota	Opisthokonta	Fungi	Dikarya	Basidiomycota	Agaricomycotina	Agaricomycetes	Agaricomycetidae	Agaricales	Agaricaceae	Leucoagaricus	Leucoagaricus sp. SymC.cos
6	root	cellular organisms	Eukaryota	Opisthokonta	Fungi	Dikarya	Basidiomycota	Agaricomycotina	Agaricomycetes	Agaricomycetes incertae sedis	Cantharellales	Ceratobasidiaceae	Rhizoctonia	Rhizoctonia solani
6	root	cellular organisms	Eukaryota	Opisthokonta	Fungi	Dikarya	Ascomycota	saccharomyceta	Saccharomycotina	Saccharomycetes	Saccharomycetales	Saccharomycetaceae	Naumovozyma	Naumovozyma castellii	Naumovozyma castellii CBS 4309
6	root	cellular organisms	Eukaryota	Opisthokonta	Fungi	Dikarya	Ascomycota	saccharomyceta	Saccharomycotina	Saccharomycetes	Saccharomycetales	Saccharomycetaceae	Kazachstania	Kazachstania africana	Kazachstania africana CBS 2517
6	root	cellular organisms	Eukaryota	Opisthokonta	Fungi	Dikarya	Ascomycota	saccharomyceta	Saccharomycotina	Saccharomycetes	Saccharomycetales	Pichiaceae	Pichia	Pichia membranifaciens
6	root	cellular organisms	Eukaryota	Opisthokonta	Fungi	Dikarya	Ascomycota	saccharomyceta	Pezizomycotina	leotiomyceta	sordariomyceta	Sordariomycetes	Sordariomycetes incertae sedis	Koralionastetales	Koralionastetaceae	Pontogeneia	Pontogeneia inermis
6	root	cellular organisms	Eukaryota	Opisthokonta	Fungi	Dikarya	Ascomycota	saccharomyceta	Pezizomycotina	leotiomyceta	sordariomyceta	Sordariomycetes	Hypocreomycetidae	Microascales	Ceratocystidaceae	Thielaviopsis	Thielaviopsis punctulata
6	root	cellular organisms	Eukaryota	Opisthokonta	Fungi	Dikarya	Ascomycota	saccharomyceta	Pezizomycotina	leotiomyceta	sordariomyceta	Sordariomycetes	Hypocreomycetidae	Hypocreales	Clavicipitaceae	Torrubiella	Torrubiella hemipterigena
6	root	cellular organisms	Eukaryota	Opisthokonta	Fungi	Dikarya	Ascomycota	saccharomyceta	Pezizomycotina	leotiomyceta	dothideomyceta	Dothideomycetes	Pleosporomycetidae	Pleosporomycetidae incertae sedis	Gloniaceae	Cenococcum	Cenococcum geophilum	Cenococcum geophilum 1.58
6	root	cellular organisms	Eukaryota	Opisthokonta	Fungi	Dikarya	Ascomycota	saccharomyceta	Pezizomycotina	leotiomyceta	dothideomyceta	Dothideomycetes	Pleosporomycetidae	Pleosporales	Pleosporineae	Leptosphaeriaceae	Leptosphaeria	Leptosphaeria maculans species complex	Leptosphaeria maculans	Leptosphaeria maculans 'brassicae' group	Leptosphaeria maculans JN3
6	root	cellular organisms	Eukaryota	Opisthokonta	Fungi	Dikarya	Ascomycota	saccharomyceta	Pezizomycotina	leotiomyceta	Eurotiomycetes	Eurotiomycetidae	Eurotiales	Aspergillaceae	Penicilliopsis	Penicilliopsis zonata	Penicilliopsis zonata CBS 506.65
6	root	cellular organisms	Eukaryota	Opisthokonta	Fungi	Dikarya	Ascomycota	saccharomyceta	Pezizomycotina	leotiomyceta	Eurotiomycetes	Eurotiomycetidae	Eurotiales
6	root	cellular organisms	Eukaryota	Opisthokonta	Fungi	Dikarya	Ascomycota	Taphrinomycotina	Schizosaccharomycetes	Schizosaccharomycetales	Schizosaccharomycetaceae	Schizosaccharomyces	Schizosaccharomyces pombe
6	root	cellular organisms	Eukaryota	Opisthokonta	Fungi	Dikarya	Ascomycota	Taphrinomycotina	Pneumocystidomycetes	Pneumocystidales	Pneumocystidaceae	Pneumocystis	Pneumocystis murina	Pneumocystis murina B123
6	root	cellular organisms	Eukaryota	Opisthokonta	Choanoflagellida	Craspedida	Salpingoecidae	Salpingoeca
6	root	cellular organisms	Eukaryota	Opisthokonta	Choanoflagellida	Acanthoecida	Stephanoecidae	Stephanoeca	Stephanoeca diplocostata
6	root	cellular organisms	Eukaryota	Haptophyceae
6	root	cellular organisms	Eukaryota	Euglenozoa	Kinetoplastida	Trypanosomatidae
6	root	cellular organisms	Eukaryota	Amoebozoa	Mycetozoa	Myxogastria	Liceales	Liceaceae	Licea	Licea parasitica
6	root	cellular organisms	Eukaryota	Alveolata	Apicomplexa	Conoidasida	Coccidia	Eucoccidiorida	Eimeriorina	Eimeriidae	Eimeria
6	root	cellular organisms	Eukaryota	Alveolata	Apicomplexa	Aconoidasida	Piroplasmida	Babesiidae	Babesia	Babesia microti	Babesia microti strain RI
6	root	cellular organisms	Eukaryota	Alveolata	Apicomplexa	Aconoidasida	Piroplasmida	Babesiidae	Babesia
6	root	cellular organisms	Eukaryota	Alveolata	Apicomplexa	Aconoidasida	Piroplasmida
6	root	cellular organisms	Bacteria	environmental samples	uncultured bacterium 5G12
6	root	cellular organisms	Bacteria	Thermotogae	Thermotogae	Kosmotogales	Kosmotogaceae	Kosmotoga	Kosmotoga olearia
6	root	cellular organisms	Bacteria	Terrabacteria group	Firmicutes	Clostridia	Clostridiales	Lachnospiraceae	Blautia	Blautia obeum	Blautia obeum ATCC 29174
6	root	cellular organisms	Bacteria	Terrabacteria group	Firmicutes	Clostridia	Clostridiales	Clostridiaceae	Clostridium	Clostridium acetireducens	Clostridium acetireducens DSM 10703
6	root	cellular organisms	Bacteria	Terrabacteria group	Firmicutes	Bacilli	Lactobacillales	Lactobacillaceae	Lactobacillus	Lactobacillus jensenii
6	root	cellular organisms	Bacteria	Terrabacteria group	Firmicutes	Bacilli	Lactobacillales	Lactobacillaceae	Lactobacillus	Lactobacillus brevis	Lactobacillus brevis ATCC 14869 = DSM 20054
6	root	cellular organisms	Bacteria	Terrabacteria group	Firmicutes	Bacilli	Bacillales	Staphylococcaceae	Staphylococcus	Staphylococcus sp. DORA_6_22
6	root	cellular organisms	Bacteria	Terrabacteria group	Firmicutes	Bacilli	Bacillales	Bacillaceae	Caldalkalibacillus	Caldalkalibacillus thermarum	Caldalkalibacillus thermarum TA2.A1
6	root	cellular organisms	Bacteria	Terrabacteria group	Firmicutes	Bacilli	Bacillales	Bacillaceae	Bacillus	Bacillus sp. VT-16-64
6	root	cellular organisms	Bacteria	Terrabacteria group	Actinobacteria	Actinobacteria	Streptomycetales	Streptomycetaceae	Streptomyces	Streptomyces xylophagus
6	root	cellular organisms	Bacteria	Terrabacteria group	Actinobacteria	Actinobacteria	Streptomycetales	Streptomycetaceae	Streptomyces	Streptomyces sp. AA4
6	root	cellular organisms	Bacteria	Terrabacteria group	Actinobacteria	Actinobacteria	Streptomycetales	Streptomycetaceae	Streptomyces	Streptomyces himastatinicus	Streptomyces himastatinicus ATCC 53653
6	root	cellular organisms	Bacteria	Terrabacteria group	Actinobacteria	Actinobacteria	Streptomycetales	Streptomycetaceae	Streptomyces	Streptomyces griseoruber
6	root	cellular organisms	Bacteria	Terrabacteria group	Actinobacteria	Actinobacteria	Propionibacteriales	Propionibacteriaceae	Tessaracoccus	Tessaracoccus massiliensis
6	root	cellular organisms	Bacteria	Terrabacteria group	Actinobacteria	Actinobacteria	Micrococcales	Micrococcaceae	Micrococcus
6	root	cellular organisms	Bacteria	Terrabacteria group	Actinobacteria	Actinobacteria	Micrococcales	Microbacteriaceae	Microbacterium	Microbacterium oxydans
6	root	cellular organisms	Bacteria	Terrabacteria group	Actinobacteria	Actinobacteria	Micrococcales	Microbacteriaceae	Leifsonia	Leifsonia aquatica
6	root	cellular organisms	Bacteria	Terrabacteria group	Actinobacteria	Actinobacteria	Micrococcales	Dermabacteraceae	Brachybacterium
6	root	cellular organisms	Bacteria	Terrabacteria group	Actinobacteria	Actinobacteria	Corynebacteriales	Nocardiaceae	Rhodococcus
6	root	cellular organisms	Bacteria	Terrabacteria group	Actinobacteria	Actinobacteria	Corynebacteriales	Mycobacteriaceae	Mycobacterium	Mycobacterium tuberculosis complex	Mycobacterium tuberculosis	Mycobacterium tuberculosis EAS054
6	root	cellular organisms	Bacteria	Terrabacteria group	Actinobacteria	Actinobacteria	Corynebacteriales	Mycobacteriaceae	Mycobacterium	Mycobacterium avium complex (MAC)	Mycobacterium avium
6	root	cellular organisms	Bacteria	Terrabacteria group	Actinobacteria	Actinobacteria	Corynebacteriales	Corynebacteriaceae	Corynebacterium	Corynebacterium jeikeium
6	root	cellular organisms	Bacteria	Terrabacteria group	Actinobacteria	Actinobacteria	Bifidobacteriales	Bifidobacteriaceae	Alloscardovia	Alloscardovia sp. HMSC034E08
6	root	cellular organisms	Bacteria	Terrabacteria group	Actinobacteria	Actinobacteria	Actinomycetales	Actinomycetaceae	Mobiluncus	Mobiluncus curtisii
6	root	cellular organisms	Bacteria	Terrabacteria group	Actinobacteria	Actinobacteria	Actinomycetales	Actinomycetaceae	Actinomyces	Actinomyces hordeovulneris
6	root	cellular organisms	Bacteria	Terrabacteria group	Actinobacteria	Actinobacteria	Actinomycetales	Actinomycetaceae	Actinomyces
6	root	cellular organisms	Bacteria	Terrabacteria group	Actinobacteria
6	root	cellular organisms	Bacteria	Proteobacteria	delta/epsilon subdivisions	Deltaproteobacteria	Desulfobacterales	Desulfobacteraceae	Desulfobacterium	environmental samples	uncultured Desulfobacterium sp.
6	root	cellular organisms	Bacteria	Proteobacteria	Gammaproteobacteria	unclassified Gammaproteobacteria	unclassified Gammaproteobacteria (miscellaneous)	gamma proteobacterium HTCC5015
6	root	cellular organisms	Bacteria	Proteobacteria	Gammaproteobacteria	Pseudomonadales	Pseudomonadaceae	Pseudomonas	Pseudomonas sp. GM30
6	root	cellular organisms	Bacteria	Proteobacteria	Gammaproteobacteria	Pseudomonadales	Pseudomonadaceae	Pseudomonas	Pseudomonas sp. Eur1 9.41
6	root	cellular organisms	Bacteria	Proteobacteria	Gammaproteobacteria	Pseudomonadales	Moraxellaceae	Acinetobacter	Acinetobacter johnsonii
6	root	cellular organisms	Bacteria	Proteobacteria	Gammaproteobacteria	Enterobacterales	Pectobacteriaceae	Pectobacterium	Pectobacterium carotovorum
6	root	cellular organisms	Bacteria	Proteobacteria	Gammaproteobacteria	Enterobacterales	Enterobacteriaceae	Klebsiella	Klebsiella oxytoca
6	root	cellular organisms	Bacteria	Proteobacteria	Gammaproteobacteria	Enterobacterales	Enterobacteriaceae	Escherichia	Escherichia coli	Escherichia coli APEC O1
6	root	cellular organisms	Bacteria	Proteobacteria	Gammaproteobacteria	Enterobacterales	Enterobacteriaceae	Enterobacter	Enterobacter cloacae complex	Enterobacter cloacae
6	root	cellular organisms	Bacteria	Proteobacteria	Betaproteobacteria	Nitrosomonadales	Nitrosomonadaceae	environmental samples	uncultured beta proteobacterium HF0130_04F21
6	root	cellular organisms	Bacteria	Proteobacteria	Betaproteobacteria	Nitrosomonadales	Nitrosomonadaceae	Nitrosomonas	Nitrosomonas ureae
6	root	cellular organisms	Bacteria	Proteobacteria	Betaproteobacteria	Neisseriales	Neisseriaceae	Neisseria	Neisseria polysaccharea	Neisseria polysaccharea ATCC 43768
6	root	cellular organisms	Bacteria	Proteobacteria	Betaproteobacteria	Neisseriales	Neisseriaceae	Neisseria
6	root	cellular organisms	Bacteria	Proteobacteria	Betaproteobacteria	Gallionellales	unclassified Gallionellales
6	root	cellular organisms	Bacteria	Proteobacteria	Betaproteobacteria	Burkholderiales	Burkholderiaceae	Ralstonia
6	root	cellular organisms	Bacteria	Proteobacteria	Betaproteobacteria	Burkholderiales	Burkholderiaceae	Paraburkholderia	Candidatus Paraburkholderia schumannianae
6	root	cellular organisms	Bacteria	Proteobacteria	Betaproteobacteria	Burkholderiales	Burkholderiaceae	Burkholderia	pseudomallei group	Burkholderia pseudomallei
6	root	cellular organisms	Bacteria	Proteobacteria	Alphaproteobacteria	Sphingomonadales	Sphingomonadaceae	Sphingopyxis	Sphingopyxis sp. YR583
6	root	cellular organisms	Bacteria	Proteobacteria	Alphaproteobacteria	Rhodospirillales	unclassified Rhodospirillales	Enhydrobacter	Enhydrobacter aerosaccus
6	root	cellular organisms	Bacteria	Proteobacteria	Alphaproteobacteria	Rhizobiales	Rhizobiaceae
6	root	cellular organisms	Bacteria	Proteobacteria	Alphaproteobacteria	Rhizobiales	Brucellaceae	Ochrobactrum	Ochrobactrum anthropi
6	root	cellular organisms	Bacteria	PVC group	Chlamydiae	Chlamydiia	Parachlamydiales	Parachlamydiaceae	unclassified Parachlamydiaceae	Parachlamydiaceae bacterium HS-T3
6	root	cellular organisms	Bacteria	PVC group	Chlamydiae	Chlamydiia	Parachlamydiales	Parachlamydiaceae	Parachlamydia	Parachlamydia acanthamoebae
6	root	cellular organisms	Bacteria	PVC group	Chlamydiae	Chlamydiia	Chlamydiales	Chlamydiaceae	Chlamydia/Chlamydophila group	Chlamydia	Chlamydia pneumoniae
6	root	cellular organisms	Bacteria	PVC group	Chlamydiae
6	root	cellular organisms	Bacteria	FCB group	Bacteroidetes/Chlorobi group	Bacteroidetes	Cytophagia	Cytophagales	Cytophagaceae	Flexibacter	Flexibacter flexilis	Flexibacter flexilis DSM 6793
6	root	cellular organisms	Bacteria	FCB group	Bacteroidetes/Chlorobi group	Bacteroidetes	Bacteroidia	Bacteroidales	Prevotellaceae
6	root	cellular organisms	Archaea
5	root	cellular organisms	Eukaryota	Stramenopiles	Blastocystis	Blastocystis sp. subtypes	Blastocystis sp. subtype 4
5	root	cellular organisms	Eukaryota	Stramenopiles	Bacillariophyta
5	root	cellular organisms	Eukaryota	Rhizaria	Cercozoa	Chlorarachniophyceae	Lotharella	Lotharella vacuolata
5	root	cellular organisms	Eukaryota	Opisthokonta	Fungi	Zoopagomycota	Entomophthoromycotina	Entomophthoromycetes	Entomophthorales	Ancylistaceae	Conidiobolus	Conidiobolus coronatus
5	root	cellular organisms	Eukaryota	Opisthokonta	Fungi	Mucoromycota	Mucoromycotina	Mucorales	Lichtheimiaceae	Lichtheimia	Lichtheimia ramosa
5	root	cellular organisms	Eukaryota	Opisthokonta	Fungi	Microsporidia	Pansporoblastina	Pleistophoridae	Trachipleistophora	Trachipleistophora hominis
5	root	cellular organisms	Eukaryota	Opisthokonta	Fungi	Microsporidia	Apansporoblastina	Nosematidae	Nosema	Nosema ceranae	Nosema ceranae BRL01
5	root	cellular organisms	Eukaryota	Opisthokonta	Fungi	Fungi incertae sedis	Olpidiaceae	Olpidium
5	root	cellular organisms	Eukaryota	Opisthokonta	Fungi	Dikarya	Basidiomycota	Pucciniomycotina	Microbotryomycetes	Sporidiobolales	Sporidiobolaceae	Rhodotorula	Rhodotorula toruloides
5	root	cellular organisms	Eukaryota	Opisthokonta	Fungi	Dikarya	Basidiomycota	Pucciniomycotina	Microbotryomycetes	Leucosporidiales	Leucosporidiaceae	Leucosporidium	Leucosporidium creatinivorum
5	root	cellular organisms	Eukaryota	Opisthokonta	Fungi	Dikarya	Basidiomycota	Agaricomycotina	Tremellomycetes	Tremellales
5	root	cellular organisms	Eukaryota	Opisthokonta	Fungi	Dikarya	Basidiomycota	Agaricomycotina	Agaricomycetes	Agaricomycetidae	Agaricales	Omphalotaceae	Gymnopus	Gymnopus luxurians	Gymnopus luxurians FD-317 M1
5	root	cellular organisms	Eukaryota	Opisthokonta	Fungi	Dikarya	Basidiomycota	Agaricomycotina	Agaricomycetes	Agaricomycetes incertae sedis	Polyporales	Phanerochaetaceae	Phanerochaete	Phanerochaete carnosa	Phanerochaete carnosa HHB-10118-sp
5	root	cellular organisms	Eukaryota	Opisthokonta	Fungi	Dikarya	Basidiomycota	Agaricomycotina	Agaricomycetes	Agaricomycetes incertae sedis	Hymenochaetales	Schizoporaceae	Schizopora	Schizopora paradoxa
5	root	cellular organisms	Eukaryota	Opisthokonta	Fungi	Dikarya	Basidiomycota	Agaricomycotina	Agaricomycetes	Agaricomycetes incertae sedis	Cantharellales	Botryobasidiaceae	Botryobasidium	Botryobasidium botryosum	Botryobasidium botryosum FD-172 SS1
5	root	cellular organisms	Eukaryota	Opisthokonta	Fungi	Dikarya	Basidiomycota	Agaricomycotina	Agaricomycetes	Agaricomycetes incertae sedis	Auriculariales	Exidiaceae	Exidia	Exidia glandulosa	Exidia glandulosa HHB12029
5	root	cellular organisms	Eukaryota	Opisthokonta	Fungi	Dikarya	Ascomycota	saccharomyceta	Saccharomycotina	Saccharomycetes	Saccharomycetales	Saccharomycetaceae	Tetrapisispora	Tetrapisispora phaffii	Tetrapisispora phaffii CBS 4417
5	root	cellular organisms	Eukaryota	Opisthokonta	Fungi	Dikarya	Ascomycota	saccharomyceta	Saccharomycotina	Saccharomycetes	Saccharomycetales	Saccharomycetaceae	Pachysolen	Pachysolen tannophilus	Pachysolen tannophilus NRRL Y-2460
5	root	cellular organisms	Eukaryota	Opisthokonta	Fungi	Dikarya	Ascomycota	saccharomyceta	Saccharomycotina	Saccharomycetes	Saccharomycetales	Phaffomycetaceae	Wickerhamomyces	Wickerhamomyces ciferrii
5	root	cellular organisms	Eukaryota	Opisthokonta	Fungi	Dikarya	Ascomycota	saccharomyceta	Saccharomycotina	Saccharomycetes	Saccharomycetales	Phaffomycetaceae	Wickerhamomyces	Wickerhamomyces anomalus	Wickerhamomyces anomalus NRRL Y-366-8
5	root	cellular organisms	Eukaryota	Opisthokonta	Fungi	Dikarya	Ascomycota	saccharomyceta	Saccharomycotina	Saccharomycetes	Saccharomycetales	Metschnikowiaceae	Clavispora	Clavispora/Candida clade	[Candida] auris
5	root	cellular organisms	Eukaryota	Opisthokonta	Fungi	Dikarya	Ascomycota	saccharomyceta	Saccharomycotina	Saccharomycetes	Saccharomycetales	Dipodascaceae	Yarrowia	Yarrowia lipolytica
5	root	cellular organisms	Eukaryota	Opisthokonta	Fungi	Dikarya	Ascomycota	saccharomyceta	Saccharomycotina	Saccharomycetes	Saccharomycetales	Debaryomycetaceae	Spathaspora	Spathaspora passalidarum	Spathaspora passalidarum NRRL Y-27907
5	root	cellular organisms	Eukaryota	Opisthokonta	Fungi	Dikarya	Ascomycota	saccharomyceta	Saccharomycotina	Saccharomycetes	Saccharomycetales	Debaryomycetaceae	Candida/Lodderomyces clade
5	root	cellular organisms	Eukaryota	Opisthokonta	Fungi	Dikarya	Ascomycota	saccharomyceta	Saccharomycotina	Saccharomycetes	Saccharomycetales	Debaryomycetaceae	Candida tanzawaensis clade	[Candida] tanzawaensis	Candida tanzawaensis NRRL Y-17324
5	root	cellular organisms	Eukaryota	Opisthokonta	Fungi	Dikarya	Ascomycota	saccharomyceta	Pezizomycotina	leotiomyceta	sordariomyceta	Sordariomycetes	Sordariomycetidae	Ophiostomatales	Ophiostomataceae	Sporothrix
5	root	cellular organisms	Eukaryota	Opisthokonta	Fungi	Dikarya	Ascomycota	saccharomyceta	Pezizomycotina	leotiomyceta	sordariomyceta	Sordariomycetes	Hypocreomycetidae	Hypocreales	Cordycipitaceae
5	root	cellular organisms	Eukaryota	Opisthokonta	Fungi	Dikarya	Ascomycota	saccharomyceta	Pezizomycotina	leotiomyceta	sordariomyceta	Sordariomycetes	Hypocreomycetidae	Glomerellales	Plectosphaerellaceae	Verticillium
5	root	cellular organisms	Eukaryota	Opisthokonta	Fungi	Dikarya	Ascomycota	saccharomyceta	Pezizomycotina	leotiomyceta	sordariomyceta	Sordariomycetes	Hypocreomycetidae	Glomerellales	Glomerellaceae	Colletotrichum
5	root	cellular organisms	Eukaryota	Opisthokonta	Fungi	Dikarya	Ascomycota	saccharomyceta	Pezizomycotina	leotiomyceta	sordariomyceta	Leotiomycetes	Leotiomycetes incertae sedis	Pseudeurotiaceae	Pseudogymnoascus
5	root	cellular organisms	Eukaryota	Opisthokonta	Fungi	Dikarya	Ascomycota	saccharomyceta	Pezizomycotina	leotiomyceta	sordariomyceta	Leotiomycetes	Erysiphales	Erysiphaceae	Blumeria	Blumeria graminis
5	root	cellular organisms	Eukaryota	Opisthokonta	Fungi	Dikarya	Ascomycota	saccharomyceta	Pezizomycotina	leotiomyceta	Eurotiomycetes	Eurotiomycetidae	Eurotiales	Aspergillaceae	Aspergillus	Aspergillus niger
5	root	cellular organisms	Eukaryota	Opisthokonta	Fungi	Dikarya	Ascomycota	saccharomyceta	Pezizomycotina	leotiomyceta	Eurotiomycetes	Eurotiomycetidae	Eurotiales	Aspergillaceae	Aspergillus	Aspergillus luchuensis
5	root	cellular organisms	Eukaryota	Opisthokonta	Fungi	Dikarya	Ascomycota	saccharomyceta	Pezizomycotina	leotiomyceta	Eurotiomycetes	Chaetothyriomycetidae	Chaetothyriales	Cyphellophoraceae	Cyphellophora	Cyphellophora europaea	Cyphellophora europaea CBS 101466
5	root	cellular organisms	Eukaryota	Opisthokonta	Fungi	Dikarya	Ascomycota	Taphrinomycotina	Schizosaccharomycetes	Schizosaccharomycetales	Schizosaccharomycetaceae	Schizosaccharomyces	Schizosaccharomyces cryophilus	Schizosaccharomyces cryophilus OY26
5	root	cellular organisms	Eukaryota	Opisthokonta	Fungi	Chytridiomycota	Chytridiomycetes	Rhizophydiales	Rhizophydiales incertae sedis	Batrachochytrium	Batrachochytrium dendrobatidis	Batrachochytrium dendrobatidis JEL423
5	root	cellular organisms	Eukaryota	Jakobida	Andalucia	Andalucia godoyi
5	root	cellular organisms	Eukaryota	Euglenozoa	Kinetoplastida	Trypanosomatidae	Trypanosoma	Trypanosoma with unspecified subgenus	Trypanosoma theileri
5	root	cellular organisms	Eukaryota	Euglenozoa	Kinetoplastida	Trypanosomatidae	Trypanosoma
5	root	cellular organisms	Eukaryota	Euglenozoa	Kinetoplastida	Trypanosomatidae	Leishmaniinae	Leishmania	Leishmania	Leishmania major species complex	Leishmania major
5	root	cellular organisms	Eukaryota	Cryptophyta	Cryptomonadales	Hemiselmidaceae	Hemiselmis	Hemiselmis andersenii
5	root	cellular organisms	Eukaryota	Cryptophyta	Cryptomonadales	Cryptomonadaceae	Cryptomonas	Cryptomonas paramecium
5	root	cellular organisms	Eukaryota	Amoebozoa	Mycetozoa	Dictyosteliida	Acytostelium	Acytostelium leptosomum
5	root	cellular organisms	Eukaryota	Amoebozoa	Discosea	Longamoebia	Centramoebida	Acanthamoebidae	Acanthamoeba	Acanthamoeba castellanii
5	root	cellular organisms	Eukaryota	Alveolata	Apicomplexa	Conoidasida	Gregarinasina	Eugregarinorida	Gregarinidae	Gregarina	Gregarina niphandrodes
5	root	cellular organisms	Eukaryota	Alveolata	Apicomplexa	Conoidasida	Coccidia	Eucoccidiorida	Eimeriorina	Eimeriidae	Cyclospora	Cyclospora cayetanensis
5	root	cellular organisms	Eukaryota	Alveolata	Apicomplexa	Conoidasida	Coccidia	Eucoccidiorida	Eimeriorina
5	root	cellular organisms	Eukaryota	Alveolata	Apicomplexa	Aconoidasida	Haemosporida	Plasmodiidae	Plasmodium	Plasmodium (Vinckeia)	Plasmodium berghei
5	root	cellular organisms	Eukaryota	Alveolata	Apicomplexa	Aconoidasida	Haemosporida	Plasmodiidae	Plasmodium	Plasmodium (Plasmodium)	Plasmodium inui	Plasmodium inui San Antonio 1
5	root	cellular organisms	Bacteria	unclassified Bacteria	Bacteria candidate phyla	Patescibacteria group	Parcubacteria group	unclassified Parcubacteria group	Parcubacteria group bacterium CG2_30_48_51
5	root	cellular organisms	Bacteria	unclassified Bacteria	Bacteria candidate phyla	Patescibacteria group	Parcubacteria group
5	root	cellular organisms	Bacteria	unclassified Bacteria	Bacteria candidate phyla	Candidatus Saccharibacteria	unclassified Saccharibacteria
5	root	cellular organisms	Bacteria	environmental samples	uncultured bacterium CSL142
5	root	cellular organisms	Bacteria	environmental samples	uncultured bacterium 125003-E23
5	root	cellular organisms	Bacteria	Thermotogae	Thermotogae	Petrotogales	Petrotogaceae	Petrotoga	Petrotoga mobilis
5	root	cellular organisms	Bacteria	Terrabacteria group	Tenericutes	Mollicutes	Entomoplasmatales	unclassified Entomoplasmatales	Entomoplasmatales bacterium EntAcro10
5	root	cellular organisms	Bacteria	Terrabacteria group	Tenericutes	Mollicutes	Acholeplasmatales	Acholeplasmataceae	Candidatus Phytoplasma	Candidatus Phytoplasma asteris	Aster yellows phytoplasma
5	root	cellular organisms	Bacteria	Terrabacteria group	Firmicutes	environmental samples	Firmicutes bacterium CAG:345
5	root	cellular organisms	Bacteria	Terrabacteria group	Firmicutes	Tissierellia	Tissierellales	Peptoniphilaceae	Finegoldia	Finegoldia magna	Finegoldia magna ATCC 53516
5	root	cellular organisms	Bacteria	Terrabacteria group	Firmicutes	Clostridia	Clostridiales	unclassified Clostridiales	Pseudoflavonifractor	Pseudoflavonifractor capillosus	Pseudoflavonifractor capillosus ATCC 29799
5	root	cellular organisms	Bacteria	Terrabacteria group	Firmicutes	Clostridia	Clostridiales	Clostridiaceae	Clostridium	Clostridium magnum	Clostridium magnum DSM 2767
5	root	cellular organisms	Bacteria	Terrabacteria group	Firmicutes	Bacilli	Lactobacillales	Streptococcaceae	Streptococcus	Streptococcus suis
5	root	cellular organisms	Bacteria	Terrabacteria group	Firmicutes	Bacilli	Lactobacillales	Streptococcaceae
5	root	cellular organisms	Bacteria	Terrabacteria group	Firmicutes	Bacilli	Lactobacillales	Carnobacteriaceae	Dolosigranulum	Dolosigranulum pigrum
5	root	cellular organisms	Bacteria	Terrabacteria group	Firmicutes	Bacilli	Lactobacillales	Carnobacteriaceae	Carnobacterium	Carnobacterium maltaromaticum	Carnobacterium maltaromaticum LMA28
5	root	cellular organisms	Bacteria	Terrabacteria group	Firmicutes	Bacilli	Bacillales	Staphylococcaceae	Staphylococcus	Staphylococcus epidermidis
5	root	cellular organisms	Bacteria	Terrabacteria group	Firmicutes	Bacilli	Bacillales	Staphylococcaceae	Staphylococcus	Staphylococcus aureus	Staphylococcus aureus 1111100370
5	root	cellular organisms	Bacteria	Terrabacteria group	Firmicutes	Bacilli	Bacillales	Paenibacillaceae	Paenibacillus	Paenibacillus selenitireducens
5	root	cellular organisms	Bacteria	Terrabacteria group	Firmicutes	Bacilli	Bacillales	Bacillaceae	Bacillus
5	root	cellular organisms	Bacteria	Terrabacteria group	Cyanobacteria/Melainabacteria group	Cyanobacteria	Synechococcales	Synechococcaceae	Synechococcus	Synechococcus sp. PCC 73109
5	root	cellular organisms	Bacteria	Terrabacteria group	Chloroflexi	Ktedonobacteria	Ktedonobacterales	Ktedonobacteraceae	Ktedonobacter	Ktedonobacter racemifer
5	root	cellular organisms	Bacteria	Terrabacteria group	Actinobacteria	Actinobacteria	Streptomycetales	Streptomycetaceae	Streptomyces	Streptomyces sp. NRRL S-146
5	root	cellular organisms	Bacteria	Terrabacteria group	Actinobacteria	Actinobacteria	Propionibacteriales	Propionibacteriaceae	Cutibacterium	Cutibacterium acnes	Propionibacterium acnes JCM 18920
5	root	cellular organisms	Bacteria	Terrabacteria group	Actinobacteria	Actinobacteria	Micrococcales	Dermabacteraceae	Brachybacterium	Brachybacterium muris
5	root	cellular organisms	Bacteria	Terrabacteria group	Actinobacteria	Actinobacteria	Corynebacteriales	Mycobacteriaceae	Mycobacterium	Mycobacterium kansasii
5	root	cellular organisms	Bacteria	Terrabacteria group	Actinobacteria	Actinobacteria	Corynebacteriales	Mycobacteriaceae	Mycobacterium	Mycobacterium angelicum
5	root	cellular organisms	Bacteria	Terrabacteria group	Actinobacteria	Actinobacteria	Corynebacteriales	Corynebacteriaceae	Corynebacterium	Corynebacterium kroppenstedtii
5	root	cellular organisms	Bacteria	Terrabacteria group	Actinobacteria	Actinobacteria	Corynebacteriales	Corynebacteriaceae	Corynebacterium	Corynebacterium durum
5	root	cellular organisms	Bacteria	Terrabacteria group	Actinobacteria	Actinobacteria	Bifidobacteriales	Bifidobacteriaceae	Gardnerella	Gardnerella vaginalis
5	root	cellular organisms	Bacteria	Terrabacteria group	Actinobacteria	Actinobacteria	Bifidobacteriales	Bifidobacteriaceae	Bifidobacterium
5	root	cellular organisms	Bacteria	Terrabacteria group	Actinobacteria	Actinobacteria	Actinomycetales	Actinomycetaceae	Actinomyces	Actinomyces oris
5	root	cellular organisms	Bacteria	Spirochaetes	Spirochaetia	Spirochaetales	Spirochaetaceae	Treponema
5	root	cellular organisms	Bacteria	Proteobacteria	delta/epsilon subdivisions	Epsilonproteobacteria	Campylobacterales	Helicobacteraceae	Helicobacter	Helicobacter canis
5	root	cellular organisms	Bacteria	Proteobacteria	delta/epsilon subdivisions	Deltaproteobacteria	environmental samples	uncultured delta proteobacterium HF0500_03A04
5	root	cellular organisms	Bacteria	Proteobacteria	delta/epsilon subdivisions	Deltaproteobacteria	Desulfobacterales	Desulfobacteraceae	unclassified Desulfobacteraceae	Desulfobacteraceae bacterium 4484_190.3
5	root	cellular organisms	Bacteria	Proteobacteria	delta/epsilon subdivisions	Deltaproteobacteria	Desulfobacterales	Desulfobacteraceae	Desulfobacula	Desulfobacula sp. TS
5	root	cellular organisms	Bacteria	Proteobacteria	Gammaproteobacteria	unclassified Gammaproteobacteria	unclassified Gammaproteobacteria (miscellaneous)	Gammaproteobacteria bacterium RIFCSPHIGHO2_12_FULL_63_22
5	root	cellular organisms	Bacteria	Proteobacteria	Gammaproteobacteria	Xanthomonadales	Rhodanobacteraceae	Dyella	Dyella jiangningensis
5	root	cellular organisms	Bacteria	Proteobacteria	Gammaproteobacteria	Vibrionales	Vibrionaceae	Vibrio	Vibrio harveyi group
5	root	cellular organisms	Bacteria	Proteobacteria	Gammaproteobacteria	Pseudomonadales	Pseudomonadaceae	Pseudomonas	Pseudomonas syringae group	Pseudomonas syringae group genomosp. 1	Pseudomonas syringae	Pseudomonas syringae pv. japonica	Pseudomonas syringae pv. japonica str. M301072
5	root	cellular organisms	Bacteria	Proteobacteria	Gammaproteobacteria	Pseudomonadales	Pseudomonadaceae	Pseudomonas	Pseudomonas syringae group	Pseudomonas syringae group genomosp. 1	Pseudomonas syringae	Pseudomonas syringae group pathovars incertae sedis	Pseudomonas syringae pv. spinaceae
5	root	cellular organisms	Bacteria	Proteobacteria	Gammaproteobacteria	Pseudomonadales	Pseudomonadaceae	Pseudomonas	Pseudomonas sp. TAD18
5	root	cellular organisms	Bacteria	Proteobacteria	Gammaproteobacteria	Pseudomonadales	Pseudomonadaceae	Pseudomonas	Pseudomonas sp. ABAC61
5	root	cellular organisms	Bacteria	Proteobacteria	Gammaproteobacteria	Pseudomonadales	Pseudomonadaceae	Pseudomonas	Pseudomonas putida group	Pseudomonas mosselii	Pseudomonas mosselii SJ10
5	root	cellular organisms	Bacteria	Proteobacteria	Gammaproteobacteria	Pseudomonadales	Pseudomonadaceae	Pseudomonas	Pseudomonas endophytica
5	root	cellular organisms	Bacteria	Proteobacteria	Gammaproteobacteria	Pasteurellales	Pasteurellaceae	Mannheimia	Mannheimia haemolytica	Mannheimia haemolytica serotype A2
5	root	cellular organisms	Bacteria	Proteobacteria	Gammaproteobacteria	Oceanospirillales	Oceanospirillaceae	Oceanospirillum	Oceanospirillum multiglobuliferum
5	root	cellular organisms	Bacteria	Proteobacteria	Gammaproteobacteria	Enterobacterales	Morganellaceae	Xenorhabdus	Xenorhabdus innexi
5	root	cellular organisms	Bacteria	Proteobacteria	Gammaproteobacteria	Enterobacterales	Enterobacteriaceae	Escherichia	Escherichia coli	Escherichia coli UTI89
5	root	cellular organisms	Bacteria	Proteobacteria	Gammaproteobacteria	Enterobacterales	Enterobacteriaceae	Escherichia	Escherichia coli	Escherichia coli O25b:H4
5	root	cellular organisms	Bacteria	Proteobacteria	Gammaproteobacteria	Alteromonadales
5	root	cellular organisms	Bacteria	Proteobacteria	Betaproteobacteria	Neisseriales	Neisseriaceae	Neisseria	Neisseria meningitidis	Neisseria meningitidis M7124
5	root	cellular organisms	Bacteria	Proteobacteria	Betaproteobacteria	Burkholderiales	Oxalobacteraceae
5	root	cellular organisms	Bacteria	Proteobacteria	Betaproteobacteria	Burkholderiales	Comamonadaceae	Variovorax
5	root	cellular organisms	Bacteria	Proteobacteria	Betaproteobacteria	Burkholderiales	Burkholderiaceae	Burkholderia	pseudomallei group
5	root	cellular organisms	Bacteria	Proteobacteria	Betaproteobacteria	Burkholderiales	Alcaligenaceae	Bordetella	Bordetella petrii
5	root	cellular organisms	Bacteria	Proteobacteria	Alphaproteobacteria	Rickettsiales	Anaplasmataceae	Wolbachieae	Wolbachia	Wolbachia pipientis	Wolbachia pipientis wVitA
5	root	cellular organisms	Bacteria	Proteobacteria	Alphaproteobacteria	Rhodobacterales	Rhodobacteraceae	Paracoccus	Paracoccus homiensis
5	root	cellular organisms	Bacteria	Proteobacteria	Alphaproteobacteria	Rhodobacterales	Rhodobacteraceae	Paracoccus	Paracoccus chinensis
5	root	cellular organisms	Bacteria	Proteobacteria	Alphaproteobacteria	Rhizobiales	Rhizobiaceae	Rhizobium/Agrobacterium group
5	root	cellular organisms	Bacteria	PVC group	Planctomycetes	Planctomycetia	Planctomycetales	Planctomycetaceae	Pirellula	Pirellula sp. SH-Sr6A
5	root	cellular organisms	Bacteria	PVC group	Chlamydiae	Chlamydiia	Chlamydiales	Chlamydiaceae	Chlamydia/Chlamydophila group	Chlamydia	Chlamydia psittaci	Chlamydia psittaci 03DC29
5	root	cellular organisms	Bacteria	FCB group	Candidatus Marinimicrobia	Marinimicrobia bacterium 46_43
4	root	cellular organisms	Eukaryota	unclassified eukaryotes	Tsukubamonadidae	Tsukubamonas	Tsukubamonas globosa
4	root	cellular organisms	Eukaryota	Viridiplantae	Chlorophyta	prasinophytes	Mamiellophyceae	Mamiellales
4	root	cellular organisms	Eukaryota	Viridiplantae	Chlorophyta	Ulvophyceae	Bryopsidales	Caulerpaceae	Caulerpa	Caulerpa cf. racemosa GG-2009
4	root	cellular organisms	Eukaryota	Viridiplantae	Chlorophyta	Trebouxiophyceae	unclassified Trebouxiophyceae	Trebouxiophyceae sp. MX-AZ01
4	root	cellular organisms	Eukaryota	Viridiplantae	Chlorophyta	Trebouxiophyceae	Chlorellales	Chlorellaceae	Auxenochlorella	Auxenochlorella pyrenoidosa
4	root	cellular organisms	Eukaryota	Stramenopiles	Raphidophyceae	Chattonellales	Chattonellaceae	Heterosigma	Heterosigma akashiwo
4	root	cellular organisms	Eukaryota	Parabasalia	Trichomonadida	Trichomonadidae	Trichomonas	Trichomonas vaginalis	Trichomonas vaginalis G3
4	root	cellular organisms	Eukaryota	Opisthokonta	Fungi	Neocallimastigomycota	Neocallimastigomycetes	Neocallimastigales	Neocallimastigaceae	Neocallimastix	Neocallimastix frontalis
4	root	cellular organisms	Eukaryota	Opisthokonta	Fungi	Mucoromycota	Glomeromycotina	Glomeromycetes	Glomerales	Glomeraceae	Rhizophagus	Rhizophagus irregularis	Rhizophagus irregularis DAOM 197198w
4	root	cellular organisms	Eukaryota	Opisthokonta	Fungi	Microsporidia	Microsporidia incertae sedis	Ordosporidae	Ordospora	Ordospora colligata	Ordospora colligata OC4
4	root	cellular organisms	Eukaryota	Opisthokonta	Fungi	Dikarya	Basidiomycota	Agaricomycotina	Dacrymycetes	Dacrymycetales	Dacrymycetaceae
4	root	cellular organisms	Eukaryota	Opisthokonta	Fungi	Dikarya	Basidiomycota	Agaricomycotina	Agaricomycetes	Agaricomycetidae	Boletales	Sclerodermatineae	Pisolithaceae	Pisolithus	Pisolithus tinctorius	Pisolithus tinctorius Marx 270
4	root	cellular organisms	Eukaryota	Opisthokonta	Fungi	Dikarya	Basidiomycota	Agaricomycotina	Agaricomycetes	Agaricomycetidae	Agaricales	Tricholomataceae	Laccaria	Laccaria amethystina	Laccaria amethystina LaAM-08-1
4	root	cellular organisms	Eukaryota	Opisthokonta	Fungi	Dikarya	Basidiomycota	Agaricomycotina	Agaricomycetes	Agaricomycetidae	Agaricales	Agaricaceae	unclassified Agaricaceae	Lepiotaceae sp. PA363
4	root	cellular organisms	Eukaryota	Opisthokonta	Fungi	Dikarya	Basidiomycota	Agaricomycotina	Agaricomycetes	Agaricomycetes incertae sedis	Sebacinales	Serendipitaceae	Serendipita	Serendipita indica	Serendipita indica DSM 11827
4	root	cellular organisms	Eukaryota	Opisthokonta	Fungi	Dikarya	Basidiomycota	Agaricomycotina	Agaricomycetes	Agaricomycetes incertae sedis	Russulales	Peniophoraceae	Peniophora	Peniophora sp. CONT
4	root	cellular organisms	Eukaryota	Opisthokonta	Fungi	Dikarya	Basidiomycota	Agaricomycotina	Agaricomycetes	Agaricomycetes incertae sedis	Polyporales	Coriolaceae
4	root	cellular organisms	Eukaryota	Opisthokonta	Fungi	Dikarya	Basidiomycota	Agaricomycotina	Agaricomycetes	Agaricomycetes incertae sedis	Auriculariales	Auriculariaceae	Auricularia	Auricularia subglabra	Auricularia subglabra TFB-10046 SS5
4	root	cellular organisms	Eukaryota	Opisthokonta	Fungi	Dikarya	Ascomycota	saccharomyceta	Saccharomycotina	Saccharomycetes	Saccharomycetales	Saccharomycodaceae	Hanseniaspora
4	root	cellular organisms	Eukaryota	Opisthokonta	Fungi	Dikarya	Ascomycota	saccharomyceta	Saccharomycotina	Saccharomycetes	Saccharomycetales	Saccharomycetaceae	Saccharomyces
4	root	cellular organisms	Eukaryota	Opisthokonta	Fungi	Dikarya	Ascomycota	saccharomyceta	Saccharomycotina	Saccharomycetes	Saccharomycetales	Saccharomycetaceae	Naumovozyma	Naumovozyma dairenensis	Naumovozyma dairenensis CBS 421
4	root	cellular organisms	Eukaryota	Opisthokonta	Fungi	Dikarya	Ascomycota	saccharomyceta	Saccharomycotina	Saccharomycetes	Saccharomycetales	Saccharomycetaceae	Lachancea
4	root	cellular organisms	Eukaryota	Opisthokonta	Fungi	Dikarya	Ascomycota	saccharomyceta	Saccharomycotina	Saccharomycetes	Saccharomycetales	Pichiaceae	Pichia	Pichia kudriavzevii
4	root	cellular organisms	Eukaryota	Opisthokonta	Fungi	Dikarya	Ascomycota	saccharomyceta	Saccharomycotina	Saccharomycetes	Saccharomycetales	Pichiaceae	Brettanomyces	Brettanomyces bruxellensis	Brettanomyces bruxellensis AWRI1499
4	root	cellular organisms	Eukaryota	Opisthokonta	Fungi	Dikarya	Ascomycota	saccharomyceta	Saccharomycotina	Saccharomycetes	Saccharomycetales	Debaryomycetaceae	Debaryomyces
4	root	cellular organisms	Eukaryota	Opisthokonta	Fungi	Dikarya	Ascomycota	saccharomyceta	Pezizomycotina	leotiomyceta	sordariomyceta	Sordariomycetes	Sordariomycetidae	Sordariales	Chaetomiaceae	Thermothelomyces	Thermothelomyces thermophila	Thermothelomyces thermophila ATCC 42464
4	root	cellular organisms	Eukaryota	Opisthokonta	Fungi	Dikarya	Ascomycota	saccharomyceta	Pezizomycotina	leotiomyceta	sordariomyceta	Sordariomycetes	Hypocreomycetidae	Hypocreales	Stachybotryaceae	Stachybotrys
4	root	cellular organisms	Eukaryota	Opisthokonta	Fungi	Dikarya	Ascomycota	saccharomyceta	Pezizomycotina	leotiomyceta	sordariomyceta	Sordariomycetes	Hypocreomycetidae	Hypocreales	Hypocreaceae	Trichoderma	Trichoderma harzianum
4	root	cellular organisms	Eukaryota	Opisthokonta	Fungi	Dikarya	Ascomycota	saccharomyceta	Pezizomycotina	leotiomyceta	sordariomyceta	Sordariomycetes	Hypocreomycetidae	Hypocreales	Clavicipitaceae
4	root	cellular organisms	Eukaryota	Opisthokonta	Fungi	Dikarya	Ascomycota	saccharomyceta	Pezizomycotina	leotiomyceta	sordariomyceta	Leotiomycetes	Leotiomycetes incertae sedis	Myxotrichaceae	Oidiodendron	Oidiodendron maius	Oidiodendron maius Zn
4	root	cellular organisms	Eukaryota	Opisthokonta	Fungi	Dikarya	Ascomycota	saccharomyceta	Pezizomycotina	leotiomyceta	sordariomyceta	Leotiomycetes	Helotiales	Sclerotiniaceae	Sclerotinia	Sclerotinia sclerotiorum	Sclerotinia sclerotiorum 1980 UF-70
4	root	cellular organisms	Eukaryota	Opisthokonta	Fungi	Dikarya	Ascomycota	saccharomyceta	Pezizomycotina	leotiomyceta	sordariomyceta	Leotiomycetes	Helotiales	Dermateaceae	Marssonina	Marssonina brunnea	Marssonina brunnea f. sp. 'multigermtubi'	Marssonina brunnea f. sp. 'multigermtubi' MB_m1
4	root	cellular organisms	Eukaryota	Opisthokonta	Fungi	Dikarya	Ascomycota	saccharomyceta	Pezizomycotina	leotiomyceta	sordariomyceta
4	root	cellular organisms	Eukaryota	Opisthokonta	Fungi	Dikarya	Ascomycota	saccharomyceta	Pezizomycotina	leotiomyceta	dothideomyceta	Dothideomycetes	Dothideomycetidae	Capnodiales	Mycosphaerellaceae	Dothistroma	Dothistroma septosporum	Dothistroma septosporum NZE10
4	root	cellular organisms	Eukaryota	Opisthokonta	Fungi	Dikarya	Ascomycota	saccharomyceta	Pezizomycotina	leotiomyceta	Eurotiomycetes	Eurotiomycetidae	Eurotiales	Trichocomaceae	Rasamsonia	Rasamsonia emersonii	Rasamsonia emersonii CBS 393.64
4	root	cellular organisms	Eukaryota	Opisthokonta	Fungi	Dikarya	Ascomycota	saccharomyceta	Pezizomycotina	leotiomyceta	Eurotiomycetes	Eurotiomycetidae	Eurotiales	Aspergillaceae	Penicillium	Penicillium steckii
4	root	cellular organisms	Eukaryota	Opisthokonta	Fungi	Dikarya	Ascomycota	saccharomyceta	Pezizomycotina	leotiomyceta	Eurotiomycetes	Eurotiomycetidae	Eurotiales	Aspergillaceae	Aspergillus	Aspergillus sydowii	Aspergillus sydowii CBS 593.65
4	root	cellular organisms	Eukaryota	Opisthokonta	Fungi	Dikarya	Ascomycota	saccharomyceta	Pezizomycotina	leotiomyceta	Eurotiomycetes	Eurotiomycetidae	Eurotiales	Aspergillaceae	Aspergillus	Aspergillus aculeatus	Aspergillus aculeatus ATCC 16872
4	root	cellular organisms	Eukaryota	Opisthokonta	Fungi	Dikarya	Ascomycota	saccharomyceta	Pezizomycotina	leotiomyceta	Eurotiomycetes	Chaetothyriomycetidae	Phaeomoniellales	Phaeomoniellales incertae sedis	Phaeomoniella	Phaeomoniella chlamydospora
4	root	cellular organisms	Eukaryota	Opisthokonta	Fungi	Dikarya	Ascomycota	saccharomyceta	Pezizomycotina	leotiomyceta	Eurotiomycetes	Chaetothyriomycetidae	Chaetothyriales	Herpotrichiellaceae	Phialophora	Phialophora attae
4	root	cellular organisms	Eukaryota	Opisthokonta	Fungi	Dikarya	Ascomycota	saccharomyceta	Pezizomycotina	leotiomyceta	Eurotiomycetes	Chaetothyriomycetidae	Chaetothyriales	Herpotrichiellaceae	Capronia	Capronia epimyces	Capronia epimyces CBS 606.96
4	root	cellular organisms	Eukaryota	Opisthokonta	Fungi	Dikarya	Ascomycota	saccharomyceta	Pezizomycotina	leotiomyceta	Eurotiomycetes	Chaetothyriomycetidae	Chaetothyriales
4	root	cellular organisms	Eukaryota	Opisthokonta	Fungi	Dikarya	Ascomycota	saccharomyceta	Pezizomycotina	Orbiliomycetes	Orbiliales	Orbiliaceae	Arthrobotrys	Arthrobotrys oligospora	Arthrobotrys oligospora ATCC 24927
4	root	cellular organisms	Eukaryota	Opisthokonta	Fungi	Dikarya	Ascomycota	Taphrinomycotina	Schizosaccharomycetes	Schizosaccharomycetales	Schizosaccharomycetaceae	Schizosaccharomyces	Schizosaccharomyces octosporus	Schizosaccharomyces octosporus yFS286
4	root	cellular organisms	Eukaryota	Opisthokonta	Fungi	Chytridiomycota
4	root	cellular organisms	Eukaryota	Opisthokonta	Choanoflagellida	Craspedida	Salpingoecidae	Salpingoeca	Salpingoeca infusionum
4	root	cellular organisms	Eukaryota	Opisthokonta	Choanoflagellida	Craspedida	Salpingoecidae	Codosiga	Codosiga hollandica
4	root	cellular organisms	Eukaryota	Fornicata	Diplomonadida	Hexamitidae	Hexamitinae	Spironucleus	Spironucleus salmonicida
4	root	cellular organisms	Eukaryota	Fornicata	Diplomonadida	Hexamitidae	Hexamitinae	Spironucleus
4	root	cellular organisms	Eukaryota	Euglenozoa	Kinetoplastida	Trypanosomatidae	Strigomonadinae	Strigomonas	Strigomonas culicis
4	root	cellular organisms	Eukaryota	Cryptophyta	Pyrenomonadales	Chroomonadaceae	Chroomonas	Chroomonas mesostigmatica	Chroomonas mesostigmatica CCMP1168
4	root	cellular organisms	Eukaryota	Amoebozoa	Discosea	Longamoebia	Centramoebida	Balamuthiidae	Balamuthia	Balamuthia mandrillaris
4	root	cellular organisms	Eukaryota	Amoebozoa	Archamoebae	Entamoebidae	Entamoeba	Entamoeba histolytica	Entamoeba histolytica HM-1:IMSS
4	root	cellular organisms	Eukaryota	Amoebozoa	Archamoebae	Entamoebidae	Entamoeba	Entamoeba dispar	Entamoeba dispar SAW760
4	root	cellular organisms	Eukaryota	Alveolata	Ciliophora	Intramacronucleata	Spirotrichea	Stichotrichia	Sporadotrichida	Oxytrichidae	Stylonychinae
4	root	cellular organisms	Eukaryota	Alveolata	Ciliophora	Intramacronucleata	Oligohymenophorea	Hymenostomatida	Tetrahymenina	Tetrahymenidae	Tetrahymena	Tetrahymena pyriformis
4	root	cellular organisms	Eukaryota	Alveolata	Ciliophora	Intramacronucleata	Oligohymenophorea
4	root	cellular organisms	Eukaryota	Alveolata	Apicomplexa	Aconoidasida	Piroplasmida	Theileriidae	Theileria	Theileria equi
4	root	cellular organisms	Bacteria	unclassified Bacteria	Bacteria candidate phyla	Patescibacteria group	Parcubacteria group	Candidatus Yanofskybacteria	Candidatus Yanofskybacteria bacterium RIFCSPHIGHO2_02_FULL_44_12b
4	root	cellular organisms	Bacteria	unclassified Bacteria	Bacteria candidate phyla	Patescibacteria group	Parcubacteria group	Candidatus Ryanbacteria
4	root	cellular organisms	Bacteria	unclassified Bacteria	Bacteria candidate phyla	Patescibacteria group	Microgenomates group	Candidatus Curtissbacteria	Candidatus Curtissbacteria bacterium GW2011_GWA1_40_9
4	root	cellular organisms	Bacteria	environmental samples	uncultured bacterium 5H7
4	root	cellular organisms	Bacteria	environmental samples
4	root	cellular organisms	Bacteria	Terrabacteria group	Tenericutes	Mollicutes	Entomoplasmatales	unclassified Entomoplasmatales	Entomoplasmatales bacterium EntAcro1
4	root	cellular organisms	Bacteria	Terrabacteria group	Firmicutes	Tissierellia	Tissierellales	Peptoniphilaceae	Peptoniphilus	Peptoniphilus sp. HMSC062D09
4	root	cellular organisms	Bacteria	Terrabacteria group	Firmicutes	Tissierellia	Tissierellales	Peptoniphilaceae	Anaerococcus
4	root	cellular organisms	Bacteria	Terrabacteria group	Firmicutes	Negativicutes	Selenomonadales	Selenomonadaceae	Selenomonas
4	root	cellular organisms	Bacteria	Terrabacteria group	Firmicutes	Clostridia	Clostridiales	Peptostreptococcaceae	Peptoclostridium	Peptoclostridium litorale	Peptoclostridium litorale DSM 5388
4	root	cellular organisms	Bacteria	Terrabacteria group	Firmicutes	Clostridia	Clostridiales	Lachnospiraceae	Oribacterium	Oribacterium sinus
4	root	cellular organisms	Bacteria	Terrabacteria group	Firmicutes	Clostridia	Clostridiales	Lachnospiraceae	Blautia	Blautia sp. YL58
4	root	cellular organisms	Bacteria	Terrabacteria group	Firmicutes	Clostridia	Clostridiales	Lachnospiraceae	Anaerostipes	Anaerostipes caccae	Anaerostipes caccae DSM 14662
4	root	cellular organisms	Bacteria	Terrabacteria group	Firmicutes	Clostridia	Clostridiales	Clostridiaceae	Thermobrachium	Thermobrachium celere
4	root	cellular organisms	Bacteria	Terrabacteria group	Firmicutes	Clostridia	Clostridiales	Clostridiaceae	Clostridium	Clostridium sporogenes
4	root	cellular organisms	Bacteria	Terrabacteria group	Firmicutes	Clostridia	Clostridiales	Clostridiaceae	Clostridium	Clostridium botulinum	Clostridium botulinum Bf
4	root	cellular organisms	Bacteria	Terrabacteria group	Firmicutes	Bacilli	Lactobacillales	Streptococcaceae	Streptococcus	Streptococcus sp. GMD6S
4	root	cellular organisms	Bacteria	Terrabacteria group	Firmicutes	Bacilli	Lactobacillales	Streptococcaceae	Streptococcus	Streptococcus parauberis
4	root	cellular organisms	Bacteria	Terrabacteria group	Firmicutes	Bacilli	Lactobacillales	Lactobacillaceae	Lactobacillus	Lactobacillus casei group	Lactobacillus paracasei
4	root	cellular organisms	Bacteria	Terrabacteria group	Firmicutes	Bacilli	Lactobacillales	Enterococcaceae	Enterococcus	Enterococcus faecalis
4	root	cellular organisms	Bacteria	Terrabacteria group	Firmicutes	Bacilli	Bacillales	Staphylococcaceae	Staphylococcus	Staphylococcus xylosus
4	root	cellular organisms	Bacteria	Terrabacteria group	Firmicutes	Bacilli	Bacillales	Staphylococcaceae	Staphylococcus	Staphylococcus aureus	Staphylococcus aureus MSSA-93
4	root	cellular organisms	Bacteria	Terrabacteria group	Firmicutes	Bacilli	Bacillales	Staphylococcaceae
4	root	cellular organisms	Bacteria	Terrabacteria group	Firmicutes	Bacilli	Bacillales	Paenibacillaceae	Paenibacillus	Paenibacillus sp. P22
4	root	cellular organisms	Bacteria	Terrabacteria group	Firmicutes	Bacilli	Bacillales	Bacillaceae	Bacillus	Bacillus cereus group	Bacillus cereus	Bacillus cereus HuA3-9
4	root	cellular organisms	Bacteria	Terrabacteria group	Firmicutes	Bacilli	Bacillales	Alicyclobacillaceae	Alicyclobacillus
4	root	cellular organisms	Bacteria	Terrabacteria group	Cyanobacteria/Melainabacteria group	Cyanobacteria	Oscillatoriophycideae	Oscillatoriales	Oscillatoriaceae	Limnoraphis	Limnoraphis robusta
4	root	cellular organisms	Bacteria	Terrabacteria group	Cyanobacteria/Melainabacteria group	Cyanobacteria
4	root	cellular organisms	Bacteria	Terrabacteria group	Actinobacteria	Coriobacteriia	Eggerthellales	Eggerthellaceae
4	root	cellular organisms	Bacteria	Terrabacteria group	Actinobacteria	Actinobacteria	unclassified Actinobacteria (class)	marine Actinobacteria clade	environmental samples	uncultured actinobacterium HF0500_35G12
4	root	cellular organisms	Bacteria	Terrabacteria group	Actinobacteria	Actinobacteria	Streptosporangiales	Thermomonosporaceae	Actinomadura	Actinomadura madurae
4	root	cellular organisms	Bacteria	Terrabacteria group	Actinobacteria	Actinobacteria	Streptomycetales	Streptomycetaceae	Streptomyces	Streptomyces sp. NBRC 110027
4	root	cellular organisms	Bacteria	Terrabacteria group	Actinobacteria	Actinobacteria	Propionibacteriales	Propionibacteriaceae	Cutibacterium	Cutibacterium acnes	Propionibacterium acnes HL042PA3
4	root	cellular organisms	Bacteria	Terrabacteria group	Actinobacteria	Actinobacteria	Micrococcales	Micrococcaceae	Micrococcus	Micrococcus luteus
4	root	cellular organisms	Bacteria	Terrabacteria group	Actinobacteria	Actinobacteria	Micrococcales	Micrococcaceae	Arthrobacter	Arthrobacter rhombi
4	root	cellular organisms	Bacteria	Terrabacteria group	Actinobacteria	Actinobacteria	Micrococcales	Micrococcaceae	Arthrobacter
4	root	cellular organisms	Bacteria	Terrabacteria group	Actinobacteria	Actinobacteria	Micrococcales	Microbacteriaceae	Microbacterium	Microbacterium trichothecenolyticum
4	root	cellular organisms	Bacteria	Terrabacteria group	Actinobacteria	Actinobacteria	Corynebacteriales	Mycobacteriaceae	Mycobacterium	Mycobacterium tuberculosis complex
[truncated: 1,866 more rows]
